# Supplementary material for: Network architecture of transcriptomic stress responses in zebrafish embryos
Source: PLoS Comput Biol. 2025 Jun 11;21(6):e1013164. doi: 10.1371/journal.pcbi.1013164 (PMC12184929; doi:10.1371/journal.pcbi.1013164)
Supplement: S1 Dataset — (XLSX) [file pcbi.1013164.s003.xlsx]

## Sheet: Cover page
Network architecture of transcriptomic stress responses in zebrafish embryos - Supplementary dataset
Kaylee Beine1, Lauric Feugere2, Alexander P. Turner3, Katharina C. Wollenberg Valero1,4
1 School of Biology and Environmental Science, University College Dublin, Belfield, Dublin 4, Ireland
2 University of Quebec at Rimouski, Canada
3 Department of Computer Science, University of Nottingham, UK
4 Conway Institute, University College Dublin, Belfield, Dublin 4, Ireland
Contains:		Corresponding figures in article		Explaination
1. Network Statistics		Figures 1, 3-5 and S1		Network statistics for error plots corresponding with Figure 1 (supplementary table S1); Figure 3 (supplementary table S2-S5); Figure 4 (supplementary table S6-S8); Figure 5 (supplementary table S10)
2. Venn diagram genes		Figure 2		Genes associated with each of the exposure groupings in Figure 2
3. Co-variation of DEG network		Figure 6		Co-variance of differential expressed gene network showing phenotypic outcomes
4. Gene nodes				Differentially expressed genes listed for phenotypic analysis for Figure 7
5. Biological processes		Figure 7A		Genes associated with biological processes, showing biological process affected from multiple treatments and single treatment, simplified chord diagram (Figure 7A) showing only multiple treatments affecting biological processes
6. Phenotype		Figure 7B		Genes associated with biological processes, showing phenotypic outcomes affected from multiple treatments and single treatment, simplified chord diagram (Figure 7B) showing only multiple treatments affecting phenotypic outcomes
7. Diseases		Figure 7C		Genes associated with biological processes, showing diseases caused by multiple treatments and single treatment, simplified chord diagram (Figure 7C) showing only multiple treatments causing diseases
8. lfc_final_merged		Figure 8		Metric showing the phenotypic effects of differentially expressed genes by treatment compared to log fold change classified by network node category in Figure 8

## Sheet: 1. Network statistics - Fig 1 a
Fig. 1 and 3 - 5 and supplementary figure S1 Reference network compared to significnatly expressed genes (pvalue)
Genes	Fernando STRESS	AverageShortestPathLength	BetweennessCentrality	NeighborhoodConnectivity	pvalue C vs TS	2.1 pvalue UV	2.2 pvalue UV	pvalue TS->UV	DFA	DFA TS	DFA UV	DFA TS->UV	Antagonistic	Synergistic
a1cf	0	5.42371	0	3	0.466199	0.932725	0.249669	0.702694	P	P	P	P	P	P
A2c	0	5.37897	0	10					P	P	P	P	P	P
aacs	0	3.59181	0.000494	90.8696	0.668538	0.548117	0.354294	0.916898	I	I	I	I	I	I
AADAT	0	4.34931	3.54e-06	31.7	0.869597	0.535553	0.380089	0.662523	P	P	P	P	P	P
aak1	0	3.24808	0.000291	135.012					I	I	I	I	I	I
aak1a	0	3.2541	6.56e-05	139.301	0.545977	0.3325	0.122446	0.935075	I	I	I	I	I	I
aamp	0	4.08912	5.93e-08	183	0.414739	0.562964	0.565532	0.305026	I	I	I	I	I	I
aanat1	0	4.64191	6.07e-07	22	0.959056	0.523347	0.751974	0.668402	P	P	P	P	P	P
aanat2	0	4.60711	0.000189	19.375	0.326945	0.641732	0.00054	0.079909	P	P	UV	P	P	P
aar2	0	3.98484	1.88e-05	151.056	0.737704	0.469875	0.460067	0.625728	I	I	I	I	I	I
aars	0	3.64409	4.91e-05	66.7297					P	P	P	P	P	P
aars2	0	3.69282	0.000255	71.9677	0.690675	0.50086	0.1348	0.644257	P	P	P	P	P	P
aasdh	0	3.92647	0.000956	17.0781	0.931454	0.389796	0.415798	0.905907	P	P	P	P	P	P
aasdhppt	0	4.85243	1.42e-06	38	0.449392	0.915658	0.789167	0.566174	P	P	P	P	P	P
aass	0	4.11008	0.000165	38	0.677236	0.548042	0.513226	0.134169	P	P	P	P	P	P
aatf	0	3.79529	5.18e-06	146.98	0.326433	0.538762	0.567391	0.082787	I	I	I	I	I	I
abat	0	4.04692	0.000148	47.2857	0.434434	0.732235	0.608045	0.574694	P	P	P	P	P	P
abca12	0	4.91943	7.82e-08	47.6667	0.105603	0.019572	0.091334	0.113825	P	P	UV	P	P	P
abca1a	0	4.0942	0.000275	45.125	0.755049	0.086311	0.029068	0.000152	P	P	UV	UVPrecededbyHeat	P	P
abca1b	0	4.04032	0.000305	41.8889	0.404347	0.802601	0.899877	0.723947	P	P	P	P	P	P
abca2	0	4.91936	2.67e-07	38	0.77226	0.208962	0.331645	0.548768	P	P	P	P	P	P
abca3b	0	4.91943	7.82e-08	47.6667	0.470024	0.639918	0.366907	0.474308	P	P	P	P	P	P
abca4a	0	4.69006	2.06e-05	25.1429	0.754395	0.256143	0.283387	0.729131	P	P	P	P	P	P
abca4b	0	4.74141	1.53e-05	39	0.369653	0.241528	0.433311	0.398628	P	P	P	P	P	P
abca5	0	4.65286	4.59e-05	23.375	0.853437	0.107776	0.036826	0.743569	P	P	UV	P	P	P
ABCA7	0	4.66469	3.43e-05	43.75	0.476066	0.168994	0.267806	0.469766	P	P	P	P	P	P
abcb11a	0	3.71349	7.36e-05	382	0.908515	0.211326	0.009231	0.186456	I	I	UV	I	I	I
abcb11b	0	3.67824	9.51e-05	302	0.751598	0.412663	0.276097	0.404165	I	I	I	I	I	I
abcb3l1	0	3.90268	3.73e-05	53.8182					P	P	P	P	P	P
abcb4	0	3.70065	1.74e-05	386.667	0.66871	0.956892	0.330821	0.714211	I	I	I	I	I	I
abcb5	0	3.71864	0	571	0.919055	0.018361	0.119727	0.546629	I	I	UV	I	I	I
abcb6a	0	4.85236	0	20	0.985772	0.720171	0.50298	0.726152	P	P	P	P	P	P
abcb6b	0	4.51494	5.43e-08	39.5	0.978744	0.923933	0.672614	0.708892	P	P	P	P	P	P
abcb8	0	4.52277	1.77e-05	33	0.612675	0.671577	0.610547	0.756504	P	P	P	P	P	P
abcb9	0	4.49782	0	25	0.41581	0.542523	0.830757	0.561277	P	P	P	P	P	P
ABCC1	0	5.3649	0	6	0.386225	0.11003	0.955883	0.546634	P	P	P	P	P	P
abcc12	0	4.96563	0	37	0.909057	0.898089	0.643676	0.85078	P	P	P	P	P	P
abcc13	0	4.71197	2.37e-05	10.75	0.731519	0.915392	0.788349	0.658278	P	P	P	P	P	P
abcc2	0	4.7169	5.65e-07	17	0.059985	0.76574	0.628782	0.6921	P	P	P	P	P	P
abcc4	0	4.44895	9.03e-07	63.5	0.869237	0.305073	0.205769	0.909484	P	P	P	P	P	P
abcc5	0	5.33423	0	3	0.447566	0.019762	0.512101	0.242956	P	P	UV	P	P	P
abcc6a	0	6.14663	0	3	0.528996	0.722948	0.386803	0.922617	P	P	P	P	P	P
abcc8	0	3.99587	0.00033	31.0714	0.311988	0.88631	0.797934	0.17142	P	P	P	P	P	P
abcc8b	0	4.17491	4.99e-05	38	0.401185	0.957569	0.653598	0.556757	P	P	P	P	P	P
abcc9	0	4.47752	2.65e-05	17.8	0.457932	0.68686	0.430677	0.676741	P	P	P	P	P	P
abcd1	0	4.45729	2.04e-05	20.4546	0.900589	0.893174	0.878422	0.849416	P	P	P	P	P	P
abcd2	0	4.45729	2.04e-05	20.4546	0.521962	0.491159	0.923224	0.767405	P	P	P	P	P	P
abcd3a	0	4.35308	0.000798	26	0.767709	0.709348	0.973727	0.96324	P	P	P	P	P	P
abcd3b	0	5.03118	0	12.8	0.821199	0.766825	0.683857	0.666276	P	P	P	P	P	P
abcd4	0	4.43096	4.65e-05	20.6667	0.562518	0.544549	0.986136	0.208611	P	P	P	P	P	P
abce1	0	3.53814	0.002061	94.4032	0.526293	0.463404	0.68326	0.798991	I	I	I	I	I	I
ABCF3	0	3.78064	0.000626	58.1765	0.301592	0.93649	0.314298	0.855729	P	P	P	P	P	P
abcg1	0	4.91936	2.67e-07	38	0.456213	0.602151	0.085254	0.743816	P	P	P	P	P	P
abcg2a	0	3.96592	0.004361	7.36923	0.170725	0.760843	0.654594	0.210369	P	P	P	P	P	P
abcg2b	0	4.1628	0.00208	6.12903	0.983357	0.359901	0.687751	0.216705	P	P	P	P	P	P
abcg2c	0	4.76091	4.15e-05	8.9375	0.750271	0.663901	0.23042	0.264031	P	P	P	P	P	P
abcg4	0	4.54532	2.05e-05	21.4444					P	P	P	P	P	P
abcg4b	0	4.58441	0.000165	31	0.976019	0.523517	0.693463	0.816716	P	P	P	P	P	P
abcg5	0	4.90587	0.000124	25.8333					P	P	P	P	P	P
abcg8	0	4.62632	7.52e-06	29.1667	0.936843	0.499022	0.39399	0.934662	P	P	P	P	P	P
abch1	0	4.91943	7.82e-08	47.6667	0.266588	0.907007	0.518874	0.477677	P	P	P	P	P	P
abhd10a	0	4.38107	0.000304	29.2857	0.189988	0.641401	0.906579	0.512975	P	P	P	P	P	P
abhd10b	0	4.59695	0	70					P	P	P	P	P	P
abhd11	0	4.59695	0	70	0.858826	0.888777	0.703681	0.937882	P	P	P	P	P	P
abhd12	0	4.66084	7.45e-06	5.4	0.766759	0.767473	0.838646	0.685186	P	P	P	P	P	P
abhd14a	0	4.59695	0	70	0.632958	0.504309	0.176284	0.159484	P	P	P	P	P	P
abhd14b	0	4.00957	8.53e-05	122.286	0.705642	0.317004	0.074633	0.850504	I	I	I	I	I	I
abhd3	0	4.50805	7.13e-05	20	0.966898	0.745081	0.421559	0.231688	P	P	P	P	P	P
abhd4	0	4.53858	9.81e-07	59.3333	0.738823	0.164982	0.030867	0.272584	P	P	UV	P	P	P
abhd5a	0	4.50094	5.63e-05	26.25					P	P	P	P	P	P
abhd5b	0	4.49079	0.000108	23.8889					P	P	P	P	P	P
abhd6b	0	4.59695	0	70	0.794903	0.335871	0.438257	0.18246	P	P	P	P	P	P
abhd8b	0	4.59695	0	70	0.070491	0.044642	0.000103	0.966946	P	P	UV	P	P	P
abi1a	0	3.34032	0.000194	127.75	0.494299	0.313429	0.452025	0.569241	I	I	I	I	I	I
abi1b	0	3.33785	0.000389	115.441	0.385586	0.511113	0.631478	0.850404	I	I	I	I	I	I
abi2a	0	3.89558	8.98e-07	132	0.318344	0.046158	0.239244	0.961419	I	I	UV	I	I	I
abi2b	0	4.0971	5.27e-07	57.5	0.804385	0.115201	0.202873	0.946505	P	P	P	P	P	P
abi3b	0	4.26157	4.75e-06	40	0.728155	0.017186	0.564323	0.199268	P	P	UV	P	P	P
abl1	0	3.27476	0.001335	122.492	0.781076	0.802872	0.649383	0.915295	I	I	I	I	I	I
abl2	0	3.37825	0.000556	115.902	0.174468	0.011984	0.031563	0.109688	I	I	UV	I	I	I
abr	0	3.78782	0	212.046	0.911136	0.549436	0.656145	0.817282	I	I	I	I	I	I
abracl	0	4.1074	2.33e-07	82.5	0.742749	0.480174	0.696878	0.220095	P	P	P	P	P	P
abt1	0	3.88782	1.8e-06	142.477	0.437657	0.942385	0.871581	0.304031	I	I	I	I	I	I
ABTB1	0	3.67063	0.000311	76.8333	0.438699	0.173671	0.428184	0.17842	I	I	I	I	I	I
acaa1	0	3.6045	0.000199	71.5395	0.320161	0.34517	0.433156	0.439513	I	I	I	I	I	I
acaa2	0	3.62893	5.44e-05	79.5606	0.467775	0.875268	0.589142	0.266694	I	I	I	I	I	I
acaca	0	2.87571	0.035744	40.6036	0.945886	0.750546	0.867898	0.864569	H	H	H	H	H	H
acacb	0	2.86476	0.038051	40.3952	0.970741	0.147724	0.132949	0.96044	H	H	H	H	H	H
acad8	0	3.66722	1.73e-05	89.36	0.102613	0.298101	0.172815	0.628574	I	I	I	I	I	I
acad9	0	3.59833	0.000953	77.02	0.320618	0.139823	0.798861	0.883174	I	I	I	I	I	I
acadl	0	3.83017	1.99e-05	109.24	0.97163	0.385809	0.115172	0.409381	I	I	I	I	I	I
acadm	0	3.62168	0.000167	75.2875	0.833173	0.164252	0.003374	0.112632	I	I	UV	I	I	I
acads	0	3.62524	0.000198	80.0968	0.548966	0.309981	0.059799	0.874824	I	I	I	I	I	I
acadsb	0	3.63611	0.000164	86.56	0.521038	0.577249	0.172177	0.238731	I	I	I	I	I	I
acadvl	0	3.66236	7.96e-05	80.4667	0.43228	0.043198	0.160853	0.71922	I	I	UV	I	I	I
acanb	0	5.11682	7.35e-08	22.25	0.580884	0.90009	0.675724		P	P	P	P	P	P
acat1	0	3.63031	7.37e-05	77.4493	0.022834	0.499093	0.412617	0.384874	I	TS	I	I	I	I
acat2	0	3.57861	0.000389	80.2188	0.794158	0.000971	0.010962	0.561822	I	I	UV	I	I	I
acbd3	0	5.79376	0	3.5	0.453617	0.231179	0.242645	0.40386	P	P	P	P	P	P
acbd4	0	4.79391	0.000152	8.75	0.213777	0.995792	0.884509	0.403026	P	P	P	P	P	P
acbd5a	0	4.59637	1.48e-05	12.6667	0.480887	0.869492	0.005895	0.115063	P	P	UV	P	P	P
acbd5b	0	4.84757	0	25					P	P	P	P	P	P
acbd6	0	4.15881	3.14e-05	21.7143	0.684178	0.821955	0.606653	0.830706	P	P	P	P	P	P
acbd7	0	4.28934	6.48e-06	32.3333	0.939095	0.000483	0.072793	0.07419	P	P	UV	P	P	P
accs	0	3.54996	0	286.5	0.013866	0.525607	0.629947	0.019368	I	TS	I	UVPrecededbyHeat	I	I
ace2	0	4.24772	0.000229	48.3333	0.317097	0.785766	0.19815	0.829445	P	P	P	P	P	P
ACER2	0	4.21436	9.85e-05	33.7568	0.314655	0.653684	0.052181	0.210476	P	P	P	P	P	P
ache	0	5.0612	1.69e-05	12	0.017805	0.445054	0.49463	0.397121	P	TS	P	P	P	P
acin1a	0	4.08774	8.43e-06	70.2	0.911871	0.129009	0.823743	0.215467	P	P	P	P	P	P
acin1b	0	4.04481	2.06e-05	80.4286	0.485448	0.684868	0.849982	0.718561	P	P	P	P	P	P
ackr3b	0	3.74866	9.83e-05	162.552	0.977766	0.657125	0.493709	0.716665	I	I	I	I	I	I
ackr4a	0	4.67984	0	55.6667	0.905118	0.444088	0.888826	0.373619	P	P	P	P	P	P
ackr4b	0	4.59413	1.38e-06	29.9	0.519327	0.957266	0.349502	0.776727	P	P	P	P	P	P
aclya	0	3.12647	0.011321	63.414	0.507347	0.074347	0.123172	0.456662	H	H	H	H	H	H
aclyb	0	3.1298	0.010902	63.5493	0.618585	0.085172	0.184669	0.280417	H	H	H	H	H	H
acn9	0	4.914	0	60					P	P	P	P	P	P
aco1	0	4.04126	5.86e-06	91.8571	0.690419	0.890782	0.566742	0.706721	P	P	P	P	P	P
aco2	0	3.94547	0.000139	77.3548	0.741469	0.985581	0.444599	0.596409	P	P	P	P	P	P
acod1	1	3.82937	0.000176	94.3333	0.653472	0.067265	0.494555	0.525838	I	I	I	I	I	I
ACOT12	0	3.78775	1.16e-06	119.632	0.46115	0.704694	0.687251	0.138359	I	I	I	I	I	I
acot13	0	3.92429	0.000105	56.8	0.710651	0.426442	0.035438	0.010736	P	P	UV	UVPrecededbyHeat	P	P
acot20	0	4.46962	9.33e-05	31.4615	0.647802	0.419441	0.996892	0.698628	P	P	P	P	P	P
acot21	0	4.46962	9.33e-05	31.4615	0.806702	0.959473	0.730631	0.986924	P	P	P	P	P	P
acot7	0	5.31552	0	11.6	0.595596	0.008673	0.638691	0.079408	P	P	UV	P	P	P
acot8	0	4.00131	9.32e-05	67	0.779641	0.342973	0.150089	0.475756	P	P	P	P	P	P
acot9.1	0	4.49064	4.79e-06	40.5	0.469801	0.268747	0.312387	0.332262	P	P	P	P	P	P
acot9.2	0	4.54953	0	50	0.393619	0.696627	0.966327	0.13707	P	P	P	P	P	P
acox1	0	3.65714	0.000101	80.4333	0.567425	0.608713	0.223533	0.226862	I	I	I	I	I	I
acox3	0	3.66026	7.95e-05	81.3898	0.841634	0.747985	0.40371	0.407443	I	I	I	I	I	I
acoxl	0	3.61798	0.000178	89.8163	0.541346	0.149953	0.710437	0.701708	I	I	I	I	I	I
acp1	0	4.28629	0.000161	12.6	0.946496	0.141185	0.358056	0.578466	P	P	P	P	P	P
acsbg2	0	3.75272	0.000196	76.907	0.594913	0.911673	0.445422	0.875845	P	P	P	P	P	P
acsf2	0	3.69326	6.71e-05	133.074	0.080774	0.072281	0.838938	0.95898	I	I	I	I	I	I
acsl1a	0	3.7533	0.000157	78.7805	0.553166	0.532807	0.566477	0.485683	P	P	P	P	P	P
acsl1b	0	3.7533	0.000157	78.7805	0.992774	0.441897	0.548691	0.85008	P	P	P	P	P	P
acsl3a	0	3.62988	0.000417	77.3953	0.60878	0.871391	0.922147	0.614107	I	I	I	I	I	I
acsl3b	0	3.74996	0.00024	75.3023	0.756678	0.138714	0.040232	0.757076	P	P	UV	P	P	P
acsl4a	1	3.74931	0.000312	77.1667	0.40423	0.743897	0.790911	0.877491	P	P	P	P	P	P
acsl4l	0	3.63336	0.000345	78.7209					I	I	I	I	I	I
acsl5	0	3.74641	0.000352	74.7045	0.652665	0.71026	0.999006	0.492113	P	P	P	P	P	P
acsm3	0	3.67179	1.12e-05	111.938	0.394255	0.783705	0.084883	0.697516	I	I	I	I	I	I
acss1	0	3.61102	0.00017	80.2206	0.793127	0.264528	0.250589	0.78656	I	I	I	I	I	I
acss2	0	3.62328	9.59e-05	82.4531	0.571212	0.345001	0.101134	0.783861	I	I	I	I	I	I
acss2l	0	3.67027	4.36e-05	108.091	0.931141	0.742488	0.994581	0.83641	I	I	I	I	I	I
acss3	0	3.6219	0.00061	83	0.416859	0.136633	0.37265	0.101168	I	I	I	I	I	I
acta1a	0	3.21247	0.002196	73.4214	0.723883	0.110394	0.003174	0.17698	H	H	UV	H	H	H
acta1b	0	2.9694	0.008457	84.0914	0.064043	0.088465	0.002443	0.487548	H	H	UV	H	H	H
actb1	0	3.09913	0.004598	69.6529	0.42805	8.35e-05	0.001077	0.097814	H	H	UV	H	H	H
actb2	0	3.12081	0.003845	73.131	0.142144	7.35e-09	2.67e-07	0.078666	H	H	UV	H	H	H
actc1a	0	3.29594	0.00049	67.4153	0.986117	0.48535	0.952578	0.780506	H	H	H	H	H	H
actc1b	0	3.357	0.000912	59.1037	0.062792	0.025977	0.003244	0.38186	H	H	UV	H	H	H
actl6a	0	3.33249	0.00074	79.0244	0.978126	0.766957	0.744666	0.413947	I	I	I	I	I	I
actl6b	0	3.35562	0.00032	91.303	0.18518	0.903334	0.671857	0.072564	I	I	I	I	I	I
actn1	0	3.22096	0.001767	97.9262	0.860239	0.127746	0.545075	0.297737	I	I	I	I	I	I
actn2	0	3.14358	0.004806	85.7176					H	H	H	H	H	H
actn3a	0	3.42625	0.000603	80.7183	0.002525	0.247914	0.948285	0.052485	I	TS	I	I	I	I
actn3b	0	3.35294	0.001157	78.3118	0.151855	0.842951	0.129183	0.934386	H	H	H	H	H	H
actn4	0	4.5963	0	25.3333	0.64467	0.081818	0.083459	0.767018	P	P	P	P	P	P
actr1	0	3.42335	0.000526	62.6757	0.96988	0.826064	0.79489	0.999804	H	H	H	H	H	H
actr10	0	3.43126	0.001805	59.2632	0.761945	0.149044	0.80459	0.31292	H	H	H	H	H	H
actr2a	1	3.47781	0.000312	70.1912	0.986824	0.259347	0.688182	0.369049	I	I	I	I	I	I
actr2b	1	3.12081	0.001397	106.921	0.367698	0.025946	0.984101	0.177847	I	I	UV	I	I	I
actr3b	0	3.13096	0.000617	119.812	0.32896	0.008295	0.822073	0.183807	I	I	UV	I	I	I
actr5	0	3.88862	1.07e-05	75.3	0.534092	0.023725	0.097442	0.289845	P	P	UV	P	P	P
actr6	0	3.76722	4.36e-05	61.7	0.407345	0.423711	0.502718	0.124682	P	P	P	P	P	P
actr8	1	3.58825	2.08e-05	102.64	0.554162	0.213601	0.123059	0.66832	I	I	I	I	I	I
acvr1b	0	3.86599	0.000103	46.5278					P	P	P	P	P	P
acvr1l	0	3.91856	0.000202	41.1622	0.125708	0.419084	0.486079	0.278556	P	P	P	P	P	P
acvr2aa	0	3.97665	0.000119	40.1628	0.243676	0.276395	0.003018	0.592211	P	P	UV	P	P	P
acvr2ab	0	4.21864	0	71.6667	0.700038	0.702622	0.470503	0.932219	P	P	P	P	P	P
acvr2b	0	3.97788	0.000224	40.7143					P	P	P	P	P	P
acvrl1	1	4.2174	2.6e-07	51	0.532611	0.240175	0.654708	0.437379	P	P	P	P	P	P
acy1	0	3.76613	0.000133	65.5263	0.998404	0.842498	0.819146	0.979144	P	P	P	P	P	P
acy3.1	0	4.46476	3.87e-06	16.6667	0.429747	0.784943	0.24983	0.619456	P	P	P	P	P	P
acy3.2	0	4.46476	3.87e-06	16.6667	0.658207	0.451249	0.462425	0.585643	P	P	P	P	P	P
ada	0	3.76526	0.00017	67.9459	0.081315	0.006622	0.080246	0.205897	P	P	UV	P	P	P
adal	0	3.91842	4.64e-06	68.05	0.676844	0.918757	0.763297	0.955986	P	P	P	P	P	P
adam10a	0	4.024	2.7e-05	43.4583	0.658331	0.555982	0.287382	0.910938	P	P	P	P	P	P
adam10b	0	4.0723	2.3e-05	44.5217	0.995306	0.157088	0.549222	0.354063	P	P	P	P	P	P
adam11	0	4.82212	2.4e-05	7.33333	0.738948	0.841843	0.265552	0.555785	P	P	P	P	P	P
adam15	1	3.738	7.05e-05	69.25	0.478632	0.556741	0.795073	0.690424	P	P	P	P	P	P
adam17a	0	3.98898	1.14e-05	68.5714	0.907212	0.899749	0.405991	0.381352	P	P	P	P	P	P
adam17b	0	3.98898	1.14e-05	68.5714	0.744897	0.76743	0.767754	0.792262	P	P	P	P	P	P
adam19a	0	6.28441	0	5.5	0.647915	0.513094	0.027191	0.314628	P	P	UV	P	P	P
adam8a	1	3.91762	0.000226	85.5	0.2971	0.050662	0.001313	0.847165	P	P	UV	P	P	P
adam8b	1	3.99253	0.000153	72.7273	0.935509	0.092445	0.116831	0.810014	P	P	P	P	P	P
adamts1	0	4.9731	0	10	0.862961	0.461623	0.651358	0.9205	P	P	P	P	P	P
adamts13	0	4.35555	5.23e-06	44.5	0.46199	0.747527	0.614178		P	P	P	P	P	P
ADAMTS16	0	6.05323	0	3	0.90253	0.456689	0.296787	0.853737	P	P	P	P	P	P
adamts3	0	4.88934	0	60	0.704729	0.639923	0.185895	0.589067	P	P	P	P	P	P
ADAP2	0	4.31603	9.62e-05	38.5	0.53621	0.467627	0.069794	0.635486	P	P	P	P	P	P
adar	1	3.96309	3.24e-05	73.2	0.625652	0.934447	0.964688	0.625448	P	P	P	P	P	P
adarb1a	0	6.09579	0	2	0.912948	0.780642	0.947855	0.879472	P	P	P	P	P	P
adat2	0	4.21247	0	98.5	0.40853	0.101694	0.059456	0.468094	P	P	P	P	P	P
adat3	0	4.21247	0	98.5	0.202187	0.709735	0.228859	0.819317	P	P	P	P	P	P
adck1	0	4.77679	3.47e-06	11.3333	0.869998	0.565556	0.70224	0.468111	P	P	P	P	P	P
ADCK2	0	5.22901	0	17	0.407855	0.154113	0.186654	0.368776	P	P	P	P	P	P
adck3	0	4.39775	1e-05	11.5556					P	P	P	P	P	P
adck5	0	5.22901	0	17	0.706556	0.189063	0.093225	0.350749	P	P	P	P	P	P
adcy1a	0	4.19956	2.54e-07	61.75		0.820153	0.66345	0.398102	P	P	P	P	P	P
adcy1b	0	3.29703	0.001638	124.011	0.621246	0.841112	0.482425	0.752549	I	I	I	I	I	I
adcy2a	0	3.29855	0.001611	124.198	0.810854	0.985983	0.936922	0.820334	I	I	I	I	I	I
adcy2b	0	3.29855	0.001611	124.198	0.935907	0.869075	0.231208	0.12623	I	I	I	I	I	I
adcy3b	0	3.59355	0.00019	113.292		0.827861	0.664685		I	I	I	I	I	I
adcy5	0	3.29848	0.001638	123.606	0.904334	0.503473	0.431251	0.973174	I	I	I	I	I	I
adcy6b	0	3.45562	0.000259	139.333	0.464616	0.128799	0.015047	0.865456	I	I	UV	I	I	I
adcy7	0	3.28789	0.002492	120.969	0.364884	0.447926	0.573392	0.701544	I	I	I	I	I	I
adcy8	0	3.29695	0.001665	123.423	0.561906	0.253641	0.895017	0.174464	I	I	I	I	I	I
adcy9	0	3.45555	0.000279	140.136	0.610627	0.274939	0.141797	0.884127	I	I	I	I	I	I
adcyap1a	0	3.73785	4.94e-05	121.344	0.060771	0.063451	0.273341	0.218264	I	I	I	I	I	I
adcyap1b	0	3.73764	0.000146	120.128	0.248199	0.884539	0.991725	0.207656	I	I	I	I	I	I
adcyap1r1	0	3.73764	0.000146	120.128					I	I	I	I	I	I
adcyap1r1a	0	4.7372	5.26e-09	72.25	0.271595	0.447223	0.864608	0.618352	P	P	P	P	P	P
add2	0	4.87346	2.89e-06	9	0.2072	0.331984	0.030903	0.7385	P	P	UV	P	P	P
add3a	0	4.85374	7.09e-06	7.8	0.800679	0.598966	0.306936	0.800133	P	P	P	P	P	P
add3b	0	4.85374	7.09e-06	7.8	0.390548	0.743757	0.852337	0.675676	P	P	P	P	P	P
adgra3	0	3.71864	0	571	0.259813	0.000425	0.08931	0.691958	I	I	UV	I	I	I
adgrf6	0	4.49899	4.64e-06	22.1111	0.48711	0.680148	0.456196	0.792968	P	P	P	P	P	P
adgrg2a	0	4.49899	4.64e-06	22.1111	0.608779	0.000355	0.020165	0.474793	P	P	UV	P	P	P
adgrg7.2	0	5.46186	5.8e-06	4.66667					P	P	P	P	P	P
adh5	0	4.05642	0.00051	40.4833	0.024033	0.714461	0.945619	0.004078	P	TS	P	UVPrecededbyHeat	P	P
adh8a	0	4.40457	1.86e-05	39	0.628405	0.407382	0.958021	0.805407	P	P	P	P	P	P
adh8b	0	4.44503	9.52e-06	36	0.596018	0.113723	0.168303	0.37893	P	P	P	P	P	P
adhfe1	0	4.29681	1.11e-05	41.7931	0.964739	0.049106	0.044935	0.863146	P	P	UV	P	P	P
adi1	0	4.39021	1.86e-05	25.8	0.862773	0.437205	0.509219	0.704562	P	P	P	P	P	P
adipoqa	0	4.54307	0.000355	7.85714	0.815481	0.185655	0.295216	0.608685	P	P	P	P	P	P
adipoqb	0	4.90856	9.69e-05	8					P	P	P	P	P	P
adipor1a	0	5.54286	0	5.66667	0.228455	0.55512	0.280583	0.966377	P	P	P	P	P	P
adipor1b	0	5.54286	0	5.66667	0.721525	0.606452	0.356751	0.922439	P	P	P	P	P	P
adipor2	0	5.54279	3.51e-09	4.75	0.381574	0.214561	0.161218	0.462506	P	P	P	P	P	P
adka	0	3.64068	0.000169	85.1509	0.923054	0.319947	0.788724	0.122203	I	I	I	I	I	I
adkb	0	3.64242	0.000162	88.0392	0.637429	0.838401	0.573237	0.7123	I	I	I	I	I	I
adm2a	0	3.74032	3.18e-09	125.391	0.702077	0.725987	0.63177	0.835205	I	I	I	I	I	I
adm2b	0	3.74032	3.18e-09	125.391					I	I	I	I	I	I
adob	0	4.3826	2.37e-06	54.3333	0.76307	0.000363	2.03e-13	0.000838	P	P	UV	UVPrecededbyHeat	P	P
adora1	0	3.69543	2.86e-05	161.54					I	I	I	I	I	I
adora1a	0	3.74801	3.54e-06	162.225					I	I	I	I	I	I
adora2aa	0	3.69485	0.00019	122.271	0.684158	0.948074	0.372721	0.558213	I	I	I	I	I	I
adora2ab	0	3.68376	5.21e-05	123.948	0.704348	0.348826	0.602313	0.436201	I	I	I	I	I	I
adora2b	0	3.73996	3.34e-06	125.087	0.480471	0.740797	0.100339	0.249086	I	I	I	I	I	I
adpgk	0	4.03517	4.63e-06	59.2083	0.805565	0.487676	0.626205	0.980894	P	P	P	P	P	P
adpgk2	0	4.03517	4.63e-06	59.2083	0.843487	0.896537	0.922501	0.804257	P	P	P	P	P	P
adprh	0	4.02132	0	310	0.848187	0.887951	0.226854	0.109145	I	I	I	I	I	I
adprhl1	0	3.97933	1.22e-05	177.5	0.11664	0.040313	0.330279	0.334012	I	I	UV	I	I	I
adprhl2	0	3.98927	9.83e-05	24	0.316509	0.211536	0.001327	0.384916	P	P	UV	P	P	P
adprm	0	4.24482	0.00019	29.2353	0.442008	0.805465	0.0462	0.205586	P	P	UV	P	P	P
adra1ba	0	3.58854	9.55e-06	156.443	0.778092	0.933357	0.213749	0.295409	I	I	I	I	I	I
adra1bb	0	3.58122	0.000141	155.326	0.753414	0.289759	0.150957	0.410194	I	I	I	I	I	I
adra2c	1	3.6789	0.000103	161.02	0.361044	0.023682	0.950308	0.287984	I	I	UV	I	I	I
adra2db	1	5.84155	0	10	0.811757	0.559992	0.801552		P	P	P	P	P	P
adrb1	0	5.02349	0	22	0.686611	0.873108	0.583691	0.759506	P	P	P	P	P	P
adrb2a	0	3.20094	0.001211	124.356	0.457527	0.092499	0.2094	0.666583	I	I	I	I	I	I
adrb2b	0	3.20094	0.001211	124.356	0.21661	0.267413	0.133091	0.396055	I	I	I	I	I	I
adrb3b	0	3.7145	4.23e-05	115.594		0.94211	0.154291	0.100662	I	I	I	I	I	I
adrbk2	0	3.68847	0.00022	92.913					I	I	I	I	I	I
adrm1	0	3.61733	0.00014	117.176	0.477877	0.196737	0.092058	0.649536	I	I	I	I	I	I
adsl	0	3.49093	0.000688	78	0.632475	0.032431	0.02217	0.498257	I	I	UV	I	I	I
adss	0	3.57752	7.44e-05	89.3571					I	I	I	I	I	I
adssl	0	3.57752	7.44e-05	89.3571	0.469195	0.62253	0.343687	0.423302	I	I	I	I	I	I
adssl1	0	3.57752	7.44e-05	89.3571					I	I	I	I	I	I
aebp2	0	4.31595	0.000167	30.1053	0.752438	0.352862	0.080022	0.642157	P	P	P	P	P	P
aes	0	4.09637	1.23e-07	78.25					P	P	P	P	P	P
afdna	0	3.68608	0.001025	69	0.870148	0.740376	0.925419	0.89526	P	P	P	P	P	P
aff2	0	4.57846	0	105	0.718476	0.064762	0.408366	0.658831	P	P	P	P	P	P
aff3	0	4.57846	0	105	0.831563	0.392443	0.023941	0.010202	P	P	UV	UVPrecededbyHeat	P	P
aff4	0	4.37092	8.56e-06	57.5	0.817112	0.491738	0.544057	0.668609	P	P	P	P	P	P
afg3l2	0	4.17534	0.000166	30.3333	0.956954	0.738441	0.936852	0.611993	P	P	P	P	P	P
afmid	0	5.42741	0	11	0.60547	0.116587	0.432895	0.730001	P	P	P	P	P	P
aga	0	4.28187	0.000195	30.5	0.084822	0.356161	0.101425	0.530186	P	P	P	P	P	P
agap2	0	4.2277	8.61e-06	40.1667	0.166425	0.450986	0.085284	0.733232	P	P	P	P	P	P
agfg1a	0	3.21138	0.001445	135.094	0.79151	0.60924	0.822999	0.866482	I	I	I	I	I	I
agfg1b	0	3.2591	2.7e-07	142.662	0.761184	0.770582	0.567188	0.944427	I	I	I	I	I	I
agk	0	4.40515	4.81e-05	32.8095	0.941649	0.199764	0.950372	0.163143	P	P	P	P	P	P
agla	0	4.14162	0.000242	25.7778	0.053073	0.403788	0.647544	0.407411	P	P	P	P	P	P
aglb	0	4.35693	7.41e-05	27.75	0.417963	0.590662	0.156126	0.965279	P	P	P	P	P	P
agmat	0	3.56447	0.000209	180.143	0.524403	0.43429	0.606336	0.311818	I	I	I	I	I	I
AGO1	0	4.1897	2.16e-05	35.3	0.869342	0.660008	0.640809	0.868097	P	P	P	P	P	P
ago3b	0	4.19899	4.61e-05	34.5	0.825814	0.962225	0.696294	0.815736	P	P	P	P	P	P
ago4	0	4.18724	9.89e-06	38	0.895921	0.556441	0.617978	0.782378	P	P	P	P	P	P
agpat2	0	3.77324	0.000176	47.6154	0.835571	0.334348	0.108924	0.4916	P	P	P	P	P	P
agpat3	0	3.85519	0.000189	47.3684	0.816452	0.446575	0.438609	0.720028	P	P	P	P	P	P
agpat4	0	3.8198	0.000554	41.8	0.733814	0.698244	0.971263	0.996072	P	P	P	P	P	P
agpat5	0	3.85852	0.000126	48.5405	0.870009	0.372434	0.401659	0.873253	P	P	P	P	P	P
agpat6	0	3.94924	6.98e-05	45.8					P	P	P	P	P	P
agpat9	0	3.82335	0.000322	43.7391					P	P	P	P	P	P
agpat9l	0	3.94953	6.93e-05	47.6316	0.409658	0.094479	0.712945	0.574359	P	P	P	P	P	P
agps	0	4.82531	4.25e-06	16	0.02027	0.981854	0.953257	0.007877	P	TS	P	UVPrecededbyHeat	P	P
agr2	0	4.17955	0	30.5	0.313378	0.307054	0.194485	0.09977	P	P	P	P	P	P
agrp	0	4.49964	1.74e-06	97.6667	0.150574	0.920998	0.40288	0.177875	P	P	P	P	P	P
agt	0	3.47346	0.001091	148.508	0.372511	0.162389	0.053153	0.095586	I	I	I	I	I	I
agtr1a	1	3.57302	8.12e-05	155.108	0.705286	0.673644	1		I	I	I	I	I	I
agtr1b	1	3.57005	6.55e-05	155.767	0.905753	0.998389	0.806602	0.902249	I	I	I	I	I	I
agtr2	1	3.7169	4.99e-05	157.677	0.532569	0.580065	0.880304	0.861306	I	I	I	I	I	I
agtrap	0	4.24083	2.11e-06	31.1667	0.095824	0.025611	0.296782	0.49245	P	P	UV	P	P	P
agxta	0	3.98651	0.000309	26.8837	0.280925	0.062082	0.002647	0.905442	P	P	UV	P	P	P
agxtb	0	4.01102	0.00023	26.4286					P	P	P	P	P	P
ahctf1	0	4.30819	0	143.667	0.398	0.745663	0.679039	0.685781	I	I	I	I	I	I
ahcy	0	3.94967	0.000149	43.0769	0.114766	0.078846	0.060763	0.143418	P	P	P	P	P	P
ahcyl1	0	3.8686	0.000281	39.8667	0.863825	0.241421	0.493433	0.086931	P	P	P	P	P	P
ahcyl2	0	3.97897	0.000136	41.2963					P	P	P	P	P	P
ahi1	0	3.43111	3.26e-05	114.544	0.893649	0.201348	0.29199	0.729352	I	I	I	I	I	I
ahnak	0	5.04453	3.32e-07	8.66667	0.965106	0.039198	0.002365	0.323036	P	P	UV	P	P	P
ahr1a	0	3.67643	0.000167	181.429	0.934323	0.80843	0.088246	0.198203	I	I	I	I	I	I
ahr1b	0	3.67622	0.000145	138.222	0.696231	0.338838	0.762798	0.784954	I	I	I	I	I	I
ahr2	0	3.67629	0.000168	159.5	0.074861	0.153283	0.088598	0.230809	I	I	I	I	I	I
ahrrb	0	3.71349	6.68e-06	196.333					I	I	I	I	I	I
ahsa1	0	3.59558	7.47e-05	88.7667					I	I	I	I	I	I
ahsa1l	0	3.59587	7.4e-05	90.5862					I	I	I	I	I	I
AHSG	0	3.52959	0.000256	102.011					I	I	I	I	I	I
ahsg	0	4.37592	0	29.6667					P	P	P	P	P	P
aicda	0	4.28107	7.64e-06	25.5714		0.257091	0.283738	0.949691	P	P	P	P	P	P
aida	1	4.09268	0.000615	20	0.231475	0.384488	0.467067	0.177147	P	P	P	P	P	P
aifm1	0	3.76323	0.000392	59.9	0.929195	0.995968	0.324299	0.071458	P	P	P	P	P	P
AIFM2	0	4.08223	1.42e-06	120.286	0.843227	0.158778	0.328393	0.797258	I	I	I	I	I	I
AIFM3	0	4.01298	0.000163	58.1035	0.424039	0.931455	0.184304	0.596983	P	P	P	P	P	P
aifm5	0	4.01088	0.000165	57.7586	0.073377	0.083746	0.814841	0.527241	P	P	P	P	P	P
aim1b	0	4.93923	5.27e-08	11					P	P	P	P	P	P
aimp1	0	3.5016	0.000104	89.303					I	I	I	I	I	I
aimp2	0	3.75613	0.000224	47.2381	0.819545	0.358786	0.457335	0.994665	P	P	P	P	P	P
aip	0	3.71015	2.7e-08	289.25	0.420602	0.522117	0.265576	0.522657	I	I	I	I	I	I
AIPL1	0	3.70798	5.82e-05	194.5	0.219159	0.535722	0.697985	0.264267	I	I	I	I	I	I
ajuba	1	3.45453	0.000337	118.286	0.843292	0.053333	0.000644	0.20984	I	I	UV	I	I	I
ak1	0	3.49224	0.000384	95.2703	3.88e-05	0.351668	0.926723	0.00296	I	TS	I	UVPrecededbyHeat	I	I
ak2	0	3.46055	0.000252	119.55	0.508885	0.439993	0.371686	0.370735	I	I	I	I	I	I
ak3	0	3.54162	9.83e-05	99.5373	0.761614	0.391408	0.463126	0.8226	I	I	I	I	I	I
ak4	0	3.53619	7.93e-05	104.317	0.620392	0.775349	0.795143	0.944581	I	I	I	I	I	I
ak5	0	3.62748	3.51e-05	101.356	0.515557	0.69352	0.630626	0.475261	I	I	I	I	I	I
ak5l	0	3.79217	3.13e-06	143.79	0.920973	0.638068	0.78457	0.815136	I	I	I	I	I	I
ak7a	0	3.65062	0.000103	128.577	0.313835	0.741511	0.575969	0.839594	I	I	I	I	I	I
ak7b	0	3.54728	7.25e-05	104.564	0.665914	0.479429	0.240198	0.954625	I	I	I	I	I	I
ak8	0	3.54728	7.25e-05	104.564	0.535459	0.916228	0.521532	0.995821	I	I	I	I	I	I
ak9	0	3.26135	0.000651	122.96	0.470812	0.526483	0.625621	0.778802	I	I	I	I	I	I
akap10	0	4.05381	4.67e-06	62.75	0.942266	0.676804	0.555792	0.90298	P	P	P	P	P	P
akap11	0	5.27404	0	7	0.665329	0.688217	0.07288	0.437054	P	P	P	P	P	P
akap13	0	5.03713	0	4.66667	0.400039	0.069066	4.09e-05	0.191072	P	P	UV	P	P	P
akap17a	0	4.58238	1.17e-09	11.75	0.53602	0.293618	0.634831	0.370796	P	P	P	P	P	P
akap1b	0	4.22603	0	162	0.673294	0.691085	0.000971	0.043119	I	I	UV	UVPrecededbyHeat	I	I
akap7	0	3.96041	0.000178	22.5833	0.463372	0.816307	0.823072	0.310707	P	P	P	P	P	P
akap9	0	3.28847	0.001196	98.8252	0.999668	0.522641	0.242639	0.417169	I	I	I	I	I	I
AKIP1	0	4.18608	0	51.3333	0.743002	0.283073	0.483863	0.129632	P	P	P	P	P	P
akirin2	1	3.8963	8.34e-05	43.4	0.30571	0.950145	0.011193	0.419811	P	P	UV	P	P	P
akr1a1a	0	4.04612	0.00024	42	0.170932	0.006367	0.026842	0.227554	P	P	UV	P	P	P
akr1a1b	0	4.04598	0.00053	38.8	0.622028	0.861191	0.102521	0.31595	P	P	P	P	P	P
akr1b1	0	4.4897	2.18e-05	27.1667					P	P	P	P	P	P
akr7a3	0	4.60522	0	82	0.961696	0.267346	0.37273	0.769357	P	P	P	P	P	P
akt1s1	0	3.68202	0.000474	48.7812	0.609992	0.010722	0.002165	0.937021	P	P	UV	P	P	P
akt2	0	3.10508	0.001613	108.02	0.903052	0.172344	0.028369	0.481154	I	I	UV	I	I	I
akt2l	0	3.45373	7.2e-05	105.95	0.568351	0.56169	0.30034	0.389568	I	I	I	I	I	I
akt3	0	3.13503	0.00085	113.828					I	I	I	I	I	I
aktip	0	5.44699	0	3	0.013531	0.556978	0.078505	2.51e-05	P	TS	P	UVPrecededbyHeat	P	P
alad	0	4.46563	9.02e-06	14	0.413682	0.32434	0.481785	0.096727	P	P	P	P	P	P
alas1	0	4.21508	0.000122	32.7308	0.380748	0.21707	0.666774	0.920022	P	P	P	P	P	P
alas2	1	3.9575	0.001907	29.6875	0.199608	0.620536	0.175772	0.648506	P	P	P	P	P	P
aldh16a1	0	3.57564	0.000846	76.1746	0.738603	0.083161	0.20855	0.8716	I	I	I	I	I	I
aldh18a1	0	3.32589	0.003512	73.9151	5.46e-07	0.008959	0.123627	3.62e-05	H	TS	UV	UVPrecededbyHeat	H	H
aldh1a2	0	3.62748	0.000894	80.383	0.987344	0.406417	0.191133	0.609921	I	I	I	I	I	I
aldh1a3	0	3.60863	0.000621	72.0308	0.204368	0.931174	0.808654	0.067285	I	I	I	I	I	I
aldh1l2	0	3.60638	0.000109	114.333	0.648975	0.772822	0.428227	0.950258	I	I	I	I	I	I
aldh2.1	0	3.59007	0.00034	73.0143	0.097247	0.142987	0.937081	0.977476	I	I	I	I	I	I
aldh2.2	0	3.64329	5.17e-05	119.929	0.332312	0.064692	0.189144	0.477143	I	I	I	I	I	I
aldh2l	0	3.64416	4.96e-05	121.778					I	I	I	I	I	I
aldh3a1	0	3.58412	0.000327	76.0455	0.496613	0.653496	0.687063	0.471493	I	I	I	I	I	I
aldh3a2a	0	3.586	0.00032	76.375	0.958342	0.83043	0.473038	0.662002	I	I	I	I	I	I
aldh3a2b	0	3.63561	5.05e-05	122.963	0.33934	0.932606	0.157747	0.719309	I	I	I	I	I	I
aldh3b1	0	3.57904	0.000479	76.7969	0.578108	0.847029	0.306871	0.93933	I	I	I	I	I	I
aldh4a1	0	3.50435	0.000596	79.4638	0.237559	0.963728	0.43634	0.789321	I	I	I	I	I	I
aldh5a1	0	3.65997	0.000339	94.5405	0.841858	0.901904	0.692812	0.723595	I	I	I	I	I	I
aldh6a1	0	3.76026	5.2e-05	87.9412	0.495766	0.089429	0.134668	0.219236	I	I	I	I	I	I
aldh7a1	0	3.56505	0.000741	73.2113	0.674249	0.657917	0.17813	0.144191	I	I	I	I	I	I
aldh8a1	0	3.63938	3.92e-05	137.208	0.793806	0.008134	0.00458	0.569758	I	I	UV	I	I	I
aldh9a1a.1	0	3.61733	0.000251	81.0517	0.006889	0.346421	0.800868	0.001718	I	TS	I	UVPrecededbyHeat	I	I
aldh9a1a.2	0	3.61864	0.000228	147.095	0.516057	0.022921	0.007259	0.756735	I	I	UV	I	I	I
aldh9a1b	0	3.58644	0.000423	75.0746	0.861749	0.578601	0.481	0.919847	I	I	I	I	I	I
aldoaa	0	3.35562	0.001678	87.471	0.834097	0.011902	0.020753	0.577914	H	H	UV	H	H	H
aldoab	0	3.29688	0.002752	84.5404	0.076888	0.142113	0.028359	0.533635	H	H	UV	H	H	H
aldoca	0	3.63546	6.66e-05	56.7931	0.356493	0.656122	0.126671	0.978812	P	P	P	P	P	P
aldocb	0	3.63546	6.66e-05	56.7931	0.009359	0.88575	0.231065	0.12201	P	TS	P	P	P	P
alg1	0	4.53046	0.00013	18.5	0.883227	0.50245	0.533953	0.781585	P	P	P	P	P	P
alg10	0	4.30761	0.000165	19.3846	0.825395	0.69831	0.802436	0.966508	P	P	P	P	P	P
alg11	0	4.9422	7.05e-06	17.8	0.612373	0.292037	0.014217	0.43683	P	P	UV	P	P	P
alg12	0	5.09775	1.08e-07	16.8	0.668252	0.451509	0.169433	0.868218	P	P	P	P	P	P
alg13	0	5.17955	0	11	0.167892	0.138786	0.362536	0.400642	P	P	P	P	P	P
alg14	0	4.58695	7.36e-05	14.5455	0.770617	0.705146	0.912081	0.43931	P	P	P	P	P	P
alg2	0	4.95323	3.49e-07	18.2	0.620423	0.026942	0.060503	0.384303	P	P	UV	P	P	P
alg3	0	4.68999	4.91e-05	15.8571	0.641742	0.93875	0.796155	0.397463	P	P	P	P	P	P
alg5	0	4.39492	0.000351	22.4828	0.992085	0.812978	0.786376	0.526299	P	P	P	P	P	P
alg6	0	4.22596	0.000346	16.5789	0.218578	0.326023	0.233301	0.228432	P	P	P	P	P	P
alg8	0	4.55961	3.38e-05	16.5454	0.247767	0.457054	0.187818	0.426222	P	P	P	P	P	P
alg9	0	4.61429	2.82e-05	20.625	0.983553	0.110227	0.021366	0.583182	P	P	UV	P	P	P
alk	0	4.18651	3.26e-07	79	0.917182	0.662909	0.672244	0.893827	P	P	P	P	P	P
alkbh1	1	4.21661	0.000112	25	0.517535	0.923381	0.467834	0.888232	P	P	P	P	P	P
alkbh2	1	4.35598	8.33e-05	15.2857	0.327013	0.862659	0.358194	0.743497	P	P	P	P	P	P
alkbh3	1	4.16265	3.31e-05	25	0.411181	0.940055	0.752698	0.59297	P	P	P	P	P	P
alkbh4	0	4.46802	4.13e-06	15.1111	0.494907	0.122324	0.013727	0.88129	P	P	UV	P	P	P
alkbh5	1	3.79195	0.000411	40	0.418098	0.036111	0.000997	0.652598	P	P	UV	P	P	P
alkbh7	1	4.34097	0.000502	18.0833	0.371355	0.742916	0.44492	0.261073	P	P	P	P	P	P
alkbh8	0	3.94148	0.000707	51.6667	0.482632	0.815089	0.856844	0.712932	P	P	P	P	P	P
allc	0	4.29587	4.21e-06	26	0.692521	0.781198	0.054525	0.229134	P	P	P	P	P	P
ALMS1	0	4.61661	0	29	0.440178	0.112483	0.000779	0.34191	P	P	UV	P	P	P
alox12	0	4.30247	1.31e-06	41.6154	0.344118	0.326621	0.08668	0.97078	P	P	P	P	P	P
alox5a	1	4.53988	1.05e-05	26.6923	0.295141	0.960822	0.171495	0.702488	P	P	P	P	P	P
alox5ap	0	5.124	2.58e-08	13.8333	0.309357	0.171916	0.845837	0.952456	P	P	P	P	P	P
alox5b.1	0	4.1752	0.000218	37.2162	0.836535	0.155928	0.253454		P	P	P	P	P	P
alp3	0	3.52291	0.000158	98.6	0.31457	0.037453	0.778353	0.444165	I	I	UV	I	I	I
alpi.1	0	3.52291	0.000158	98.6	0.334277	0.756857	0.527309	0.335257	I	I	I	I	I	I
alpi.2	0	4.05098	3.19e-05	83	0.251632	0.729057	0.072205	0.323748	P	P	P	P	P	P
ALPK1	0	4.61748	7.25e-05	20					P	P	P	P	P	P
alpl	0	5.01675	0	10	0.219409	0.615873	0.559534	0.40683	P	P	P	P	P	P
als2a	0	3.98542	9.46e-07	134.167	0.315396	0.509469	0.779756	0.884429	I	I	I	I	I	I
als2b	0	3.95874	1.1e-05	117.571	0.863351	0.417259	0.489899	0.752971	I	I	I	I	I	I
alx1	0	4.70827	0	75	0.585881	0.030892	0.330199	0.555182	P	P	UV	P	P	P
alx4a	0	4.65801	8.43e-05	24.5	0.5633	0.075509	0.014174	0.897107	P	P	UV	P	P	P
alx4b	0	4.65243	0.000184	15.8571	0.958772	0.106479	0.262502	0.710456	P	P	P	P	P	P
alyref	0	3.75765	0.000122	90.0256	0.648572	0.719544	0.527304	0.656911	I	I	I	I	I	I
ambp	0	3.93481	6.26e-05	59.45	0.061869	0.092963	0.029179	0.018857	P	P	UV	UVPrecededbyHeat	P	P
ambra1	0	4.16251	0.000172	29.6					P	P	P	P	P	P
ambra1b	0	3.97614	0.00021	34.5	0.874288	0.88872	0.363934	0.338592	P	P	P	P	P	P
amd1	0	4.30848	1.32e-05	23.3846	0.901384	0.040913	0.079342	0.593187	P	P	UV	P	P	P
AMDHD1	0	4.35671	0.000152	16.25	0.86348	0.016979	0.068134	0.414619	P	P	UV	P	P	P
amdhd2	0	4.32378	8.27e-06	34.6667	0.960014	0.604323	0.622888	0.971871	P	P	P	P	P	P
amer1	0	3.46664	4.46e-06	178.143	0.726923	0.191915	0.604975	0.565471	I	I	I	I	I	I
amer2	0	4.35787	2.14e-07	24.3333	0.25359	0.593551	0.347771	0.101357	P	P	P	P	P	P
amfra	1	3.59659	7.12e-05	97.75	0.860275	0.743494	0.050208	0.156115	I	I	I	I	I	I
amfrb	1	4.16447	3.99e-07	37.7	0.954874	0.866676	0.974893	0.962966	P	P	P	P	P	P
amh	0	4.54177	5.25e-05	23.1111	0.634607	0.672335	0.283471	0.409235	P	P	P	P	P	P
amigo1	0	4.71443	0	4	0.772131	0.622787	0.769102	0.639515	P	P	P	P	P	P
ammecr1	0	4.13466	0	102.5	0.458138	0.837755	0.237505	0.76616	P	P	P	P	P	P
amn1	0	5.48586	0.00045	2.71429	0.902127	0.311556	0.083437	0.418206	P	P	P	P	P	P
amot	0	3.81972	6.88e-06	61.7273	0.936873	0.235277	0.148908	0.731978	P	P	P	P	P	P
AMOTL1	0	3.81972	6.88e-06	61.7273					P	P	P	P	P	P
amotl2a	0	3.81972	6.88e-06	61.7273	0.969467	0.463413	0.828599	0.422219	P	P	P	P	P	P
amotl2b	0	3.81972	6.88e-06	61.7273	0.501002	0.052543	0.04807	0.519118	P	P	UV	P	P	P
ampd1	0	3.75939	1.04e-05	78.6897	0.068669	0.699333	0.106208	0.966504	P	P	P	P	P	P
ampd2	0	3.74982	0.000265	76.2					P	P	P	P	P	P
ampd2a	0	3.75939	1.04e-05	78.6897	0.638839	0.503745	0.099787	0.560439	P	P	P	P	P	P
ampd3b	0	3.7174	0.000371	76.3833	0.557914	0.326229	0.21303	0.838055	I	I	I	I	I	I
amph	0	3.25475	9.97e-06	142.889	0.342976	0.19034	0.334581	0.527685	I	I	I	I	I	I
amt	0	3.82306	4.07e-05	70.225	0.560562	0.64928	0.060214	0.46762	P	P	P	P	P	P
amy2a	0	4.2905	0.000361	24.6667	0.735457	0.825123	0.666772	0.809029	P	P	P	P	P	P
anapc1	0	3.36374	0.000335	142.927	0.990809	0.597875	0.166558	0.405076	I	I	I	I	I	I
anapc10	0	3.32864	0.00031	131.296	0.858252	0.119134	0.024972	0.648249	I	I	UV	I	I	I
anapc11	0	3.27476	0.001342	126.583	0.820653	0.132573	0.221041	0.544614	I	I	I	I	I	I
anapc13	0	3.70101	0.000396	102.325	0.733284	0.49061	0.455661	0.626791	I	I	I	I	I	I
anapc15	0	3.39783	8.36e-05	153.744	0.744335	0.295393	0.453447	0.977079	I	I	I	I	I	I
anapc16	0	3.38238	0.000387	149.289	0.397533	0.835972	0.346656	0.527367	I	I	I	I	I	I
anapc2	0	3.65381	0.000252	104.463	0.659438	0.255065	0.21918	0.50172	I	I	I	I	I	I
anapc4	0	3.35903	0.00025	142.856	0.966445	0.490125	0.588551	0.848236	I	I	I	I	I	I
anapc5	0	3.36708	7.3e-05	147.548	0.441117	0.692551	0.081337	0.239857	I	I	I	I	I	I
anapc7	0	3.36099	0.00019	142.663	0.775819	0.610804	0.474573	0.984115	I	I	I	I	I	I
and2	0	4.50537	0.000145	33.5	9.93e-10	0.009842	0.002758	5.99e-12	P	TS	UV	UVPrecededbyHeat	P	P
and3	0	5.50529	0	2	1.59e-09	1.89e-05	3.46e-06	3.6e-14	P	TS	UV	UVPrecededbyHeat	P	P
and4	0	4.48151	0	22					P	P	P	P	P	P
angel2	0	4.58042	0	32.75	0.266061	0.804079	0.083835	0.857504	P	P	P	P	P	P
angpt1	0	3.68615	0.000157	163	0.604427	0.2298	0.521124	0.167704	I	I	I	I	I	I
angpt2a	0	4.2013	0.000122	44.1667	0.353911	0.582042	0.105706	0.857112	P	P	P	P	P	P
angpt2b	0	4.07208	1.96e-06	80.1667	0.815235	0.649661	0.075819	0.348685	P	P	P	P	P	P
ANGPTL2	0	4.44677	0	27					P	P	P	P	P	P
angptl3	0	4.44714	0	201	0.334961	0.009316	0.273834	0.630541	I	I	UV	I	I	I
angptl4	0	4.9095	0	35	0.033355	0.656121	0.002442	9.93e-05	P	TS	UV	UVPrecededbyHeat	P	P
angptl5	0	4.33619	0	23	0.922825	0.25086	0.076179	0.607265	P	P	P	P	P	P
angptl6	0	3.84888	0.000168	215	0.226103	0.548424	0.343228	0.298636	I	I	I	I	I	I
angptl7	0	4.33619	0	23	0.687226	0.267015	0.225272	0.710418	P	P	P	P	P	P
ank1	0	3.6934	1.02e-07	453.5					I	I	I	I	I	I
ank1b	0	3.46019	0.000334	102.085	0.618948	0.450727	0.560198	0.495373	I	I	I	I	I	I
ank2b	0	3.46091	0.00033	102.017	0.741056	0.499817	0.987223	0.134484	I	I	I	I	I	I
ank3a	0	3.46099	0.000185	103.776	0.628182	0.085106	0.246163	0.305743	I	I	I	I	I	I
ank3b	0	3.46099	0.000185	103.776	0.987977	0.507731	0.62745	0.638417	I	I	I	I	I	I
ankdd1a	0	3.6934	1.02e-07	453.5	0.130628	0.537813	0.627504	0.65195	I	I	I	I	I	I
ankdd1b	0	3.6934	1.02e-07	453.5	0.879606	0.1602	0.449411	0.628854	I	I	I	I	I	I
ankef1a	0	3.6934	1.02e-07	453.5	0.286769	0.184215	0.675327	0.608418	I	I	I	I	I	I
ankef1b	0	3.6934	1.02e-07	453.5	0.531084	0.422622	0.567905	0.498989	I	I	I	I	I	I
ankfy1	0	3.79543	0	448	0.921571	0.113473	0.02304	0.417001	I	I	UV	I	I	I
ankhd1	1	3.70406	1.9e-05	105.167	0.973529	0.487793	0.149211	0.402535	I	I	I	I	I	I
ankib1a	0	4.41117	2.58e-06	25	0.880101	0.472038	0.047731	0.34554	P	P	UV	P	P	P
ankra2	0	3.79173	0.000238	93.4	0.745295	0.212685	0.216858	0.644031	I	I	I	I	I	I
ankrd10a	0	3.78434	6.34e-05	162	0.375001	0.508229	0.883079	0.154634	I	I	I	I	I	I
ankrd10b	0	3.79543	0	448	0.382646	0.887708	0.951347	0.211157	I	I	I	I	I	I
ankrd11	0	4.36367	8.8e-07	17	0.997643	0.976512	0.864953	0.827507	P	P	P	P	P	P
ankrd13a	0	4.21777	2.05e-06	39.6667	0.976592	0.507348	0.447086	0.877457	P	P	P	P	P	P
ankrd16	0	3.79543	0	448	0.590727	0.123076	0.71657	0.684358	I	I	I	I	I	I
ankrd1a	0	3.79543	0	448	0.388164	0.53186	0.245727	0.85295	I	I	I	I	I	I
ankrd1b	0	3.79543	0	448	0.017129	0.631687	0.556161	0.001027	I	TS	I	UVPrecededbyHeat	I	I
ankrd2	0	3.79543	0	448		0.367038	0.553592	0.75171	I	I	I	I	I	I
ankrd22	0	3.79543	0	448	0.770899	0.787942	0.438971	0.43898	I	I	I	I	I	I
ankrd24	0	3.79543	0	448	0.428822	0.884298	0.857724	0.388919	I	I	I	I	I	I
ANKRD27	0	3.7876	0.000418	92.4	0.7456	0.170248	0.406572	0.321913	I	I	I	I	I	I
ankrd28b	0	3.74395	1.51e-05	109.5	0.606658	0.98992	0.694356	0.362185	I	I	I	I	I	I
ankrd37	0	3.79543	0	448	0.921951	0.000342	9.33e-08	0.098033	I	I	UV	I	I	I
ankrd39	0	3.79543	0	448	0.319938	0.737998	0.203852	0.941282	I	I	I	I	I	I
ankrd44	0	3.79543	0	448	0.588386	0.683255	0.707213	0.480095	I	I	I	I	I	I
ankrd45	0	3.34793	0.00033	69.2597	0.600959	0.560698	0.588208	0.602051	I	I	I	I	I	I
ankrd46b	0	3.79543	0	448	0.146681	0.034996	0.179686	0.292155	I	I	UV	I	I	I
ankrd49	0	3.79543	0	448	0.960942	0.480958	0.872459	0.505308	I	I	I	I	I	I
ankrd52a	0	3.686	0.000363	58.1667	0.714593	0.780064	0.798394	0.871142	P	P	P	P	P	P
ankrd54	0	3.79529	0.000145	224.5	0.187089	0.020151	0.05025	0.066227	I	I	UV	I	I	I
ankrd55	0	3.79543	0	448	0.420846	0.935819	0.043137	0.001293	I	I	UV	UVPrecededbyHeat	I	I
ANKRD65	0	3.6934	1.02e-07	453.5					I	I	I	I	I	I
ANKRD66	0	3.79543	0	448	0.801277	0.708318	0.583716		I	I	I	I	I	I
ankrd6a	1	3.79543	0	448	0.878847	0.685497	0.64831	0.855738	I	I	I	I	I	I
ankrd6b	1	3.73365	1.2e-06	250	0.884053	0.334831	0.307813	0.847698	I	I	I	I	I	I
ANKRD7	0	3.79543	0	448					I	I	I	I	I	I
ankrd9	0	3.6934	1.02e-07	453.5	0.90532	0.003566	8.04e-05	0.185681	I	I	UV	I	I	I
anks1aa	0	3.79188	0	225.5	0.903622	0.352417	0.166235	0.700391	I	I	I	I	I	I
anks1b	0	3.79543	0	448	0.66747	0.837193	0.592253	0.508565	I	I	I	I	I	I
ANKS3	0	3.79543	0	448	0.862327	0.634462	0.617404	0.831206	I	I	I	I	I	I
anks4b	0	3.69333	1.98e-06	303	0.627532	0.414231	0.437694	0.692878	I	I	I	I	I	I
ankzf1	1	4.22248	2e-09	58.6667	0.862201	0.678432	0.41572	0.140294	P	P	P	P	P	P
anln	0	4.33626	1.07e-08	67.5	0.719092	0.758616	0.00026	0.004208	P	P	UV	UVPrecededbyHeat	P	P
ano3	0	4.94344	8.3e-05	6.14286	0.731692	0.998979	0.447057	0.756948	P	P	P	P	P	P
ano5a	0	7.13742	2.63e-09	4	0.661392	0.709706	0.039355	0.195958	P	P	UV	P	P	P
ano6	1	5.37774	0.000324	4	0.918611	0.824115	0.733677	0.828464	P	P	P	P	P	P
ANO7	0	5.41516	0.000258	6.75	0.407269	0.458545	0.482289	0.538189	P	P	P	P	P	P
ano8	0	4.50145	0	37					P	P	P	P	P	P
ano8a	0	4.50145	0	37	0.832941	0.999582	0.862471	0.937672	P	P	P	P	P	P
anp32a	0	3.78136	8.01e-05	65.8235	0.875809	0.078332	0.060108	0.970381	P	P	P	P	P	P
anp32b	0	4.04039	2.07e-05	30.5	0.400637	0.052212	0.91886	0.230738	P	P	P	P	P	P
anp32e	0	4.10109	1.05e-06	53.1429	0.634879	0.789294	0.74968	0.216015	P	P	P	P	P	P
anpepa	0	5.23887	0	10	0.722989	0.980919	0.365951	0.714668	P	P	P	P	P	P
anxa13	0	5.20428	0	12	0.801476	0.377249	0.545196	0.369241	P	P	P	P	P	P
anxa13l	0	5.20428	0	12	0.027026	0.009384	0.013876	0.032296	P	TS	UV	UVPrecededbyHeat	P	P
anxa1a	1	3.5388	0.001309	144.817	0.131608	0.053939	0.03906	0.032057	I	I	UV	UVPrecededbyHeat	I	I
anxa1b	1	3.42487	0.003428	144.2	0.640312	0.572938	0.676266	0.43111	I	I	I	I	I	I
anxa1c	1	3.55156	0.000113	153.194	0.842694	0.614917	0.359064	0.858471	I	I	I	I	I	I
anxa1d	1	3.82241	0.000345	55.4	0.830082	0.050884	0.004656	0.536702	P	P	UV	P	P	P
anxa2a	0	4.17382	8.36e-05	57.25	0.337431	0.056383	0.030609	0.100366	P	P	UV	P	P	P
anxa2b	0	4.31073	1.75e-08	46.75	0.634193	0.385686	0.984414	0.818247	P	P	P	P	P	P
anxa5b	0	4.54075	0	34	0.057659	0.001704	0.026895	0.134959	P	P	UV	P	P	P
anxa6	1	4.09021	0.000187	39	0.476518	0.829827	0.021546	0.096114	P	P	UV	P	P	P
aoc1	0	4.2108	3.22e-05	42					P	P	P	P	P	P
aox1	0	4.01726	0.000941	32.4364					P	P	P	P	P	P
aox5	0	4.09086	0.000634	31.7455	0.404742	0.566784	0.304558	0.291002	P	P	P	P	P	P
ap1ar	0	4.42349	1e-05	29	0.447689	0.379673	0.203891	0.72724	P	P	P	P	P	P
ap1g1	0	3.87593	2.96e-05	45.8261	0.797107	0.127482	0.136757	0.811845	P	P	P	P	P	P
ap1g2	0	3.93002	1.88e-06	51.7059	0.813349	0.328005	0.015195	0.282548	P	P	UV	P	P	P
AP1M1	0	3.89246	2.26e-06	61.25	0.692554	0.810724	0.641559	0.122159	P	P	P	P	P	P
ap1m2	0	3.63517	6.32e-05	73.4048	0.544462	0.521117	0.873995	0.99815	I	I	I	I	I	I
ap1m3	0	3.89246	2.26e-06	61.25	0.874629	0.755781	0.948075	0.772092	P	P	P	P	P	P
ap1s1	0	3.63785	0.000853	64.8696	0.696295	0.328842	0.737265	0.144004	P	P	P	P	P	P
ap1s2	0	3.65446	0.000264	69.8571	0.731859	0.661414	0.834557	0.700964	I	I	I	I	I	I
ap1s3b	0	3.6554	3.91e-05	73.175	0.84844	0.65775	0.600384	0.824427	I	I	I	I	I	I
ap2a1	0	3.16715	0.002297	95.3333	0.953426	0.583917	0.79899	0.766965	H	H	H	H	H	H
ap2b1	0	3.04699	0.003303	105.842	0.323812	0.937858	0.44248	0.6162	H	H	H	H	H	H
ap2m1a	0	3.16737	0.001172	100.406	0.682583	0.99077	0.738884	0.355585	I	I	I	I	I	I
ap2m1b	0	3.8533	2.23e-05	63.1071	0.723583	0.494311	0.586518	0.742894	P	P	P	P	P	P
ap2s1	0	3.17984	0.000944	105.85	0.616629	0.81305	0.698616	0.340887	I	I	I	I	I	I
AP3B2	0	3.48064	0.000683	102.077	0.863115	0.62453	0.688168	0.794495	I	I	I	I	I	I
ap3d1	0	4.00616	2.94e-05	36	0.983724	0.204605	0.219881	0.992134	P	P	P	P	P	P
ap3m1	0	4.43481	0	13.25	0.755122	0.091561	0.524238	0.122354	P	P	P	P	P	P
ap3m2	0	4.17208	0.000213	25.8889	0.388501	0.488573	0.244915	0.495232	P	P	P	P	P	P
ap3s2	0	4.03735	0.000445	26	0.829846	0.829782	0.168407	0.346236	P	P	P	P	P	P
ap4b1	0	3.38746	0.000542	103.361	0.101456	0.445669	0.622199	0.639981	I	I	I	I	I	I
ap4e1	0	3.92973	0.000211	41.5263	0.931307	0.40511	0.05894	0.056307	P	P	P	P	P	P
ap4m1	0	3.78115	5.28e-05	77.2	0.221374	0.056335	0.00179	0.888138	P	P	UV	P	P	P
ap4s1	0	3.89072	3.01e-05	80.4	0.793643	0.287054	0.089477	0.733716	P	P	P	P	P	P
AP5B1	0	4.51494	1.27e-05	13.4286	0.532432	0.890853	0.010194	0.12777	P	P	UV	P	P	P
ap5m1	0	3.88499	0.000469	52.1875	0.726349	0.869553	0.680833	0.883515	P	P	P	P	P	P
ap5s1	1	4.51153	0.000415	10.4	0.664411	0.730719	0.500217	0.801745	P	P	P	P	P	P
ap5z1	0	4.51494	1.27e-05	13.4286	0.756088	0.80165	0.831538	0.633439	P	P	P	P	P	P
apaf1	0	3.28615	0.001992	62.4127	0.618885	0.407216	0.427121	0.569639	H	H	H	H	H	H
apba1a	0	4.02524	3.14e-05	55.2222	0.673715	0.895351	0.506732	0.981999	P	P	P	P	P	P
apba1b	0	3.99384	0.000193	42.6923	0.014798	0.143848	0.358435	0.024111	P	TS	P	UVPrecededbyHeat	P	P
apba2	0	4.01465	0.000379	40.2308					P	P	P	P	P	P
APBA3	0	4.02524	3.14e-05	55.2222	0.672249	0.466467	0.66545	0.095646	P	P	P	P	P	P
apbb1	0	3.81784	0.000103	121.556	0.50166	0.60652	0.362063	0.408482	I	I	I	I	I	I
apbb2b	0	4.32516	4.75e-06	119.333	0.58406	0.570242	0.013079	0.109496	P	P	UV	P	P	P
APBB3	0	4.32516	4.75e-06	119.333	0.148779	0.211065	0.215645	0.411854	P	P	P	P	P	P
apc	1	3.67237	3.42e-05	99	0.720822	0.0462	0.00909	0.740187	I	I	UV	I	I	I
apc2	0	3.67781	2.3e-05	103.5	0.46809	0.701145	0.150418	0.702562	I	I	I	I	I	I
apcdd1l	0	5.71893	0	6	0.628312	0.420814	0.466561	0.294857	P	P	P	P	P	P
apex1	1	3.71864	0.000275	49.871	0.353841	0.224201	0.478163	0.300552	P	P	P	P	P	P
apex2	1	3.77607	0.000151	60.5882	0.399201	0.004752	0.000825	0.480215	P	P	UV	P	P	P
apg3l	0	3.78891	0.000224	48.4444					P	P	P	P	P	P
APH1A	0	4.19217	2.27e-09	36.5					P	P	P	P	P	P
aph1b	0	3.80957	4.43e-05	55.8235	0.442922	0.265727	0.080822	0.75922	P	P	P	P	P	P
apip	0	4.33843	8.75e-05	16.4	0.207636	0.457415	0.087287	0.719437	P	P	P	P	P	P
apitd1	0	3.28746	0.000663	114.504					I	I	I	I	I	I
APLF	0	4.13198	4.92e-05	23.7143					P	P	P	P	P	P
aplnra	0	3.76004	7.25e-05	164.903	0.9103	0.004155	0.001087	0.683915	I	I	UV	I	I	I
aplnrb	0	3.76004	7.25e-05	164.903	0.407212	0.052991	0.065464	0.240168	I	I	I	I	I	I
aplp2	0	4.47868	1.05e-05	11.5	0.428687	0.477016	0.957494	0.930643	P	P	P	P	P	P
apoa1a	0	3.95925	0.001561	27.375	0.13624	0.661079	0.134588	0.661785	P	P	P	P	P	P
apoa1b	0	4.01951	6.43e-05	42	0.548852	0.508007	0.402537	0.739787	P	P	P	P	P	P
apoa1bp	0	4.79659	0.000151	17.375					P	P	P	P	P	P
apoa2	0	3.9483	1.6e-05	69.2308	0.17977	0.996757	0.427523	0.683131	P	P	P	P	P	P
apoa4	0	4.02001	7.59e-05	48.3182					P	P	P	P	P	P
apobb	0	3.89326	0.000313	52.4118					P	P	P	P	P	P
apobb.2	0	4.80558	2.4e-06	11.75	0.92559	0.118588	0.954261	0.147352	P	P	P	P	P	P
apoc1	0	4.9905	1.01e-06	12	0.913891	0.706211	0.438115	0.716745	P	P	P	P	P	P
apoc2	0	4.0707	4.26e-05	53.0667	0.403556	0.278544	0.515893	0.716791	P	P	P	P	P	P
apoea	0	4.76142	1.25e-05	16.75	0.121737	0.023187	0.266518	0.500816	P	P	UV	P	P	P
apoeb	0	4.6736	1.71e-05	14.5	0.729051	0.718999	0.528492	0.960741	P	P	P	P	P	P
apoer2	0	4.18057	3.41e-06	50.1					P	P	P	P	P	P
apol1	0	4.44677	0.000236	15.3333	0.670835	0.41733	0.909029	0.219537	P	P	P	P	P	P
APOL4	0	5.2512	0	9					P	P	P	P	P	P
apooa	0	4.38717	0	79	0.737287	0.05217	0.450601	0.270838	P	P	P	P	P	P
APOOL	0	3.5343	0.00057	107.224	0.774869	0.660062	0.518246	0.420377	I	I	I	I	I	I
appa	0	4.47875	8.84e-06	10.8889	0.861544	0.986944	0.466502	0.662341	P	P	P	P	P	P
appb	0	3.3256	0.004383	132.776	0.384624	0.321555	0.130403	0.238906	H	H	H	H	H	H
appbp2	0	4.11769	6.2e-05	33.6667	0.830336	0.49179	0.348622	0.629741	P	P	P	P	P	P
appl1	0	4.16352	2.7e-05	44					P	P	P	P	P	P
appl2	0	4.46882	4.13e-06	15	0.865744	0.849081	0.933948	0.693622	P	P	P	P	P	P
aprt	0	3.66316	7.29e-05	75.1446	0.162083	0.387829	0.902411	0.144646	I	I	I	I	I	I
aptx	1	3.75961	0.000256	37.2571	0.944197	0.066545	0.374337	0.256318	P	P	P	P	P	P
aqp10a	0	5.2174	6.2e-06	17	0.754621	0.005316	0.019429	0.86885	P	P	UV	P	P	P
aqp10b	0	5.2174	6.2e-06	17	0.739198	0.411355	0.080432	0.572882	P	P	P	P	P	P
aqp11	0	5.21211	1.72e-05	5.16667	0.953369	0.004402	0.002734	0.901948	P	P	UV	P	P	P
aqp12	0	5.33539	9.04e-06	5.5	0.541242	0.813175	0.971665	0.331521	P	P	P	P	P	P
aqp1a.1	1	5.00261	1.22e-05	16.25	0.076522	0.521487	0.993488	0.390274	P	P	P	P	P	P
aqp1a.2	1	5.2174	6.2e-06	17	0.990432	0.169796	0.982448	0.15489	P	P	P	P	P	P
aqp3a	0	4.77933	0.000117	15	0.00404	0.334621	0.779279	0.025861	P	TS	P	UVPrecededbyHeat	P	P
aqp3b	0	4.58209	0.000167	12.3333					P	P	P	P	P	P
aqp4	0	5.2174	6.2e-06	17	0.025315	0.090852	0.071279	0.386675	P	TS	P	P	P	P
aqp7	0	4.56527	0.000238	13.7778	0.830277	0.67057	0.867014	0.974847	P	P	P	P	P	P
aqp8a.1	0	5.11022	6.2e-06	15.4	0.633484	0.762332	0.33992	0.191433	P	P	P	P	P	P
aqp8a.2	0	4.72117	5.1e-05	15.8333	0.268374	0.093758	0.950811	0.950105	P	P	P	P	P	P
aqp8b	0	5.11015	2.61e-06	14.8	0.328682	0.066625	0.426692	0.99433	P	P	P	P	P	P
aqp9b	0	4.62277	8.13e-05	23.2	0.389676	0.666107	0.162274	0.960434	P	P	P	P	P	P
aqr	0	3.26222	0.000279	184.418	0.471157	0.830946	0.992783	0.360419	I	I	I	I	I	I
ar	0	3.46643	0.001124	77.8276	0.499594	0.774173	0.83223	0.47773	I	I	I	I	I	I
araf	0	3.52342	0.000133	94.6482	0.410199	0.931076	0.578435	0.131172	I	I	I	I	I	I
arap3	0	4.44677	0	37	0.087625	0.00051	0.192006	0.852301	P	P	UV	P	P	P
arcn1a	0	3.58419	7.18e-05	84	0.553538	0.099088	0.862384	0.1234	I	I	I	I	I	I
arcn1b	0	3.58419	7.18e-05	84	0.361075	0.870876	0.274181	0.834073	I	I	I	I	I	I
AREL1	0	4.03452	0	327	0.620257	0.686251	0.549745	0.627173	I	I	I	I	I	I
arf1l	0	3.57875	0.000525	72.8					I	I	I	I	I	I
arf2	0	3.60471	0.000147	84.8182					I	I	I	I	I	I
arf3a	0	3.57984	0.000303	75.1333	0.649066	0.557439	0.944837	0.179909	I	I	I	I	I	I
arf3b	0	3.5248	0.000438	76.3939	0.357385	0.618532	0.222404	0.507621	I	I	I	I	I	I
arf4a	0	3.4562	0.000509	88.4688	0.906395	0.852577	0.6422	0.295652	I	I	I	I	I	I
arf5	0	3.56077	0.000299	72.6061	0.525383	0.673113	0.909959	0.616798	I	I	I	I	I	I
arf6a	0	3.64025	0.002363	57.3556	0.057195	0.559143	1.94e-05	0.024674	H	H	UV	UVPrecededbyHeat	H	H
arfgap2	0	3.70957	0.000277	61.5781	0.284344	0.809869	0.520095	0.877697	P	P	P	P	P	P
arfgap3	0	4.09471	0.000189	26.4643	0.869984	0.617451	0.334602	0.579489	P	P	P	P	P	P
arfgef1	0	4.12959	5.97e-05	20.8235	0.999174	0.055678	0.33056	0.366421	P	P	P	P	P	P
arfgef2	0	4.12944	0.000205	20.2571	0.844634	0.242639	0.190729	0.998761	P	P	P	P	P	P
arfip1	0	4.48992	3.02e-07	24.5	0.978025	0.352336	0.443864	0.863244	P	P	P	P	P	P
arfip2a	0	4.5583	6.03e-08	19	0.744781	0.965577	0.750415	0.98349	P	P	P	P	P	P
arfip2b	0	4.5583	6.03e-08	19					P	P	P	P	P	P
arfrp1	0	4.50653	9.43e-07	8.33333	0.751062	0.299666	0.459207	0.999405	P	P	P	P	P	P
arg1	0	3.54191	0.00013	115.136	0.736445	0.900104	0.655146	0.854288	I	I	I	I	I	I
arg2	0	3.54191	0.00013	115.136	0.432495	0.941263	0.765379	0.618379	I	I	I	I	I	I
arhgap1	0	3.78267	7.41e-05	185.077	0.732836	0.274608	0.024483	0.452056	I	I	UV	I	I	I
arhgap10	0	3.78782	0	212.046	0.909591	0.870755	0.404656	0.409973	I	I	I	I	I	I
arhgap11a	0	4.1235	0	294	0.226329	0.766595	0.942825	0.505228	I	I	I	I	I	I
arhgap12b	0	3.78593	0.00034	194.542	0.681721	0.090512	0.318931	0.884852	I	I	I	I	I	I
arhgap15	0	3.78782	0	212.046	0.87704	0.89863	0.725692	0.972085	I	I	I	I	I	I
arhgap17a	0	3.78782	0	212.046	0.973827	0.438068	0.295945	0.762548	I	I	I	I	I	I
arhgap17b	0	3.78782	0	212.046	0.770357	0.61535	0.667159	0.707757	I	I	I	I	I	I
ARHGAP18	0	3.71385	7.68e-05	195.875	0.809569	0.452092	0.482884	0.72205	I	I	I	I	I	I
arhgap19	0	3.78767	0.000145	202.87	0.914714	0.33988	0.465568	0.903713	I	I	I	I	I	I
arhgap20	0	3.78782	0	212.046	0.539072	0.48747	0.923005	0.883327	I	I	I	I	I	I
arhgap20b	0	3.78782	0	212.046	0.934581	0.800072	0.787334	0.946224	I	I	I	I	I	I
arhgap22	0	3.78767	7.76e-07	203.261	0.630263	0.094288	0.115411	0.560485	I	I	I	I	I	I
arhgap24	1	4.15236	0.000391	20.6	0.365438	0.112173	0.210998	0.544118	P	P	P	P	P	P
arhgap28	0	5.05214	0	18	0.687519	0.026762	0.094479	0.897646	P	P	UV	P	P	P
arhgap29a	0	3.78782	0	212.046	0.901352	0.039387	0.099533	0.774962	I	I	UV	I	I	I
arhgap31	0	3.78782	0	212.046	0.569159	0.607772	0.178469	0.763275	I	I	I	I	I	I
arhgap35	0	3.62299	1.19e-05	159.675					I	I	I	I	I	I
arhgap35a	0	3.60805	3.16e-05	132.577	0.713502	0.1416	0.023651	0.319736	I	I	UV	I	I	I
ARHGAP36	0	3.58347	0.000372	188.75	0.074423	0.377482	0.015878	0.218994	I	I	UV	I	I	I
arhgap4a	0	3.78782	0	212.046	0.793751	0.280857	0.616861	0.84756	I	I	I	I	I	I
arhgap4b	0	3.78782	0	212.046	0.259974	0.407009	0.149814	0.580825	I	I	I	I	I	I
arhgap5	0	3.66751	9.37e-07	193.483	0.884979	0.795032	0.384543	0.358894	I	I	I	I	I	I
ARHGAP6	0	3.6599	0.000156	139.364	0.517523	0.589492	0.56877	0.733436	I	I	I	I	I	I
arhgdia	0	3.67099	0.000556	106.064	0.842165	0.094196	0.19524	0.306047	I	I	I	I	I	I
arhgdig	0	3.74213	6.71e-05	134.128	0.568803	0.286353	0.649656	0.882741	I	I	I	I	I	I
arhgef11	0	3.72393	3.19e-06	147.692	0.938974	0.06042	0.051882	0.84037	I	I	I	I	I	I
arhgef12	0	3.64692	3.34e-05	144.404					I	I	I	I	I	I
arhgef12a	0	4.01777	0	103.6	0.443533	0.461081	0.499199	0.441938	P	P	P	P	P	P
arhgef16	0	3.78782	0	212.046	0.606929	0.906204	0.39121	0.133653	I	I	I	I	I	I
arhgef18a	0	3.44112	3.08e-05	173.278	0.469933	0.0457	0.194248	0.678034	I	I	UV	I	I	I
arhgef18b	0	3.4409	0.000466	164.237	0.998476	0.31547	0.06137	0.364422	I	I	I	I	I	I
arhgef19	0	3.78782	0	212.046	0.72094	0.465712	0.076387	0.436249	I	I	I	I	I	I
arhgef1a	1	3.77346	8.98e-08	192.92	0.684466	0.416747	0.576138	0.441921	I	I	I	I	I	I
arhgef1b	0	3.61907	3.52e-06	214.778	0.795787	0.48037	0.007757	0.063818	I	I	UV	I	I	I
arhgef2	0	3.7855	2.29e-08	196.48	0.780239	0.746283	0.407027	0.781316	I	I	I	I	I	I
arhgef25a	0	4.18869	8.96e-06	40.75					P	P	P	P	P	P
arhgef25b	0	3.76128	0.00028	158.575	0.138433	0.000258	0.00221	0.054996	I	I	UV	I	I	I
arhgef3	0	3.7583	3.53e-05	192.538	0.810317	0.221241	0.067417	0.729794	I	I	I	I	I	I
arhgef3l	0	4.25714	0	183	0.423097	0.285329	0.254285	0.418213	I	I	I	I	I	I
arhgef4	0	3.75591	7.26e-06	180.444	0.254743	0.632317	0.594889	0.277482	I	I	I	I	I	I
ARHGEF40	0	4.12103	2.9e-05	38.6667	0.482802	0.90196	0.837554	0.277707	P	P	P	P	P	P
ARHGEF5	0	4.51769	0	87					P	P	P	P	P	P
arhgef7a	0	3.36693	0.000258	146.712	0.769292	0.712587	0.961492	0.973198	I	I	I	I	I	I
arhgef7b	0	3.36476	0.000278	145.083	0.735953	0.077181	0.107885	0.685225	I	I	I	I	I	I
arhgef9b	0	3.78339	0.000479	180.846	0.676832	0.450451	0.298958	0.262353	I	I	I	I	I	I
arid1aa	0	3.90145	1.29e-07	99	0.553086	0.030833	0.426378	0.541072	I	I	UV	I	I	I
arid1ab	0	3.90145	1.29e-07	99	0.617571	0.007987	0.001534	0.909874	I	I	UV	I	I	I
arid1b	0	3.81414	1.47e-05	76.1667	0.860414	0.399763	0.889379	0.49149	P	P	P	P	P	P
arid2	0	3.85395	8.38e-05	71.625	0.849983	0.041213	0.15519	0.449459	P	P	UV	P	P	P
ARID3A	0	4.03263	0.000125	38	0.688446	0.70204	0.382649	0.928848	P	P	P	P	P	P
ARID3C	0	4.57513	0	32.8	0.732328	0.835202	0.7156	0.771999	P	P	P	P	P	P
arid4a	0	3.74844	9.93e-05	51.0286	0.914818	0.548578	0.041444	0.147346	P	P	UV	P	P	P
arid4b	0	3.74627	0.000104	50.8591					P	P	P	P	P	P
arih1	0	4.03561	2.44e-06	46.6154	0.935644	0.738031	0.866891	0.833161	P	P	P	P	P	P
arih1l	0	4.03561	2.44e-06	46.6154	0.727729	0.278678	0.523219	0.397191	P	P	P	P	P	P
arih2	0	4.51472	0	42	0.974253	0.465983	0.878256	0.511776	P	P	P	P	P	P
arl1	0	3.5591	0.001362	71.0417	0.781588	0.073887	0.460359	0.381287	H	H	H	H	H	H
arl10	0	3.66186	8.2e-05	191.143					I	I	I	I	I	I
arl11	0	3.64699	1.93e-05	155.7	0.725349	0.00361	0.008308	0.939336	I	I	UV	I	I	I
arl13a	0	5.09065	7.27e-06	12.5	0.461314	0.630719	0.025247	0.39232	P	P	UV	P	P	P
arl13b	0	4.20848	0.000181	33	0.775875	0.276379	0.645156	0.333832	P	P	P	P	P	P
arl14	0	3.64286	3.38e-05	142.454	0.637514	0.677586	0.252079	0.769221	I	I	I	I	I	I
arl14ep	0	4.92574	7.89e-09	8	0.466511	0.136726	0.019735	0.943193	P	P	UV	P	P	P
arl15a	0	4.18484	0.000131	15.6	0.957996	0.189674	0.317272	0.734259	P	P	P	P	P	P
arl15b	0	4.18455	0.000138	15.0455	0.57302	0.500246	0.627439	0.554577	P	P	P	P	P	P
arl16	0	3.64627	0.00023	103.571	0.552063	0.49158	0.234442	0.915942	I	I	I	I	I	I
arl2	0	4.52466	0.00014	13.2	0.920424	0.161178	0.261467	0.802497	P	P	P	P	P	P
arl2bp	0	5.21371	4.88e-07	5	0.943402	0.966494	0.227037	0.140993	P	P	P	P	P	P
arl3	0	4.36012	0.000292	9.27273					P	P	P	P	P	P
arl3l1	0	4.32553	0.00018	28.25	0.950401	0.952536	0.471114	0.412838	P	P	P	P	P	P
arl3l2	0	5.65047	1.19e-07	4.5	0.556402	0.94808	0.511131	0.953044	P	P	P	P	P	P
arl4aa	0	3.64213	0.000117	130.417	0.162563	0.315818	0.363385	0.797667	I	I	I	I	I	I
arl4ab	0	3.64532	0.000313	130.333	0.544335	0.042171	0.009934	0.884762	I	I	UV	I	I	I
arl4ca	0	3.64699	1.93e-05	155.7	0.354665	0.761681	0.356775	0.736198	I	I	I	I	I	I
arl4cb	0	3.64699	1.93e-05	155.7	0.992492	0.177221	0.069158	0.673226	I	I	I	I	I	I
arl4d	0	3.63292	0.000254	131.308	0.689188	0.021545	0.004997	0.859281	I	I	UV	I	I	I
arl5a	0	3.64699	1.93e-05	155.7	0.688703	0.095443	0.002323	0.389449	I	I	UV	I	I	I
arl5c	0	3.61407	3.89e-05	127.846	0.697251	0.01343	0.008763	0.639568	I	I	UV	I	I	I
arl6	0	3.53923	0.000211	90	0.297549	0.85396	0.667018	0.323705	I	I	I	I	I	I
arl6ip1	0	4.1132	0.000145	150	0.606087	0.768863	0.656778	0.169996	I	I	I	I	I	I
arl6ip5a	0	4.7008	0	17.5	0.4038	0.100638	0.623249	0.070934	P	P	P	P	P	P
arl6ip5b	0	5.11313	0	3	0.940154	0.358242	0.171217	0.70677	P	P	P	P	P	P
arl8	0	3.64699	1.93e-05	155.7	0.607544	0.220673	0.334403	0.823397	I	I	I	I	I	I
arl8a	0	4.31581	5.67e-06	17.6667	0.781483	0.843236	0.72047	0.634844	P	P	P	P	P	P
arl8ba	0	4.59616	8.8e-06	17.5	0.67931	0.581205	0.955222	0.885511	P	P	P	P	P	P
arl9	0	3.64648	1.97e-05	142.818	0.458602	0.443031	0.845965	0.840956	I	I	I	I	I	I
armc1	0	5.39347	0	4.75	0.818334	0.932022	0.486413	0.536557	P	P	P	P	P	P
armc1l	0	3.81015	4.88e-06	131.954	0.941488	0.861343	0.384554	0.581169	I	I	I	I	I	I
armc2	0	5.29637	0	11	0.317172	0.490813	0.735094	0.96496	P	P	P	P	P	P
armc3	0	4.63147	0.000146	11.5	0.928484	0.746711	0.382323	0.51156	P	P	P	P	P	P
armc4	0	5.58948	0.00029	3	0.711086	0.045304	0.083386	0.796365	P	P	UV	P	P	P
armc5	0	5.28064	0	6.5	0.890722	0.383727	0.518529	0.17361	P	P	P	P	P	P
armc8	0	4.91646	5.8e-06	11.8571	0.196402	0.331638	0.297765	0.341668	P	P	P	P	P	P
ARMCX3	0	4.71748	0	17					P	P	P	P	P	P
arnt	1	3.74822	0.000617	35.0909	0.631312	0.920267	0.360206	0.705437	P	P	P	P	P	P
arnt2	1	5.01523	8.33e-06	30.5	0.847545	0.6963	0.064512	0.279023	P	P	P	P	P	P
arntl1a	0	3.93938	0.000472	33.5926	0.760904	0.864428	0.110891	0.323766	P	P	P	P	P	P
arntl1b	0	4.09318	0.000178	34.15	0.960147	0.342593	0.324668	0.921905	P	P	P	P	P	P
arpc1a	0	3.18441	0.000152	128.732	0.488466	0.986267	0.811988	0.51334	I	I	I	I	I	I
arpc1b	0	3.59572	0.000304	102.923	0.320221	0.831352	0.351566	0.08052	I	I	I	I	I	I
arpc2	0	3.15141	0.000577	121.083	0.605445	0.525569	0.511492	0.711149	I	I	I	I	I	I
arpc3	0	3.13336	0.001596	115.74	0.858948	0.324877	0.300394	0.789615	I	I	I	I	I	I
arpc4	0	3.15243	0.000532	124.555	0.938104	0.440975	0.605153	0.546012	I	I	I	I	I	I
arpc5a	0	3.16302	0.000391	125.279	0.399026	0.89155	0.699736	0.333758	I	I	I	I	I	I
arpc5la	0	3.7393	2.59e-06	111.936	0.380124	0.058941	0.012991	0.870059	I	I	UV	I	I	I
arpc5lb	0	3.819	1.26e-06	109.5	0.521876	0.084804	0.120006	0.472821	I	I	I	I	I	I
ARPIN	0	4.38064	0	55	0.560698	0.110747	0.016547	0.950258	P	P	UV	P	P	P
arpp19a	0	4.49775	8.14e-05	16.4	0.632632	0.854979	0.786058	0.56752	P	P	P	P	P	P
arpp19b	0	3.91066	5.05e-05	79.6	0.70247	0.40322	0.694317	0.937336	P	P	P	P	P	P
arr3a	0	3.66447	0.00036	55	0.089441	0.97489	0.031095	0.000238	P	P	UV	UVPrecededbyHeat	P	P
arrb1	1	3.13807	0.002051	107.907	0.789476	0.39979	0.753621	0.392019	I	I	I	I	I	I
arrb2a	0	3.16838	0.001037	117.489	0.920067	0.72108	0.497231	0.861724	I	I	I	I	I	I
arrb2b	0	3.15758	0.002076	111.466	0.662905	0.840281	0.403558	0.828114	I	I	I	I	I	I
arrdc1a	0	3.99898	2.67e-05	58.1333	0.560803	0.034722	0.003536	0.832035	P	P	UV	P	P	P
arrdc1b	0	4.02045	1.82e-06	59.6429	0.914026	0.612716	0.922426	0.791311	P	P	P	P	P	P
arrdc2	0	3.89181	0.000155	64.625	0.991336	0.059966	0.057017	0.968363	P	P	P	P	P	P
arrdc3a	0	4.02045	1.82e-06	59.6429	0.036641	0.849312	0.318102	0.460306	P	TS	P	P	P	P
arsa	0	4.79282	0.000116	14.8421	0.841527	0.582387	0.482125	0.979282	P	P	P	P	P	P
arsg	0	4.60653	1.07e-05	18	0.127288	0.217282	0.907416	0.946529	P	P	P	P	P	P
arsh	0	5.00051	6.43e-05	10	0.588257	0.691655	0.226367	0.236766	P	P	P	P	P	P
arsia	0	5.11784	0	12.8333	0.692281	0.253423	0.202774	0.632666	P	P	P	P	P	P
ARSJ	0	4.92132	5.91e-05	11.125	0.513432	0.450907	0.843703	0.242201	P	P	P	P	P	P
arsk	0	5.35533	0.000145	6	0.233206	0.11895	0.319204	0.364991	P	P	P	P	P	P
artna	0	3.58267	3.57e-05	107.108					I	I	I	I	I	I
arvcfb	0	3.7074	1.65e-05	127.588	0.729139	0.391092	0.496807	0.904544	I	I	I	I	I	I
arxa	0	4.70783	0.000435	19.5	0.657079	0.13987	0.182734	0.687366	P	P	P	P	P	P
as3mt	0	5.40203	1.34e-08	5.5	0.231793	0.698441	0.016265	0.56783	P	P	UV	P	P	P
asah1a	0	4.22857	4.07e-05	35.2222	0.783531	0.450894	0.416767	0.284252	P	P	P	P	P	P
asah1b	0	4.22857	4.07e-05	35.2222	0.934858	0.064024	0.197337	0.508403	P	P	P	P	P	P
asah2	0	4.22857	4.07e-05	35.2222	0.618325	0.88851	0.369308	0.288034	P	P	P	P	P	P
asap1	0	4.64017	0	45					P	P	P	P	P	P
asap1a	1	3.82241	1.16e-05	56.1	0.989723	0.384101	0.092779	0.445317	P	P	P	P	P	P
asap1b	1	3.95555	5.15e-05	42	0.912861	0.114204	0.245818	0.632231	P	P	P	P	P	P
asap2b	0	4.89137	0	12.3333	0.627372	0.030312	0.014623	0.854997	P	P	UV	P	P	P
asb1	0	3.78753	3.75e-05	229	0.965641	0.438504	0.382871	0.847887	I	I	I	I	I	I
asb10	0	3.79543	0	448	0.144027	0.055842	0.130604	0.168434	I	I	I	I	I	I
asb11	0	3.79543	0	448	0.786381	0.048544	0.201253	0.314834	I	I	UV	I	I	I
asb12a	0	3.79543	0	448	0.877451	0.720478	0.871169	0.925974	I	I	I	I	I	I
asb13a.1	0	3.76882	7.96e-05	131.25	0.701627	0.169599	0.099496	0.823822	I	I	I	I	I	I
asb13a.2	0	3.79543	0	448	0.935159	0.451368	0.888242	0.662076	I	I	I	I	I	I
asb13b	0	3.79543	0	448	0.921479	0.415545	0.20599	0.602438	I	I	I	I	I	I
asb14	0	3.79543	0	448					I	I	I	I	I	I
asb15a	0	3.79543	0	448	0.132721	0.656755	0.937286	0.141229	I	I	I	I	I	I
asb15b	0	3.79543	0	448	0.150381	0.657983	0.723694	0.380336	I	I	I	I	I	I
asb16	0	3.79543	0	448	0.394738	0.033529	0.020408	0.233556	I	I	UV	I	I	I
asb2a.1	0	3.79543	0	448	0.365846	0.581608	0.935387	0.170798	I	I	I	I	I	I
asb2b	0	3.79456	0	226	0.677068	0.662413	0.28305	0.307072	I	I	I	I	I	I
asb3	0	3.79072	0.000105	114.25	0.383221	0.01913	0.275922	0.893549	I	I	UV	I	I	I
asb4	0	3.79543	0	448	0.954765	0.112883	0.027326	0.517731	I	I	UV	I	I	I
asb5b	0	3.79543	0	448	0.07301	0.141504	0.614553	0.975096	I	I	I	I	I	I
asb6	0	3.79188	0.000222	115	0.7904	0.96977	0.322514	0.389503	I	I	I	I	I	I
asb7	0	3.6934	1.02e-07	453.5	0.691075	0.94505	0.502755	0.687004	I	I	I	I	I	I
asb8	0	3.79543	0	448	0.436631	0.925291	0.291799	0.782409	I	I	I	I	I	I
ascc1	0	4.17346	0	36.5	0.371209	0.408427	0.812051	0.14068	P	P	P	P	P	P
ascc2	0	4.82081	0	12	0.296932	0.766531	0.634961	0.372826	P	P	P	P	P	P
ascc3	1	3.70783	1.21e-05	157.636	0.995827	0.278786	0.234122	0.910682	I	I	I	I	I	I
ascl1b	0	3.70558	5.39e-05	239.8	0.959024	0.539311	0.325601	0.761124	I	I	I	I	I	I
asf1ba	0	3.66527	0.000238	86.4167	0.715241	0.090363	0.002817	0.301738	I	I	UV	I	I	I
asf1bb	0	3.67469	0.000131	93.4872	0.984788	0.300281	0.116452	0.543654	I	I	I	I	I	I
ash1l	0	3.20334	0.00346	57.9222	0.975449	0.044151	0.000817	0.035169	H	H	UV	UVPrecededbyHeat	H	H
ash2l	0	3.8116	0.000197	35.8293	0.970457	0.309656	0.55808	0.740313	P	P	P	P	P	P
asip	0	4.72052	0.000118	21.2					P	P	P	P	P	P
asl	0	3.5752	0.000112	78.2571	0.071339	0.27595	0.002751	0.804669	I	I	UV	I	I	I
asmt	0	4.19608	0.00026	47.4706	0.399774	0.192664	0.114112	0.253639	P	P	P	P	P	P
asmtl	0	4.63996	0	15	0.689617	0.001044	0.656276	0.011394	P	P	UV	UVPrecededbyHeat	P	P
asna1	0	3.9578	0.000206	39.2105					P	P	P	P	P	P
asns	0	3.69812	7.62e-06	87.6667	0.203207	0.12142	0.14618	0.165977	I	I	I	I	I	I
asnsd1	0	3.74445	1.88e-07	203					I	I	I	I	I	I
aspa	0	3.75352	4.69e-06	69.96	0.746306	0.369748	0.267673	0.529583	P	P	P	P	P	P
aspdh	0	4.70174	0	152	0.560561	0.205102	0.830227	0.38021	P	P	P	P	P	P
aspg	0	3.85156	0	268.5	0.295909	0.883108	0.354219	0.677229	I	I	I	I	I	I
asph	0	4.45671	0.000291	6.625	0.480499	0.457325	0.129812	0.053012	P	P	P	P	P	P
asphd1	0	4.25917	2.35e-06	20.3333	0.098004	0.022123	0.110629	0.23975	P	P	UV	P	P	P
aspm	0	3.6343	0.00014	85.9615	0.813364	0.129497	0.007682	0.37298	I	I	UV	I	I	I
aspn	0	3.71864	0	571	0.360101	0.228598	0.247211	0.299356	I	I	I	I	I	I
aspscr1	0	4.04068	0.000222	31.5	0.926771	0.679894	0.270184	0.520813	P	P	P	P	P	P
asrgl1	0	4.69891	9.74e-06	12	0.66819	0.193851	0.789944	0.053622	P	P	P	P	P	P
ass1	0	3.45504	0.000149	100.605	0.619207	0.955539	0.447892	0.70767	I	I	I	I	I	I
astn2	0	5.74395	0	8					P	P	P	P	P	P
asun	0	3.76178	0	146.333					I	I	I	I	I	I
asxl1	0	4.38891	2.37e-08	21.6667	0.903849	0.109349	0.118456	0.838643	P	P	P	P	P	P
asxl2	0	4.38891	2.37e-08	21.6667	0.257134	0.736502	0.332003	0.427014	P	P	P	P	P	P
asz1	0	3.75446	3.67e-05	163	0.619974	0.613402	0.303844	0.984064	I	I	I	I	I	I
atad1a	0	4.43423	0	62.5	0.559329	0.775398	0.027701	0.074312	P	P	UV	P	P	P
atad1b	0	4.43423	0	62.5	0.581867	0.849431	0.749039	0.974128	P	P	P	P	P	P
ATAD2	0	4.35649	1.14e-06	48.3333	0.830346	0.368036	0.736246	0.346494	P	P	P	P	P	P
atad2b	0	4.43423	0	62.5	0.92989	0.530948	0.747527	0.816729	P	P	P	P	P	P
atad3b	0	4.07382	3.27e-05	52.125					P	P	P	P	P	P
atad5a	0	3.91769	1.24e-06	110	0.411541	0.665122	0.535291	0.883511	I	I	I	I	I	I
atad5b	0	3.99079	0	131.333	0.998765	0.849912	0.8397	0.967603	I	I	I	I	I	I
atf1	0	3.79115	1.95e-06	84	0.840288	0.10821	0.276443	0.700453	P	P	P	P	P	P
atf2	0	3.67622	7.26e-05	131.781	0.870979	0.327456	0.212354	0.668586	I	I	I	I	I	I
atf3	0	4.34351	3.22e-07	31	0.220476	9.54e-08	9.38e-06	0.883194	P	P	UV	P	P	P
atf4b1	0	3.68267	0.000265	48.3529					P	P	P	P	P	P
atf4b2	0	3.75671	0.000216	57.25					P	P	P	P	P	P
atf6	1	3.90022	0.000205	41.0588	0.158959	0.879927	0.015545	0.349368	P	P	UV	P	P	P
atf7a	0	3.75997	1.05e-06	156.046	0.879465	0.316126	0.016112	0.132376	I	I	UV	I	I	I
atf7b	0	3.71138	6.57e-05	142.885	0.643024	0.425696	0.900375	0.610214	I	I	I	I	I	I
atf7ip	0	5.13923	2.1e-09	9.66667	0.178813	0.693072	0.034429	0.488761	P	P	UV	P	P	P
atg10	0	4.41218	2.48e-07	32.25	0.610424	0.367206	0.246998	0.423642	P	P	P	P	P	P
ATG101	0	3.71465	2.32e-05	67.9697	0.705925	0.669369	0.309105	0.328484	P	P	P	P	P	P
atg12	0	3.84598	4.66e-05	37.3333	0.979489	0.238113	0.176338	0.875702	P	P	P	P	P	P
atg13	0	3.65308	9.95e-05	66.1316	0.735543	0.127386	0.141035	0.497094	P	P	P	P	P	P
atg16l2	0	4.6884	0	43		0.404172	0.231904	0.874945	P	P	P	P	P	P
ATG2A	0	4.43372	5.47e-05	33.1875	0.948701	0.457906	0.410106	0.975481	P	P	P	P	P	P
ATG2B	0	5.45156	0	10	0.758239	0.813776	0.812375	0.907772	P	P	P	P	P	P
atg4a	0	4.02792	1.44e-05	35.6296	0.887188	0.175945	0.159676	0.677804	P	P	P	P	P	P
atg4b	0	3.89268	1.7e-05	39.6129	0.936202	0.982847	0.499728	0.446523	P	P	P	P	P	P
atg4c	0	3.85576	6.23e-05	37.5938	0.848223	0.85411	0.854503	0.520941	P	P	P	P	P	P
atg4da	0	4.0802	3.31e-06	39.6191	0.987451	0.08027	0.217472	0.56724	P	P	P	P	P	P
atg4db	0	4.08035	1.86e-06	41.4211	0.62813	0.92745	0.653656	0.896529	P	P	P	P	P	P
atg5	1	3.75671	0.000688	32.12	0.631077	0.402185	0.378896	0.480338	P	P	P	P	P	P
ATG7	0	3.6913	0.00053	51.1923	0.975112	0.949192	0.248608	0.329337	P	P	P	P	P	P
atg9b	0	4.13365	4.69e-06	33.8947	0.395742	0.41535	0.033065	0.801594	P	P	UV	P	P	P
athl1	0	6.119	8.45e-07	6.25					P	P	P	P	P	P
atic	0	3.53633	7.6e-05	99.2203	0.140455	0.296963	0.836681	0.531282	I	I	I	I	I	I
atm	1	3.24431	0.001475	82.3643	0.937884	0.727536	0.17859	0.329016	H	H	H	H	H	H
atoh1a	0	4.22386	0.000151	19.2857	0.344238	0.523239	0.921735	0.101385	P	P	P	P	P	P
atoh1b	0	4.83481	2.67e-08	19.25	0.912133	0.31163	0.864468	0.436611	P	P	P	P	P	P
atoh1c	0	4.83481	2.67e-08	19.25	0.696503	0.691814	0.043022	0.226729	P	P	UV	P	P	P
atoh7	0	4.5546	9.05e-06	20.2	0.374257	0.001895	0.002025	0.312739	P	P	UV	P	P	P
atox1	0	4.39471	0.000318	18.3	0.961521	0.188683	0.197953	0.857381	P	P	P	P	P	P
atp11a	0	5.03198	1.17e-09	29	0.091511	0.037088	0.000491	0.552551	P	P	UV	P	P	P
atp13a	0	5.03198	1.17e-09	29					P	P	P	P	P	P
atp13a2	1	4.45286	6.57e-05	48.5	0.323838	0.457268	0.062085	0.955684	P	P	P	P	P	P
atp1a1a.1	0	4.08506	0.000132	55.7857	0.460151	0.941943	0.778406	0.50523	P	P	P	P	P	P
atp1a1a.2	0	4.7546	3.2e-06	20.2	0.086706	0.002012	0.004938	0.05616	P	P	UV	P	P	P
atp1a1a.3	0	4.6198	0.00078	21	0.083727	0.384143	0.940046	0.209945	P	P	P	P	P	P
atp1a1a.4	0	4.63546	1.97e-05	20.7	0.067013	0.583289	0.013656	0.769504	P	P	UV	P	P	P
atp1a1a.5	0	4.41312	4.39e-05	23.2727	0.046245	0.690876	0.303396	0.103053	P	TS	P	P	P	P
atp1a1b	0	4.14946	8.65e-05	59	0.092358	0.165646	0.18698	0.093938	P	P	P	P	P	P
atp1a2a	0	4.14946	8.65e-05	59	0.933802	0.339969	0.038018	0.238814	P	P	UV	P	P	P
atp1a3a	0	3.98354	0.000285	64.6	0.00207	0.150897	0.501737	0.140925	P	TS	P	P	P	P
atp1b1a	0	4.10326	0.000161	42.9474	0.887078	0.877237	0.631246	0.770578	P	P	P	P	P	P
atp1b1b	0	4.08905	0.000221	40.9	0.444157	0.883623	0.526697	0.831379	P	P	P	P	P	P
atp1b2a	0	4.11385	0.000141	44.7222	0.083135	0.32899	0.308991	0.178595	P	P	P	P	P	P
atp1b2b	0	4.08535	0.000209	41.4	0.57618	0.661918	0.506601	0.662008	P	P	P	P	P	P
atp1b3a	0	4.08818	0.000242	42.7368	0.886322	0.55983	0.83319	0.717162	P	P	P	P	P	P
atp1b3b	0	4.05185	0.000243	46.7895	0.131579	0.922895	0.325939	0.677065	P	P	P	P	P	P
atp1b4	0	3.99978	7.06e-06	161.2	0.00621	0.005206	0.008668	0.047756	I	TS	UV	UVPrecededbyHeat	I	I
atp2a1l	0	3.99804	0.000146	55.7619	4.89e-18	2.58e-06	0.065444	1.02e-11	P	TS	UV	UVPrecededbyHeat	P	P
atp2a2b	0	4.75649	6.9e-06	15.6	0.071483	0.386481	0.89316	0.129843	P	P	P	P	P	P
atp2a3	0	4.51777	8.3e-06	28	0.927058	0.64324	0.759176	0.999333	P	P	P	P	P	P
atp2b1a	0	4.21342	0	99.6667	0.813166	0.180066	0.522047	0.609499	P	P	P	P	P	P
atp2b1b	0	4.53517	0	39	0.926934	0.314049	0.627869	0.650407	P	P	P	P	P	P
atp2b2	0	4.13553	0.00014	79.875	0.47895	0.668702	0.875632	0.201525	P	P	P	P	P	P
atp2b3a	0	4.13974	6.97e-05	33.6	0.327091	0.701881	0.664068	0.285512	P	P	P	P	P	P
atp2b3b	0	4.19355	0.00055	55.0909	0.532775	0.116848	0.148461	0.454505	P	P	P	P	P	P
atp2c1	0	5.03198	1.17e-09	29	0.836956	0.364006	0.301695	0.730487	P	P	P	P	P	P
ATP5B	0	4.2583	0	62.9					P	P	P	P	P	P
atp5c1	0	3.64634	0.000424	67.6071					P	P	P	P	P	P
atp5d	0	3.74677	0.000373	60.5806					P	P	P	P	P	P
atp5e	0	3.74982	0.000617	56.4516					P	P	P	P	P	P
atp5f1	0	3.96527	3.74e-05	58.5179					P	P	P	P	P	P
atp5fa1	1	3.36505	0.002009	93.0145	0.488262	0.304029	0.309995	0.563165	H	H	H	H	H	H
atp5g1	0	4.08383	1.06e-05	51.2083					P	P	P	P	P	P
atp5g3a	0	4.04561	3.24e-05	47.4412					P	P	P	P	P	P
atp5g3b	0	3.84467	0.000191	53.4082					P	P	P	P	P	P
atp5h	0	3.94068	7.69e-05	55.9315					P	P	P	P	P	P
atp5ia	0	4.12777	1.18e-05	51.1667					P	P	P	P	P	P
atp5if1a	1	4.36679	9.4e-07	59.0769	0.688403	0.504345	0.349819	0.842695	P	P	P	P	P	P
atp5j	0	4.06019	0.000111	52.359					P	P	P	P	P	P
ATP5J2	0	4.13198	3.39e-06	53.375					P	P	P	P	P	P
atp5l	0	3.94967	8.53e-05	57.7077	0.824603	0.827138	0.8065	0.768452	P	P	P	P	P	P
atp5meb	1	3.7831	0.00055	58.2167	0.778168	0.288666	0.634678	0.673219	P	P	P	P	P	P
atp5o	0	3.75751	0.000222	60.7391					P	P	P	P	P	P
atp5s	0	4.19543	0	53.0588					P	P	P	P	P	P
ATP6	0	4.0905	4.17e-05	45.1795					P	P	P	P	P	P
atp6ap1b	0	3.83227	3.69e-05	51.4474	0.892768	0.084063	0.784174	0.107237	P	P	P	P	P	P
atp6ap1lb	0	5.24677	0	11	0.214961	0.111773	0.077937	0.155716	P	P	P	P	P	P
atp6ap2	0	4.24685	0.000236	49.3636	0.423869	0.098993	0.30253	0.702656	P	P	P	P	P	P
atp6v0a1a	0	3.83604	8.38e-06	53.0833	0.329588	0.110197	0.630114	0.911902	P	P	P	P	P	P
atp6v0a1b	0	3.79616	4.75e-05	52.6487	0.670079	0.680952	0.667516	0.734978	P	P	P	P	P	P
atp6v0a2a	0	3.81225	0.000158	51.3684	0.502011	0.574089	0.468186	0.461451	P	P	P	P	P	P
atp6v0a2b	0	3.84395	5.89e-06	54.4	0.70715	0.017937	0.25447	0.10567	P	P	UV	P	P	P
atp6v0b	0	3.73038	8.69e-05	54.3409	0.930049	0.990354	0.883867	0.919426	P	P	P	P	P	P
atp6v0ca	0	3.65721	0.000134	58.1087	0.571758	0.55964	0.117032	0.796387	P	P	P	P	P	P
atp6v0cb	0	3.62473	0.000299	63.68	0.008388	0.060953	0.215846	0.04173	P	TS	P	UVPrecededbyHeat	P	P
atp6v0d1	0	3.65323	0.000235	51.7647	0.651712	0.471628	0.681939	0.542678	P	P	P	P	P	P
atp6v1aa	0	3.79115	0.000207	47.28	0.463437	0.104425	0.21294	0.700131	P	P	P	P	P	P
atp6v1ab	0	3.64416	0.000754	48.1	0.594008	0.172521	0.746282	0.24409	P	P	P	P	P	P
atp6v1b2	0	3.72698	0.000177	49.8958	0.177929	0.589234	0.78037	0.123161	P	P	P	P	P	P
atp6v1ba	0	3.73082	0.00014	50.8085	0.24367	0.270814	0.401169	0.501651	P	P	P	P	P	P
atp6v1c1a	0	3.67049	4.54e-05	55.6808	0.496607	0.4415	0.458456	0.412439	P	P	P	P	P	P
atp6v1c1b	0	3.82495	1.17e-05	52.825	0.603381	0.109867	0.252042	0.89014	P	P	P	P	P	P
ATP6V1C2	0	3.86099	1.91e-07	55.9	0.125491	0.489889	0.16194	0.221545	P	P	P	P	P	P
atp6v1d	0	3.81305	0.000354	50.1111	0.838958	0.410598	0.396295	0.861504	P	P	P	P	P	P
atp6v1e1b	0	3.78303	0.000116	50.0698	0.407961	0.009024	0.093273	0.970237	P	P	UV	P	P	P
atp6v1f	0	3.66541	0.000254	54.383	0.981947	0.929852	0.801313	0.911644	P	P	P	P	P	P
atp6v1g1	0	3.66389	5.02e-05	54.449	0.614213	0.219295	0.283039	0.584834	P	P	P	P	P	P
atp6v1h	0	3.66882	8.22e-05	54.2041	0.470665	0.101566	0.123279	0.567475	P	P	P	P	P	P
atp7a	0	4.03314	0.001348	11.2	0.91145	0.771707	0.851366	0.525583	P	P	P	P	P	P
atp7b	0	4.03394	0.001085	11.8214	0.928539	0.840811	0.582906	0.787581	P	P	P	P	P	P
ATP8	0	4.74503	5.22e-08	44.3333					P	P	P	P	P	P
atp8a1	0	5.03198	1.17e-09	29	0.568748	0.278497	0.948011	0.58471	P	P	P	P	P	P
atp8a2	0	4.75932	0	15	0.274203	0.198776	0.06149	0.546343	P	P	P	P	P	P
atp8b3	0	5.03198	1.17e-09	29	0.460387	0.090416	0.418134	0.960976	P	P	P	P	P	P
ATP8B4	0	4.9926	7.12e-06	20.6667	0.2356	0.919868	0.415404	0.889595	P	P	P	P	P	P
atp8b5a	0	5.03198	1.17e-09	29	0.647967	0.965087	0.263447	0.541036	P	P	P	P	P	P
atp8b5b	0	5.03198	1.17e-09	29					P	P	P	P	P	P
atpaf1	0	4.92125	8.4e-07	9	0.501377	0.693648	0.983733	0.720675	P	P	P	P	P	P
atpaf2	0	4.05214	0.000184	45.1429	0.598216	0.54659	0.71811	0.062042	P	P	P	P	P	P
atpif1b	0	4.46831	0	63.4					P	P	P	P	P	P
atpv0e1	0	3.84083	0.000131	52.7027					P	P	P	P	P	P
atpv0e2	0	3.84213	5.9e-06	53.9167	0.277249	0.350436	0.411025	0.300153	P	P	P	P	P	P
atr	1	3.24583	0.001795	93.9412	0.318903	0.63771	0.623482	0.181425	I	I	I	I	I	I
atraid	0	4.5628	0	11	0.596461	0.093825	0.627916	0.498656	P	P	P	P	P	P
atrip	1	3.68231	1.73e-05	83.7018	0.85264	0.086925	0.048955	0.540968	I	I	UV	I	I	I
atrx	1	3.77368	9.03e-05	87.9167	0.483642	0.247435	0.081882	0.092777	I	I	I	I	I	I
atxn10	0	4.96041	0	8.66667	0.110141	0.306823	0.968103	0.594445	P	P	P	P	P	P
atxn2	0	4.18941	2.41e-05	39.1875	0.445806	0.554697	0.287767	0.762609	P	P	P	P	P	P
atxn2l	0	4.18941	2.41e-05	39.1875	0.341386	0.349055	0.004487	0.457411	P	P	UV	P	P	P
atxn7	0	3.60101	3.95e-05	92.5882	0.365819	0.044514	0.134936	0.568652	I	I	UV	I	I	I
ATXN7L1	0	4.02835	1.95e-06	52.7778	0.597104	0.799805	0.662171	0.919396	P	P	P	P	P	P
ATXN7L3	0	4.0169	3.27e-06	47.8636	0.727098	0.968904	0.672477	0.816527	P	P	P	P	P	P
auh	0	3.63263	0.000677	98.5227	0.833448	0.783124	0.357008	0.680743	I	I	I	I	I	I
aup1	1	4.38267	8.5e-06	31.6667	0.914733	0.169078	0.071993	0.653152	P	P	P	P	P	P
aurka	0	3.44757	0.000807	77.52	0.634153	0.156776	0.266243	0.888293	I	I	I	I	I	I
aurkaip1	0	3.9752	2.06e-08	110	0.250163	0.167446	0.062936	0.082282	I	I	I	I	I	I
aurkb	0	3.43532	0.000663	82.2966	0.866857	0.293159	0.051143	0.180783	I	I	I	I	I	I
avil	0	3.82016	0.001198	114.294	0.469225	0.151524	0.009504	0.677303	I	I	UV	I	I	I
avl9	0	4.63198	0.000589	4.66667	0.254545	0.408768	0.733576	0.46955	P	P	P	P	P	P
avp	0	4.67049	0	91	0.373233	0.231202	0.281727	0.344506	P	P	P	P	P	P
avpr1b	0	3.59637	2.54e-06	160.134					I	I	I	I	I	I
avpr2	0	3.20428	0.000999	128.982					I	I	I	I	I	I
avpr2ab	0	4.56229	0.000435	39	0.902714	0.588841	0.26248	0.681493	P	P	P	P	P	P
avpr2l	0	4.10457	6.01e-05	62.8333					P	P	P	P	P	P
axin1	1	3.50022	0.000475	74.1273	0.763497	1.59e-09	1.64e-13	0.350273	I	I	UV	I	I	I
axin2	0	3.37136	0.000233	127.409	0.535567	0.000189	0.519395	0.014168	I	I	UV	UVPrecededbyHeat	I	I
azi1	0	4.42386	0	77					P	P	P	P	P	P
azi2	0	4.2818	4.75e-06	36.1429	0.730652	0.163591	0.070466	0.938229	P	P	P	P	P	P
azin1a	0	3.79362	2.24e-05	77	0.532531	0.291927	0.030215	0.660659	P	P	UV	P	P	P
azin1b	0	3.79362	2.24e-05	77	0.536386	0.248616	0.212315	0.780485	P	P	P	P	P	P
b2m	1	3.99964	0.000336	42.7778	0.79694	0.002757	0.006721	0.941674	P	P	UV	P	P	P
b2ml	0	3.88368	0.000391	37.5652	0.902988	0.178677	0.508396	0.579819	P	P	P	P	P	P
b3galnt2	0	5.7591	1.08e-05	4	0.577278	0.224861	0.383876	0.388267	P	P	P	P	P	P
B3GALT1	0	5.16033	1.4e-06	18.1818					P	P	P	P	P	P
b3galt2	0	5.16033	1.4e-06	18.1818	0.841483	0.309844	0.01411	0.103723	P	P	UV	P	P	P
b3galt4	0	4.89703	2.18e-05	17.3333	0.673977	0.563316	0.699864	0.686179	P	P	P	P	P	P
b3galt6	0	4.23162	5.81e-05	36.1923	0.718859	0.915267	0.372052	0.570394	P	P	P	P	P	P
b3galtla	0	4.48745	9.71e-08	27.2					P	P	P	P	P	P
b3galtlb	0	4.49347	0	32.5					P	P	P	P	P	P
b3gat1a	1	4.26432	9.73e-05	34.3214	0.41305	0.228451	0.033645	0.10021	P	P	UV	P	P	P
b3gat1b	0	5.08376	3.12e-08	23	0.782107	0.234641	0.150808	0.601181	P	P	P	P	P	P
b3gat2	0	4.09398	0.000307	33.9655	0.37943	0.81769	0.977848	0.501217	P	P	P	P	P	P
b3gat3	0	4.0723	0.000452	39.24	0.191134	0.076989	0.003345	0.62746	P	P	UV	P	P	P
b3gnt1	0	4.36991	0.000138	26					P	P	P	P	P	P
b3gnt2a	0	4.54286	3.6e-05	32.6364		0.624062	0.817798		P	P	P	P	P	P
b3gnt2b	0	4.47665	0.000107	27.05	0.800405	0.975603	0.301625	0.387117	P	P	P	P	P	P
b3gnt3	0	4.34648	0.00019	28.6667					P	P	P	P	P	P
b3gnt5a	0	4.58303	0.000258	22.0556	0.56654	0.562571	0.578719	0.516337	P	P	P	P	P	P
b3gnt5b	0	4.89645	1.54e-05	17.5385	0.643975	0.038234	0.199029	0.760976	P	P	UV	P	P	P
b3gnt7	0	4.45903	0.000136	28.5385	0.486201	0.977135	0.371191	0.798885	P	P	P	P	P	P
b3gnt7l	0	4.96403	0	11.5	0.619837	0.072639	0.002803	0.546923	P	P	UV	P	P	P
b3gntl1	0	4.462	0.000202	24.05	0.97351	0.091348	0.255981	0.668802	P	P	P	P	P	P
b4galnt1a	0	4.46469	3.87e-06	15	0.505327	0.169196	0.056166	0.821708	P	P	P	P	P	P
b4galnt2.2	0	5.13698	0	13	0.13662	0.954263	0.097957	0.888578	P	P	P	P	P	P
b4galt1	0	4.57694	0	31.25	0.8555	0.560879	0.575487	0.8442	P	P	P	P	P	P
b4galt2	0	4.35627	0.000428	20.1429	0.596716	0.719297	0.564718	0.696206	P	P	P	P	P	P
b4galt4	0	4.80544	0.00011	14.2857	0.392765	0.670992	0.602457	0.978522	P	P	P	P	P	P
b4galt6	0	4.88586	2.19e-05	21.7	0.690001	0.551648	0.715285	0.448081	P	P	P	P	P	P
b9d1	0	4.26904	7.1e-08	45.6	0.270936	0.22705	0.206693	0.172096	P	P	P	P	P	P
b9d2	0	3.27027	0.000764	116.862	0.674601	0.054607	0.037323	0.688914	I	I	UV	I	I	I
ba1	0	6.95033	7.25e-05	6.8					P	P	P	P	P	P
babam1	1	3.77041	7.08e-05	72.129	0.953201	0.365024	0.271964	0.839577	P	P	P	P	P	P
bach1	0	5.60058	0	5					P	P	P	P	P	P
bada	0	3.93191	1.91e-05	45.8421	0.983714	0.987574	0.887653	0.879476	P	P	P	P	P	P
badb	0	3.67302	8.35e-05	63.2581	0.347701	0.269585	0.075022	0.617621	P	P	P	P	P	P
bag1	0	3.60428	4.23e-05	86.8235	0.532692	0.011277	0.027694	0.138714	I	I	UV	I	I	I
bag2	0	3.82212	1.15e-06	89.9167	0.396928	0.053484	0.809892	0.36962	I	I	I	I	I	I
bag3	0	3.33423	0.000609	112.654	0.954995	0.856598	0.250384	0.285643	I	I	I	I	I	I
bag5	0	3.82306	2.31e-08	105.111	0.612003	0.459322	0.009964	0.008673	I	I	UV	UVPrecededbyHeat	I	I
bag6	1	4.17962	1.99e-05	51.3333	0.469615	0.815831	0.735675	0.099982	P	P	P	P	P	P
bag6l	1	4.10457	0.000193	29.0909	0.726183	0.202279	0.542528	0.742861	P	P	P	P	P	P
bai1a	0	5.63691	0	3					P	P	P	P	P	P
bai1b	0	6.63677	0	3					P	P	P	P	P	P
baiap2a	0	3.6781	1.49e-05	149	0.76586	0.398445	0.908833	0.253202	I	I	I	I	I	I
baiap2b	0	3.6781	1.49e-05	149	0.555089	0.933928	0.59863	0.769611	I	I	I	I	I	I
bambia	1	3.83843	0.000335	58.2973	0.965988	0.98187	0.546682	0.652089	P	P	P	P	P	P
bambib	0	3.87766	6.25e-05	65.5938	0.249303	0.437631	0.416963	0.346566	P	P	P	P	P	P
banf1	0	4.99318	0.000291	5.5	0.718279	0.435303	0.493832	0.561326	P	P	P	P	P	P
banp	0	7.29442	0	4	0.172496	0.40809	0.680982	0.799287	P	P	P	P	P	P
bap1	0	3.68956	0.000336	111.258	0.923286	0.643001	0.630799	0.993384	I	I	I	I	I	I
bard1	0	3.31704	0.000238	101.667	0.851855	0.633647	0.376697	0.483008	I	I	I	I	I	I
barhl2	0	5.61283	0	5	0.754037	0.326434	0.149384	0.447565	P	P	P	P	P	P
basp1	0	4.91204	1.04e-06	6.33333	0.038426	0.125922	0.026937	0.001495	P	TS	UV	UVPrecededbyHeat	P	P
bat1	0	3.63851	0.000159	135.815					I	I	I	I	I	I
batf	1	3.78238	9.33e-07	168.222	0.817036	0.684451	0.749001	0.863995	I	I	I	I	I	I
batf3	0	3.71936	0.000372	113.448	0.915571	0.016814	0.047056	0.757895	I	I	UV	I	I	I
baxa	1	3.65903	0.000886	42	0.142992	0.852502	0.420962	0.680809	P	P	P	P	P	P
baxb	1	4.53619	0.00036	5.5	0.607178	0.229548	0.130012	0.732269	P	P	P	P	P	P
baz1a	0	4.56244	3.08e-10	45.5	0.907679	0.915102	0.730714	0.639254	P	P	P	P	P	P
baz1b	1	4.04119	1.15e-06	84	0.674178	0.471648	0.861616	0.893307	P	P	P	P	P	P
baz2a	0	4.07788	2.38e-06	74.7778	0.92705	0.190725	0.006307	0.214901	P	P	UV	P	P	P
bbc3	1	4.55301	1.04e-06	9	0.240287	0.25983	0.766988	0.749581	P	P	P	P	P	P
bbox1	0	4.36686	1.04e-05	60	0.173057	0.99718	0.238878	0.757255	P	P	P	P	P	P
bbs1	0	3.82516	7.07e-05	40.2222	0.95623	0.838102	0.612206	0.79055	P	P	P	P	P	P
bbs10	0	3.21965	0.000742	134.302	0.623936	0.067408	0.200077	0.199598	I	I	I	I	I	I
bbs12	0	4.05896	5.34e-06	23.3636	0.891291	0.768894	0.651339	0.941194	P	P	P	P	P	P
bbs2	0	3.99463	2.87e-06	35.8182	0.507512	0.511823	0.26902	0.719851	P	P	P	P	P	P
bbs4	0	3.50036	0.000178	110.059	0.719784	0.283616	0.857808	0.061869	I	I	I	I	I	I
bbs5	0	3.97694	3.79e-06	31.2727	0.939195	0.374549	0.284896	0.977328	P	P	P	P	P	P
bbs7	0	3.94866	3.96e-05	34.3529	0.484633	0.048615	0.000451	0.523797	P	P	UV	P	P	P
bbs9	0	3.97687	4.26e-06	33.8333	0.690938	0.709537	0.811336	0.512909	P	P	P	P	P	P
bc2	0	4.39369	4.59e-06	23.5556					P	P	P	P	P	P
bcap31	0	4.25707	8.15e-05	24.125	0.820333	0.614693	0.81477	0.614682	P	P	P	P	P	P
bcar1	0	3.40406	0.000233	97.9474	0.95011	0.001766	1.55e-06	0.033574	I	I	UV	UVPrecededbyHeat	I	I
bcas2	0	3.45888	0.000147	190.569	0.397596	0.927105	0.708715	0.067212	I	I	I	I	I	I
bcas3	1	4.46077	0.000154	21.25	0.549366	0.239317	0.799808	0.796624	P	P	P	P	P	P
bcat1	0	3.91784	2.26e-05	72.1111	0.905153	0.413709	0.154527	0.629257	P	P	P	P	P	P
bcat2	0	3.88579	0.000596	59.5	0.052214	0.01591	0.153137	0.328953	P	P	UV	P	P	P
bccip	1	4.02147	1.18e-06	144.839	0.980386	0.704932	0.828804	0.72037	I	I	I	I	I	I
bckdha	0	3.68035	6.85e-05	95.3243	0.891827	0.890569	0.453045	0.599159	I	I	I	I	I	I
bckdhb	0	3.68586	2.12e-05	111.724	0.79435	0.879373	0.873196	0.565194	I	I	I	I	I	I
bckdk	0	3.6607	1.91e-05	137.25	0.805265	0.107422	0.304165	0.35124	I	I	I	I	I	I
bcl10	0	3.78651	0.000167	54.1429	0.657342	0.954424	0.711514	0.358663	P	P	P	P	P	P
bcl2	0	3.41218	0.000458	75.84					I	I	I	I	I	I
bcl2b	1	3.39775	0.000506	74.9231	0.438166	0.766464	0.388898	0.815467	I	I	I	I	I	I
bcl2l1	1	3.42545	0.000611	64.6111	0.678573	0.212509	0.553446	0.150894	H	H	H	H	H	H
bcl2l10	1	3.79289	2.77e-05	52.2222	0.426693	0.532036	0.005698	0.21538	P	P	UV	P	P	P
bcl2l11	0	4.33466	0	41.5	0.709863	0.060405	0.453841	0.479026	P	P	P	P	P	P
bcl2l13	0	4.7628	7.17e-06	15.75	0.545806	0.376579	0.828802	0.2201	P	P	P	P	P	P
bcl2l16	1	4.46512	6.15e-05	11.5	0.945399	0.47139	0.956918	0.467874	P	P	P	P	P	P
bcl3	0	3.68165	3.2e-05	83.3333	0.733844	0.298624	0.788803	0.461276	I	I	I	I	I	I
bcl6a	0	3.93865	8.71e-05	58.5					P	P	P	P	P	P
bcl7ba	0	4.4984	0	15.6667	0.842324	0.113905	0.792193	0.133885	P	P	P	P	P	P
bcl9	0	3.91603	1.45e-05	72	0.586641	0.228054	0.043062	0.756793	P	P	UV	P	P	P
bcl9l	0	5.10334	0	9	0.858161	0.050039	0.033739	0.711565	P	P	UV	P	P	P
bcmo1a	0	4.47897	3.05e-07	29					P	P	P	P	P	P
bcmo1b	0	4.47897	3.05e-07	29					P	P	P	P	P	P
bcor	0	4.69362	4.28e-07	14.3333	0.744968	0.001526	0.000777	0.909617	P	P	UV	P	P	P
bcr	0	3.6665	6.49e-06	195.654	0.708843	0.889619	0.775548	0.903908	I	I	I	I	I	I
bcs1l	0	4.1826	2.9e-05	29.1	0.346404	0.416259	0.720246	0.466114	P	P	P	P	P	P
bdh1	0	4.4731	0	45.3333	0.285978	0.258512	0.386775	0.241675	P	P	P	P	P	P
bdh2	0	3.80522	0.001369	101.773					I	I	I	I	I	I
bdkrb1	0	3.55062	0.000124	151.718		0.574482	0.944361		I	I	I	I	I	I
bdnf	1	3.64257	8.9e-05	72.3333	0.76506	0.200845	0.040546	0.303567	I	I	UV	I	I	I
becn1	1	3.25105	0.002754	77.9398	0.472419	0.981602	0.366255	0.995009	H	H	H	H	H	H
BEND2	0	6.29456	0.000145	3.25					P	P	P	P	P	P
BEND4	0	6.29456	0.000145	3.25	0.805776	0.965294	0.889857		P	P	P	P	P	P
best2	0	4.19746	1.29e-06	29.4		1	0.819732		P	P	P	P	P	P
bet1	0	3.5636	0.000173	86.9891	0.741424	0.229413	0.536767	0.150213	I	I	I	I	I	I
bet1l	0	3.9678	4.14e-06	91.5385	0.904589	0.088692	0.503437	0.205871	P	P	P	P	P	P
bfb	0	3.97375	0.000441	92.125	0.572136	0.404224	0.946689	0.903705	P	P	P	P	P	P
bfsp2	0	7.12792	0	2	0.872188	0.649289	0.003517	0.003403	P	P	UV	UVPrecededbyHeat	P	P
bgna	0	3.58187	0.001165	56.15	0.294947	0.993574	0.191796	0.966452	H	H	H	H	H	H
bgnb	0	3.62371	0.001036	58.1316	0.998455	0.459478	0.959525	0.49079	H	H	H	H	H	H
bhlhe40	0	4.89688	1.12e-07	21	0.287732	0.451432	0.026089	0.839582	P	P	UV	P	P	P
bhlhe41	1	3.78898	0.000577	47.2917	0.396728	0.067826	0.255509	0.82856	P	P	P	P	P	P
bhmt	0	4.07136	0.000155	35.4483	0.045285	0.452044	0.076499	0.302724	P	TS	P	P	P	P
bicc1b	0	4.78941	4.35e-06	10	0.535138	0.752367	0.841598	0.449127	P	P	P	P	P	P
bicc2	0	4.78941	4.35e-06	10	0.974183	0.069637	0.023683	0.621437	P	P	UV	P	P	P
bik	0	4.3876	1.42e-05	23	0.208593	0.389453	0.951566	0.681163	P	P	P	P	P	P
bin1	0	3.25736	0.000411	137.855					I	I	I	I	I	I
bin3	0	4.25729	0	83	0.81347	0.523167	0.299519	0.058126	P	P	P	P	P	P
birc2	0	3.35743	0.001433	97.3679	0.684456	0.419452	0.236127	0.489924	I	I	I	I	I	I
birc5a	0	3.30718	0.000723	111.806	0.931082	0.596728	0.602271	0.972342	I	I	I	I	I	I
birc5b	0	3.81298	0.00027	52.2727	0.808335	0.039936	0.037108	0.723937	P	P	UV	P	P	P
birc6	0	3.59239	0.000617	43.0233	0.567084	0.332055	0.1129	0.178606	P	P	P	P	P	P
birc7	0	3.92117	7.26e-06	66.2	0.215808	0.712814	0.235222	0.662562	P	P	P	P	P	P
blk	1	3.77455	5.05e-07	403.5	0.052612	0.080956	0.371918	0.21062	I	I	I	I	I	I
blm	1	3.40406	0.000328	78.6168	0.376255	0.296645	0.490303	0.466046	I	I	I	I	I	I
blnk	0	3.83488	0.00017	53.9167	0.611555	0.660083	0.567256	0.780586	P	P	P	P	P	P
bloc1s2	0	4.65439	1.66e-05	13	0.808106	0.800001	0.296655	0.509944	P	P	P	P	P	P
bloc1s3	0	4.2987	8.19e-05	39.2222	0.626401	0.116308	0.83081	0.359371	P	P	P	P	P	P
bloc1s4	0	4.29884	0	49.8571	0.729649	0.252544	0.366804	0.510157	P	P	P	P	P	P
bloc1s5	0	4.22973	1.4e-05	44.6667	0.744504	0.071675	0.084113	0.7677	P	P	P	P	P	P
bloc1s6	0	4.29877	7.25e-05	43.875	0.523248	0.453932	0.571049	0.679775	P	P	P	P	P	P
blvra	0	4.84191	6.33e-05	20.6	0.818667	0.678181	0.712328	0.546686	P	P	P	P	P	P
blvrb	0	4.82973	5e-05	20.5	0.21968	0.454313	0.996219	0.754906	P	P	P	P	P	P
blzf1	0	4.71378	0.000138	5.66667	0.064356	0.426503	0.681349	0.122178	P	P	P	P	P	P
bmi1a	0	4.10123	1.7e-05	45.3043	0.686562	0.025593	0.072833	0.930772	P	P	UV	P	P	P
bmi1b	0	4.19093	4.48e-05	33.3182	0.634172	0.007061	0.023033	0.362365	P	P	UV	P	P	P
bmp10	0	4.61487	4.34e-07	35.3333					P	P	P	P	P	P
bmp15	0	4.03684	0.000188	39.9	0.647243	0.384159	0.35342	0.649037	P	P	P	P	P	P
bmp1a	0	4.54786	6.32e-05	52.8	0.75127	0.625752	0.862332	0.299008	P	P	P	P	P	P
bmp1b	0	4.54786	6.32e-05	52.8	0.587228	0.166636	0.051995	0.24801	P	P	P	P	P	P
bmp2a	0	3.79666	0.000522	37.4035	0.744997	0.991063	0.276121	0.159706	P	P	P	P	P	P
bmp2b	0	3.71392	0.000903	37.5909	0.641237	0.296721	0.059844	0.269446	P	P	P	P	P	P
bmp2k	0	3.79913	3.74e-06	107.833	0.158781	0.224561	0.001592	0.631527	I	I	UV	I	I	I
bmp3	0	4.97781	0	42	0.885102	0.514364	0.360664	0.888998	P	P	P	P	P	P
bmp4	0	3.48825	0.002616	43.5532	0.618918	0.687725	0.956145	0.227326	H	H	H	H	H	H
bmp5	0	4.18891	1.49e-05	35.3158	0.324373	0.044341	0.138274	0.206304	P	P	UV	P	P	P
bmp6	0	4.15497	5.2e-05	36	0.829708	0.131214	0.104916	0.6821	P	P	P	P	P	P
bmp7a	0	4.03198	8.29e-05	37.2812	0.914972	0.165853	0.368779	0.686073	P	P	P	P	P	P
bmp8a	0	4.81421	7.3e-08	29	0.699907	0.513352	0.028642	0.305889	P	P	UV	P	P	P
bmper	0	4.46389	3.04e-07	48.8333	0.754907	0.478314	0.62362	0.951444	P	P	P	P	P	P
bmpr1aa	0	3.93582	0.000195	40.2222	0.933481	0.000158	2.08e-08	0.039952	P	P	UV	UVPrecededbyHeat	P	P
bmpr1ab	0	4.04481	6.05e-05	37.8965	0.911947	0.02767	0.003594	0.504651	P	P	UV	P	P	P
bmpr1ba	0	3.86853	0.000107	46.525	0.08191	0.619505	0.981751	0.286637	P	P	P	P	P	P
bmpr1bb	0	4.22349	2.16e-06	40	0.882209	0.057679	0.135223	0.800511	P	P	P	P	P	P
bmpr2a	0	3.97999	0.000239	36.75	0.639118	0.672035	0.171859	0.61386	P	P	P	P	P	P
bmpr2b	0	3.97919	0.000247	36.0294	0.695141	0.97403	0.44183	0.700188	P	P	P	P	P	P
bms1l	0	3.31559	0.000517	152.51					I	I	I	I	I	I
bmt2	1	3.91226	0.000145	64.2727	0.837922	0.525102	0.865219	0.787906	P	P	P	P	P	P
bnip1a	0	3.92241	3.13e-05	70.8276	0.878451	0.431586	0.106729	0.506068	P	P	P	P	P	P
bnip1b	0	4.60094	0	55.75	0.752297	0.57864	0.369046	0.515697	P	P	P	P	P	P
bnip2	0	3.70624	0	126.286	0.679674	0.647777	0.600521	0.506331	I	I	I	I	I	I
bnip3	0	3.81762	0.000245	69.6667	0.993203	0.76063	0.938352	0.828518	P	P	P	P	P	P
bnip3la	1	6.93996	0	2	0.993094	0.908778	0.899661	0.986061	P	P	P	P	P	P
bnip3lb	1	4.94025	0.0003	7.66667	0.160865	0.465351	0.688641	0.699047	P	P	P	P	P	P
bnip4	0	4.6765	7.2e-06	10.3333	0.962843	0.437232	0.107347	0.337752	P	P	P	P	P	P
boc	0	3.64235	0.000157	83.6154	0.903	1.19e-08	3.04e-10	0.544613	I	I	UV	I	I	I
boka	1	4.05975	9.16e-07	49	0.962272	0.001607	0.041164	0.314465	P	P	UV	P	P	P
bokb	1	4.04772	2.52e-05	28.875	0.284337	0.98373	0.030219	0.369163	P	P	UV	P	P	P
bola1	0	4.17056	7.96e-05	37.1667	0.935694	0.701934	0.646849	0.402568	P	P	P	P	P	P
BOLA2B	0	4.72806	7.32e-05	10.6667					P	P	P	P	P	P
BOLA3	0	4.67593	8.19e-05	11.5	0.312855	0.341814	0.560301	0.106823	P	P	P	P	P	P
bop1	0	3.462	0.000237	138.196	0.142617	0.173617	0.540389	0.097945	I	I	I	I	I	I
bora	0	4.03858	0	340	0.816204	0.378774	0.014013	0.189951	I	I	UV	I	I	I
bpgm	0	3.71719	1.45e-05	67.7419	0.29084	0.516826	0.506213	0.879898	P	P	P	P	P	P
bpnt1	0	4.37172	8.72e-05	21.2857	0.301832	0.175182	0.03432	0.037	P	P	UV	UVPrecededbyHeat	P	P
bptf	0	3.81342	1.03e-05	70.0556	0.967329	0.938415	0.548761	0.456156	P	P	P	P	P	P
braf	0	3.49601	0.00057	84.0455	0.765682	0.081788	0.119417	0.840963	I	I	I	I	I	I
brap	0	3.54191	1.37e-05	154.9	0.781271	0.759819	0.381335	0.737893	I	I	I	I	I	I
brat1	1	4.78129	0	35	0.862002	0.462864	0.506728	0.132706	P	P	P	P	P	P
brca2	1	3.43909	0.000124	100.121	0.392112	0.514788	0.111657	0.933876	I	I	I	I	I	I
brd1a	0	3.57469	6.43e-05	85.6667	0.790452	0.360663	0.403668	0.72344	I	I	I	I	I	I
brd1b	0	3.58724	4.86e-05	85.475	0.702814	0.148553	0.053896	0.951591	I	I	I	I	I	I
brd2b	0	4.01262	0.000396	73.375	0.80509	0.198047	0.176189	0.889045	P	P	P	P	P	P
brd3a	0	4.03988	1.52e-06	106.2	0.708946	0.07111	0.150215	0.932885	P	P	P	P	P	P
brd4	1	4.04605	2.22e-05	96.8	0.71203	0.098888	0.033063	0.867415	P	P	UV	P	P	P
brd7	0	3.9116	2.33e-05	50.1667	0.603131	0.389566	0.486496	0.748019	P	P	P	P	P	P
brd8	0	4.38107	4.13e-05	26.6667	0.970589	0.872918	0.994461	0.835645	P	P	P	P	P	P
brd9	0	4.67186	1.79e-06	10.6667	0.333928	0.509438	0.099188	0.973075	P	P	P	P	P	P
brdt	0	4.04989	1.19e-06	119.25	0.760247	0.157619	0.053282	0.476148	I	I	I	I	I	I
bre	0	3.8963	3e-05	54					P	P	P	P	P	P
brf1a	0	3.73851	3.17e-05	158.5	0.746604	0.480491	0.086206	0.18129	I	I	I	I	I	I
brf1b	0	3.70508	6e-05	143.722	0.86275	0.171088	0.557087	0.609672	I	I	I	I	I	I
bricd5	0	5.4483	0	10	0.177865	0.825335	0.204169	0.81016	P	P	P	P	P	P
brip1	1	3.46882	4.02e-05	96.9028	0.727377	0.258874	0.367019	0.579422	I	I	I	I	I	I
BRK1	0	3.33938	0.000208	111.732	0.797147	0.566006	0.69289	0.502189	I	I	I	I	I	I
brms1	0	4.43089	2.81e-05	11.8	0.854843	0.763232	0.62462	0.762943	P	P	P	P	P	P
brms1la	0	4.11864	0.000145	75.4545	0.598957	0.647537	0.136455	0.213098	P	P	P	P	P	P
brms1lb	0	4.11943	7.24e-08	90.8889	0.032913	0.394166	0.206375	0.85939	P	TS	P	P	P	P
brox	0	4.6	0	20	0.475665	0.817859	0.650483	0.887351	P	P	P	P	P	P
BRPF1	0	3.84438	2.13e-06	70.5	0.86055	0.132599	0.350815	0.69642	P	P	P	P	P	P
brpf3a	0	3.58644	5.22e-05	82.8809	0.840377	0.590308	0.709073	0.930227	I	I	I	I	I	I
brpf3b	0	3.586	6.41e-05	80.1364	0.94795	0.748482	0.759053	0.946086	I	I	I	I	I	I
brsk2b	0	3.74344	5.37e-06	257.167	0.601596	0.948714	0.276219	0.079604	I	I	I	I	I	I
brwd1	0	3.87781	7.1e-08	140.333	0.435297	0.128756	0.240467	0.308823	I	I	I	I	I	I
brwd3	0	4.16766	0	111	0.764193	0.374716	0.611186	0.950425	P	P	P	P	P	P
bscl2	0	5.64757	0	4	0.611658	0.577501	0.336404	0.983336	P	P	P	P	P	P
bscl2l	0	5.3219	2.37e-08	7.5	0.00263	0.000217	0.007495	0.01593	P	TS	UV	UVPrecededbyHeat	P	P
bsg	0	3.8393	0.001725	30.8529	0.892185	0.827455	0.666341	0.84881	P	P	P	P	P	P
bsnd	0	6.25337	0	2	0.911438	0.488183	0.375575	0.924103	P	P	P	P	P	P
bspry	0	4.38608	0.000161	20.1429	0.915888	0.636607	0.308779	0.668608	P	P	P	P	P	P
btaf1	0	4.27208	1.04e-08	74.8	0.703783	0.557351	0.942393	0.868336	P	P	P	P	P	P
btbd11a	0	4.89449	1.5e-09	10.4286	0.628535	0.011238	0.194947	0.579394	P	P	UV	P	P	P
btbd11b	0	4.89449	1.5e-09	10.4286	0.570039	0.667338	0.918923	0.534953	P	P	P	P	P	P
btbd16	0	5.68949	0	10	0.652594	0.68873	0.776464	0.846199	P	P	P	P	P	P
btbd3a	0	4.25359	3.32e-09	110.5	0.510836	0.80652	0.48983	0.790983	P	P	P	P	P	P
btbd9	0	5.82792	0	3	0.660848	0.254605	0.437077	0.509483	P	P	P	P	P	P
btc	0	4.13938	0	105	0.890606	0.233495	0.370338	0.893688	P	P	P	P	P	P
btd	0	4.23358	1.41e-05	19.4167	0.896085	0.041037	0.026317	0.988766	P	P	UV	P	P	P
btf3	0	3.95859	2.44e-08	212.585	0.408158	0.004919	0.001628	0.267077	I	I	UV	I	I	I
btf3l4	0	3.90805	2.6e-05	198.933	0.329219	0.694043	0.655318	0.146929	I	I	I	I	I	I
btg2	0	3.77121	0.000102	45	0.451649	0.900687	0.296144	0.930834	P	P	P	P	P	P
btg4	0	3.80355	0.000238	42.8158	0.410784	0.890775	0.134209	0.724688	P	P	P	P	P	P
btk	0	3.47078	4.57e-05	189.609	0.234405	0.718124	0.141997	0.516581	I	I	I	I	I	I
BTLA	0	4.26715	0.00028	19.7273					P	P	P	P	P	P
btr01	1	4.86041	0.000313	19.7727	0.691693	0.159109	0.370525	0.920289	P	P	P	P	P	P
btr02	0	5.23184	0	20.45	0.200018	0.685764	0.248246	0.549447	P	P	P	P	P	P
btr06	0	5.23184	0	20.45	0.925876	0.678	0.726749	0.965778	P	P	P	P	P	P
btr09	0	5.23184	0	20.45	0.23441	0.836233	0.32894	0.55123	P	P	P	P	P	P
btr12	0	5.23184	0	20.45	0.779757	0.35216	0.247514	0.986787	P	P	P	P	P	P
btr16	0	5.23184	0	20.45	0.145216	0.24151	0.885385	0.875246	P	P	P	P	P	P
btr18	0	4.92444	0.000117	19.8095	0.712559	0.868915	0.541288	0.967337	P	P	P	P	P	P
btr21	0	5.23184	0	20.45	0.534164	0.540499	0.26063	0.232235	P	P	P	P	P	P
btr31	0	5.23184	0	20.45		0.353452	0.343642	0.142841	P	P	P	P	P	P
btr32	0	4.26178	0.002279	19.0385					P	P	P	P	P	P
bub1	0	3.37128	0.000725	106.507	0.743333	0.284847	0.418174	0.635082	I	I	I	I	I	I
bub1ba	0	3.62183	9.9e-05	98.5	0.586832	0.707525	0.33644	0.986391	I	I	I	I	I	I
bub1bb	0	3.21719	0.000445	132.206	0.574941	0.481583	0.67492	0.572987	I	I	I	I	I	I
bub3	0	3.24075	0.000603	134.556	0.860618	0.037688	0.014835	0.933753	I	I	UV	I	I	I
buc	0	4.25932	8.37e-05	33.5	0.676157	0.468835	0.737464	0.393959	P	P	P	P	P	P
BUD13	0	3.96403	5.61e-07	172.696	0.818121	0.310103	0.225029	0.849057	I	I	I	I	I	I
bud31	0	3.36164	0.001218	155.077	0.508338	0.849273	0.53801	0.642327	I	I	I	I	I	I
bves	1	4.02045	0.000236	30.9091	0.657457	0.949493	0.103222	0.2352	P	P	P	P	P	P
bxdc2	0	3.51262	0.000394	134.274	0.161525	0.164793	0.047356	0.379999	I	I	UV	I	I	I
bysl	0	3.27498	0.001656	150	0.312599	0.839214	0.243796	0.790382	I	I	I	I	I	I
c10orf11	0	3.70464	6.38e-06	158					I	I	I	I	I	I
C11H1orf50	0	4.83851	2.92e-08	27.6667	0.268836	0.00233	9.11e-07	0.584284	P	P	UV	P	P	P
C12H10orf2	0	4.00566	0.000249	23.2					P	P	P	P	P	P
C13H9orf72	0	5.09637	3.83e-06	8	0.883107	0.681047	0.095755	0.254302	P	P	P	P	P	P
c14orf159	0	4.26229	0	117.5					P	P	P	P	P	P
C17H14orf1	0	4.28833	2.76e-06	37.24					P	P	P	P	P	P
C17H2orf43	0	4.43561	0	38.5					P	P	P	P	P	P
C19H1orf85	0	4.69492	7.25e-05	12					P	P	P	P	P	P
C19H6orf47	0	5.1045	0	11					P	P	P	P	P	P
c1d	0	4.10072	3.4e-06	84.1667	0.136679	0.926453	0.192665	0.510098	P	P	P	P	P	P
c1galt1a	0	4.3826	0.002057	9.58621	0.698974	0.125118	0.390529	0.845917	P	P	P	P	P	P
c1galt1b	0	4.95381	0.000123	8.86364	0.959605	0.848072	0.653569	0.515449	P	P	P	P	P	P
c1galt1c1	0	4.92734	0.00015	12.6923	0.456712	0.869293	0.230811	0.995546	P	P	P	P	P	P
C1H11orf73	0	3.84452	5.09e-06	90.2812					I	I	I	I	I	I
c1qa	0	3.99703	0.000663	34.7188	0.507531	0.48301	0.062621	0.645521	P	P	P	P	P	P
c1qbp	0	3.79485	0.000166	102.571	0.800498	0.925636	0.76803	0.347185	I	I	I	I	I	I
c1qc	0	4.25613	0.0001	20.4118	0.082305	0.107567	0.65103	0.896577	P	P	P	P	P	P
c1qtnf1	0	5.4583	0	3	0.21494	0.882626	0.340962	0.593426	P	P	P	P	P	P
c1qtnf3	0	4.27317	1.85e-05	60.1538					P	P	P	P	P	P
c1s	0	4.2541	1.62e-05	112.5	0.81218	0.832242	0.019988	0.025071	P	P	UV	UVPrecededbyHeat	P	P
C20H8orf82	0	5.04104	0	11					P	P	P	P	P	P
c20orf24	0	4.28724	1.54e-06	49.5714					P	P	P	P	P	P
c21orf59	0	6.01356	0	6					P	P	P	P	P	P
C24H18orf8	0	5.12959	5.72e-08	5.33333					P	P	P	P	P	P
C2CD3	0	3.42067	0.000578	108.736	0.782256	0.975619	0.67737	0.829328	I	I	I	I	I	I
C2H1orf123	0	4.26012	0	72.5					P	P	P	P	P	P
C2H1orf35	0	4.14133	0	255.333	0.969132	0.072631	0.464346	0.276231	I	I	I	I	I	I
C2H6orf52	0	3.5839	2.72e-05	194.654					I	I	I	I	I	I
c3a	0	3.65707	0.000274	152.52					I	I	I	I	I	I
c3a.4	0	4.48144	0	102	0.154706	0.062033	0.563639	0.896971	P	P	P	P	P	P
c3a.5	0	3.70363	0.000121	156.759					I	I	I	I	I	I
c3a.6	0	3.70363	0.000121	156.759	0.066257	0.377288	0.283965	0.081913	I	I	I	I	I	I
c3ar1	0	4.75062	0	138		0.326315	0.07627	0.332453	P	P	P	P	P	P
c3b	0	3.70363	0.000121	156.759					I	I	I	I	I	I
c3b.1	0	3.65939	0.000484	155.429	0.123761	0.107383	0.194522	0.075785	I	I	I	I	I	I
c3c	0	3.70181	0.000436	150.079					I	I	I	I	I	I
c4	0	4.34619	1.35e-07	56.5	0.825386	0.12579	0.004449	2.83e-05	P	P	UV	UVPrecededbyHeat	P	P
C4H12orf66	0	4.64583	0	8.8					P	P	P	P	P	P
c5	0	3.70036	0.000763	142.907	0.487346	0.008965	0.013825	0.737045	I	I	UV	I	I	I
c5ar1	0	3.75069	0.000145	162.587					I	I	I	I	I	I
C5H9orf41	0	4.71646	0	42					P	P	P	P	P	P
c6	1	4.36302	6.93e-07	40.0909	0.997185	0.935911	0.917616	0.161056	P	P	P	P	P	P
C6H17orf67	0	5.04735	0	10					P	P	P	P	P	P
c7a	1	4.36454	0.000145	39.6364	0.167008	0.026195	0.082893	0.131607	P	P	UV	P	P	P
c7b	1	4.31552	5.47e-06	42.0769	0.378872	0.199291	0.151725	0.250238	P	P	P	P	P	P
C7H7orf43	0	4.63742	0.000145	14					P	P	P	P	P	P
c8a	1	4.24278	2.88e-05	44.2083	0.20729	0.042582	0.158645	0.577935	P	P	UV	P	P	P
c8b	1	4.2831	2.68e-05	43	0.180313	0.141236	0.379488	0.50871	P	P	P	P	P	P
c8g	0	4.36454	1.73e-06	40.0909	0.111439	0.00662	0.163373	0.840852	P	P	UV	P	P	P
C8H9orf64	0	5.00819	0	10	0.675891	0.174223	0.143047	0.548842	P	P	P	P	P	P
c9	1	3.98579	0.000225	46.5	0.303537	0.013333	0.201686	0.828675	P	P	UV	P	P	P
C9H2orf49	0	5.46577	0	6	0.920694	0.03333	0.168898	0.347903	P	P	UV	P	P	P
C9HXorf36	0	4.67737	3.73e-06	9.33333					P	P	P	P	P	P
ca15a	0	4.57426	0.000147	17.875	0.552167	0.169289	0.29141	0.787614	P	P	P	P	P	P
ca15b	0	4.39275	0	56	0.935414	0.966256	0.413647	0.45568	P	P	P	P	P	P
ca16b	0	3.60181	1.82e-07	211.611	0.478125	0.260775	0.027942	0.78907	I	I	UV	I	I	I
ca2	1	5.45787	0	7	0.307044	0.793362	0.520076	0.868712	P	P	P	P	P	P
ca5	0	5.38405	0.000145	1.5					P	P	P	P	P	P
cab39	0	4.14764	0.000327	31.0357	0.930365	0.779381	0.592414	0.845817	P	P	P	P	P	P
cab39l	0	4.14764	0.000327	31.0357	0.981178	0.085195	0.466929	0.188089	P	P	P	P	P	P
cab39l1	0	4.26642	6.09e-05	19.2381	0.309397	0.004177	0.000514	0.538345	P	P	UV	P	P	P
cabp2a	0	3.54112	4.59e-05	131.75	0.033187	0.297658	0.624425	0.196142	I	TS	I	I	I	I
cabp2b	0	3.54141	1.36e-05	140.2	0.040156	0.20316	0.602351	0.951987	I	TS	I	I	I	I
cabp4	0	3.538	3.51e-05	132.844	0.615649	0.793303	0.765885	0.992452	I	I	I	I	I	I
cabp5a	0	3.54126	2.6e-05	135.839	0.517414	0.077443	0.484155	0.69011	I	I	I	I	I	I
cabp5b	0	3.4116	8.96e-05	146.576	0.97704	0.927819	0.958154	0.99419	I	I	I	I	I	I
cabp7b	0	3.54141	1.36e-05	140.2					I	I	I	I	I	I
CACFD1	0	5.86599	0	3	0.87644	0.986611	0.870391	0.979052	P	P	P	P	P	P
cachd1	0	3.89006	5.13e-05	41.3	0.73453	0.00253	0.048742	0.650522	P	P	UV	P	P	P
cacna1aa	0	4.70769	6.57e-09	46.75	0.789397	0.223685	0.697165	0.206238	P	P	P	P	P	P
cacna1ab	0	4.09188	6.91e-06	57.3333	0.138252	0.029425	0.093304	0.534323	P	P	UV	P	P	P
cacna1ba	0	4.43872	8.52e-05	49.9	0.64834	0.080438	0.439172	0.554386	P	P	P	P	P	P
cacna1c	0	3.80805	0.000184	72.9688	0.657714	0.897743	0.579162	0.959031	P	P	P	P	P	P
cacna1da	0	3.76439	6.4e-05	85.1087	0.968229	0.768657	0.372956	0.442746	I	I	I	I	I	I
cacna1e	0	4.73981	8.92e-09	44.8					P	P	P	P	P	P
cacna1ea	0	4.26555	0.000103	37.875	0.922298	0.430853	0.370684	0.990858	P	P	P	P	P	P
cacna1fa	0	4.80551	7.17e-09	56.6667	0.878078	0.533084	0.245498	0.68059	P	P	P	P	P	P
cacna1g	0	4.4794	9.63e-05	31.4444	0.662283	0.562332	0.836585	0.360719	P	P	P	P	P	P
cacna1i	0	4.51769	1.8e-08	39.5714					P	P	P	P	P	P
cacna1sa	0	3.81088	8.21e-05	74.5161	0.227611	0.273433	0.106626	0.266234	P	P	P	P	P	P
cacna1sb	0	3.81088	8.21e-05	74.5161	0.592279	0.887829	0.178577	0.459289	P	P	P	P	P	P
cacna2d1	0	4.80696	3.76e-10	47	0.890346	0.845417	0.659442	0.967568	P	P	P	P	P	P
cacna2d1a	0	3.81675	2.21e-05	88.2143	0.556487	0.49582	0.298563	0.732351	I	I	I	I	I	I
cacna2d2	0	4.633	1.01e-06	47.8846					P	P	P	P	P	P
cacna2d2b	0	4.63292	1.06e-06	47.963	0.959494	0.49348	0.518095	0.975082	P	P	P	P	P	P
cacna2d4b	0	4.63307	4.54e-07	51.08	0.61618	0.560853	0.925146	0.815117	P	P	P	P	P	P
cacnb1	0	3.80841	0.00013	72.4062	0.679077	0.277925	0.232343	0.405295	P	P	P	P	P	P
cacnb2a	0	3.81421	7.36e-05	79.96	0.193386	0.631256	0.737768	0.413301	P	P	P	P	P	P
cacnb2b	0	4.60914	1.62e-06	43.2	0.334492	0.328017	0.212693	0.24039	P	P	P	P	P	P
cacnb3a	0	3.80718	0.000331	69.8788		0.966085	0.90674		P	P	P	P	P	P
cacnb4a	0	3.80776	0.000172	70.9231	0.82008	0.723272	0.564322	0.517825	P	P	P	P	P	P
cacng1	0	3.75859	0.000145	77.3276					P	P	P	P	P	P
cacng2a	0	3.71487	0.000396	67.2714	0.454076	0.608507	0.534426	0.469121	P	P	P	P	P	P
cacng3a	0	3.81914	2.21e-05	91.5263		0.848066	0.734113		I	I	I	I	I	I
cacng3b	0	3.71574	0.000294	69.9104	0.12209	0.747698	0.793089	0.058952	P	P	P	P	P	P
cacng4a	0	4.19848	1.78e-05	41.1429	0.082788	0.259322	0.582427	0.293281	P	P	P	P	P	P
cacng5b	0	3.81675	0.000183	89.3077	0.711109	0.866788	0.654901		I	I	I	I	I	I
cacng6a	0	3.78934	0.000325	77.2364	0.184056	0.071338	0.159826	0.058031	P	P	P	P	P	P
cacng6b	0	3.81566	6.12e-05	79.3962	0.520602	0.02165	0.441724	0.010688	P	P	UV	UVPrecededbyHeat	P	P
cacng7a	0	3.81566	6.12e-05	79.3962	0.700326	0.759348	0.571914		P	P	P	P	P	P
cacng7b	0	4.77955	2.29e-08	48.6667	0.32147	0.65959	0.196828	0.738424	P	P	P	P	P	P
cacng8a	0	4.19855	1.16e-05	42.7	0.504949	0.367045	0.005434	0.004796	P	P	UV	UVPrecededbyHeat	P	P
cacng8b	0	3.74851	0.00014	74.6897	0.578422	0.208143	0.69396	0.380706	P	P	P	P	P	P
CACUL1	0	3.46664	0.000175	95.4912	0.452287	0.990474	0.802651	0.297357	I	I	I	I	I	I
cacybp	0	4.59536	3.63e-10	29.5	0.812668	0.009977	0.023573	0.912462	P	P	UV	P	P	P
cad	0	2.85983	0.029466	75.1344	0.928109	0.020075	0.007318	0.76928	H	H	UV	H	H	H
cadm1a	1	5.24728	0	8.5	0.704433	0.744067	0.531641	0.930694	P	P	P	P	P	P
cadm1b	1	5.24728	0	8.5		0.953363	0.828417		P	P	P	P	P	P
cadm2a	0	6.92792	0.000582	2	0.190675	0.860952	0.391782	0.656941	P	P	P	P	P	P
cadm2b	0	4.80718	0	18		1	0.544922		P	P	P	P	P	P
cadm3	0	5.22835	0.000822	6.125	0.807111	0.552322	0.687382	0.612666	P	P	P	P	P	P
cadm4	1	6.22052	0.000388	6	0.022805	0.467678	0.168043	0.009424	P	TS	P	UVPrecededbyHeat	P	P
cahz	1	4.95533	0	18.5	0.097096	0.888137	0.354581	0.34158	P	P	P	P	P	P
calb1	0	3.54141	1.36e-05	140.2	0.123595	0.142965	0.134505	0.139094	I	I	I	I	I	I
calb2a	0	3.48245	0.000229	124.4	0.016373	0.005643	0.065954	0.02084	I	TS	UV	UVPrecededbyHeat	I	I
calb2b	0	3.44677	0.000345	122.595	0.05327	0.284172	0.436681	0.20335	I	I	I	I	I	I
calca	0	3.74032	3.18e-09	125.391	0.13427	0.00211	0.023326	0.517819	I	I	UV	I	I	I
calcoco1a	0	4.59601	0	127	0.95606	0.214907	0.185588	0.949958	P	P	P	P	P	P
calcoco2	0	4.39949	0	32.6667	0.559945	0.225818	0.239901	0.079137	P	P	P	P	P	P
calcr	0	3.73524	0.000461	116.695	0.814815	0.767724	0.836064	0.823895	I	I	I	I	I	I
calcrla	0	4.52219	0	107.333	0.799137	0.34066	0.455292	0.694493	P	P	P	P	P	P
calcrlb	0	3.74032	3.18e-09	125.391	0.620378	0.676643	0.035985	0.294417	I	I	UV	I	I	I
cald1	0	3.67846	2.13e-05	100.808					I	I	I	I	I	I
cald1l	0	3.9161	0	219.667					I	I	I	I	I	I
calhm1	0	6.46302	0	4	0.410996	0.88332	0.822947	0.484784	P	P	P	P	P	P
calhm2	0	6.13764	0.000146	2.75					P	P	P	P	P	P
calhm3	0	6.13764	0.000146	2.75	0.776742	0.670209	0.627328		P	P	P	P	P	P
calm1a	0	3.1488	0.005893	83.1911	0.769842	0.825237	0.691213	0.662492	H	H	H	H	H	H
calml4a	0	3.54141	1.36e-05	140.2	0.594682	0.643814	0.237544	0.921726	I	I	I	I	I	I
calml4b	0	3.54141	1.36e-05	140.2	0.44599	0.807509	0.490725		I	I	I	I	I	I
caln2	0	3.54141	1.36e-05	140.2	0.691229	0.773021	0.625078	0.885502	I	I	I	I	I	I
calr	1	3.44337	0.000197	106.708	0.641092	0.74296	0.643883	0.654226	I	I	I	I	I	I
calr;calrl2;calrl2	0	3.41276	0.000742	79.2703					I	I	I	I	I	I
calr3b	1	3.60551	2.3e-05	104.316	0.80113	0.763989	0.566661	0.9646	I	I	I	I	I	I
camk1da	0	4.62183	0	63	0.448429	0.756721	0.740146	0.764896	P	P	P	P	P	P
camk1db	0	4.62183	0	63	0.495642	0.465581	0.044001	0.624732	P	P	UV	P	P	P
camk1ga	0	4.26512	1.54e-07	52.4	0.232445	0.622251	0.1569	0.55694	P	P	P	P	P	P
camk1gb	0	4.12031	9.15e-07	63	0.169758	0.933436	0.60818	0.248317	P	P	P	P	P	P
camk2a	0	3.50413	0.000664	59.575	0.488234	0.986163	0.203583	0.556458	H	H	H	H	H	H
camk2b1	0	3.55613	0.000155	61.7333	0.455	0.575318	0.376119	0.729745	I	I	I	I	I	I
camk2d1	0	3.54728	0.000244	63.7	0.945753	0.477533	0.62144	0.193122	I	I	I	I	I	I
camk2d2	0	3.73292	9.31e-05	60.4773	0.407862	0.598809	0.670223	0.365799	P	P	P	P	P	P
camk2g1	0	3.54569	0.000587	62.8732	0.394852	0.093768	0.057624	0.511812	I	I	I	I	I	I
camk2g2	1	4.04358	1.48e-05	53.1	0.931761	0.037816	0.006495	0.463998	P	P	UV	P	P	P
camk2n1a	0	4.50406	0	80	0.244045	0.079602	0.049183	0.180984	P	P	UV	P	P	P
camk2n2	0	4.50406	0	80	0.64564	0.191432	0.262016	0.370754	P	P	P	P	P	P
camk4	0	4.07295	3.45e-06	89	0.890004	0.463052	0.053668	0.209583	P	P	P	P	P	P
camkk1	0	4.04554	0.000429	44.625					P	P	P	P	P	P
camkvb	0	4.07846	1.67e-06	55.5714	0.262155	0.924471	0.458674	0.448245	P	P	P	P	P	P
camkvl	0	4.62183	0	63	0.638574	0.471531	0.500755	0.580319	P	P	P	P	P	P
camsap3	0	4.21262	2.34e-05	93.25	0.881103	0.342867	0.313783	0.95283	P	P	P	P	P	P
cand1	0	4.01559	2.37e-07	94.7	0.843515	0.476841	0.964336	0.48919	P	P	P	P	P	P
cand2	0	4.01559	2.37e-07	94.7	0.144589	0.212309	0.946483	0.743609	P	P	P	P	P	P
cant1a	0	3.62031	0.000182	86.4559	0.452125	0.761006	0.290603	0.72192	I	I	I	I	I	I
cant1b	0	3.65845	2.33e-05	92.4127	0.946527	0.534143	0.48578	0.963299	I	I	I	I	I	I
canx	1	3.4219	0.001095	87.0909	0.722982	0.782275	0.169685	0.192835	I	I	I	I	I	I
cap1	0	3.55228	0.000203	122.842	0.16342	0.795197	0.015584	0.002616	I	I	UV	UVPrecededbyHeat	I	I
cap2	0	3.55228	0.000203	122.842	0.099484	0.581505	0.327501	0.968045	I	I	I	I	I	I
capgb	0	3.82299	0.000295	130.6	0.00208	0.039905	0.098611	0.023372	I	TS	UV	UVPrecededbyHeat	I	I
capn1a	0	4.63249	2.39e-05	19.25	0.969051	0.823841	0.323416	0.260339	P	P	P	P	P	P
capn1b	0	4.63249	2.39e-05	19.25	0.616591	0.510221	0.983503	0.288615	P	P	P	P	P	P
capn2a	0	4.45671	4.69e-05	30.6667	0.530817	0.630221	0.407753	0.910714	P	P	P	P	P	P
capn2b	0	4.45671	4.69e-05	30.6667	0.43929	0.70658	0.785791	0.641633	P	P	P	P	P	P
capn2l	0	4.45671	4.69e-05	30.6667	0.315646	0.10265	0.154873	0.547958	P	P	P	P	P	P
capn3a	0	4.49224	7.35e-05	19.6667	0.00042	3.62e-05	0.001589	1.42e-05	P	TS	UV	UVPrecededbyHeat	P	P
capn3b	0	6.06265	1.05e-09	10	8.07e-06	0.027739	0.316023	0.000289	P	TS	UV	UVPrecededbyHeat	P	P
capn7	0	4.97027	0	10	0.677367	0.355499	0.809437	0.458481	P	P	P	P	P	P
capn8	0	4.25337	0	235	0.593252	0.713182	0.720219	0.705415	I	I	I	I	I	I
capn9	0	4.27469	0.000293	28.5556	0.312503	0.883158	0.658671	0.446481	P	P	P	P	P	P
capns1a	0	5.06287	8.57e-05	6.2	0.504752	0.225113	0.194292	0.283975	P	P	P	P	P	P
capns1b	0	5.06287	8.57e-05	6.2	0.673896	0.893685	0.485477	0.769898	P	P	P	P	P	P
caprin2	0	4.24547	2.42e-05	46.9167	0.245587	0.777066	0.021222	0.368489	P	P	UV	P	P	P
caps2	0	4.39594	0.000244	15.5	0.289708	0.123743	0.397845	0.711829	P	P	P	P	P	P
capsla	0	4.1211	2.65e-05	50.5	0.404873	0.004093	0.061496	0.973443	P	P	UV	P	P	P
capslb	0	4.46128	9.03e-05	27.4	0.679334	0.048572	0.215453	0.800025	P	P	UV	P	P	P
capza1a	0	3.82393	2.61e-06	119.45	0.690033	0.763031	0.929699	0.816576	I	I	I	I	I	I
capza1b	0	3.73938	1.04e-05	117.1	0.847784	0.342446	0.174038	0.477795	I	I	I	I	I	I
capzb	0	3.62241	0.000247	91.6596	0.617519	0.56268	0.572333	0.746396	I	I	I	I	I	I
card9	0	4.09079	4.39e-07	49.5	0.69175	0.227283	0.799217	0.258349	P	P	P	P	P	P
carhsp1	0	5.79514	0	9	0.609006	0.289705	0.35074	0.703894	P	P	P	P	P	P
CARKD	0	4.62408	1.96e-05	14.25					P	P	P	P	P	P
carm1	0	3.5066	0.000311	84.25	0.754642	0.783141	0.540726	0.884707	I	I	I	I	I	I
carm1l	0	3.85975	0	424	0.189181	0.316262	0.144483	0.395262	I	I	I	I	I	I
cars	0	3.83502	2.2e-07	76.4375					P	P	P	P	P	P
cart2	1	5.02415	2.26e-06	5.66667	0.738934	0.89013	0.760522	0.945559	P	P	P	P	P	P
cart4	0	4.98158	0.000149	4.75	0.326866	0.284296	0.119772	0.098125	P	P	P	P	P	P
casc1	0	4.83923	5.23e-06	13	0.787581	0.269843	0.391149	0.57615	P	P	P	P	P	P
casc3	0	3.4132	0.000197	179.819	0.944104	0.806335	0.493598	0.139844	I	I	I	I	I	I
casc4	0	4.69333	0	52	0.876085	0.940848	0.859266	0.99911	P	P	P	P	P	P
casc5	0	3.42342	0.000204	120.828					I	I	I	I	I	I
caska	0	3.45838	0.001319	67.2051	0.648177	0.034779	0.023556	0.74202	H	H	UV	H	H	H
caskin1	0	3.79543	0	448	0.863998	0.465982	0.447877	0.880336	I	I	I	I	I	I
casp2	1	3.6483	4.47e-05	59.1538	0.792083	0.046623	0.11439	0.446009	P	P	UV	P	P	P
casp3a	0	3.38811	0.001977	65.037	0.778608	0.399584	0.623924	0.257063	H	H	H	H	H	H
casp3b	0	3.40087	0.001832	63.35	0.802769	0.278806	0.076719	0.46419	H	H	H	H	H	H
casp6	0	3.80965	0.000114	49.3077					P	P	P	P	P	P
casp6l1	0	3.81139	0.000109	50.8333					P	P	P	P	P	P
casp6l2	0	4.18209	2.39e-05	27.4444					P	P	P	P	P	P
casp7	0	3.4174	0.000704	100.4	0.396682	0.884288	0.918735	0.570759	I	I	I	I	I	I
casp8	0	3.47527	0.000498	47.6596	0.177232	0.739546	0.164344	0.732312	H	H	H	H	H	H
casp8l1	0	3.47716	0.000471	53.6829					H	H	H	H	H	H
casp8l2	0	3.76773	6.19e-05	42.0385					P	P	P	P	P	P
casp9	1	3.54083	0.000349	60.5588	0.852262	0.193436	0.920882	0.382692	I	I	I	I	I	I
caspxa	0	4.12727	0	70.6667					P	P	P	P	P	P
casq1a	0	5.45664	0	8	3.53e-06	0.047348	0.236961	0.000416	P	TS	UV	UVPrecededbyHeat	P	P
casq1b	0	5.45664	0	8	0.00888	0.170548	0.688519	0.056068	P	TS	P	P	P	P
CASR	0	3.55156	0.000113	153.194		0.875789	0.676998		I	I	I	I	I	I
cat	1	3.557	0.001344	48.2833	0.01306	0.346379	0.172594	0.001727	H	TS	H	UVPrecededbyHeat	H	H
cav1	1	3.38847	0.001446	103.03	0.474941	0.385266	0.224215	0.263435	I	I	I	I	I	I
cav2	0	3.88615	5.19e-07	136	0.734916	0.299085	0.452966	0.969292	I	I	I	I	I	I
cav3	0	3.72052	0.00044	75.3461	0.010202	0.096508	0.886809	0.475611	P	TS	P	P	P	P
cax1	0	5.31015	0	4	0.979625	0.854775	0.315172	0.444656	P	P	P	P	P	P
cbfb	0	5.03133	1.91e-06	4.5	0.792087	0.320868	0.201865	0.542195	P	P	P	P	P	P
cbl	0	3.10689	0.001455	104.167	0.66776	0.276019	0.286078	0.697672	I	I	I	I	I	I
cblb	0	3.55054	0.000108	79.1475	0.443708	0.25772	0.358012	0.303069	I	I	I	I	I	I
CBLC	0	3.64315	3.64e-05	79.56	0.268999	0.977095	0.268757	0.829177	I	I	I	I	I	I
cbll1	0	4.67505	0	16	0.594776	0.171698	0.006587	0.5421	P	P	UV	P	P	P
cbln1	0	5.87643	0	4	0.004819	0.138008	0.816285	0.242412	P	TS	P	P	P	P
cbln13	0	4.58368	8.01e-06	11.25	0.459689	0.628124	0.823485	0.929155	P	P	P	P	P	P
cbr1	0	3.74554	0.000282	136.333	0.743935	0.825504	0.975326	0.542704	I	I	I	I	I	I
cbr1l	0	3.81523	0.000152	191.778	0.916214	0.168205	0.273041	0.595108	I	I	I	I	I	I
cbr4	0	3.80188	5.76e-06	194.7	0.324674	0.630295	0.63127	0.993941	I	I	I	I	I	I
cbsa	0	3.93727	0.000136	44.16	0.252278	0.015137	0.242005	0.901024	P	P	UV	P	P	P
cbsb	0	3.93727	0.000136	44.16	0.451942	0.028774	0.002937	0.031395	P	P	UV	UVPrecededbyHeat	P	P
cbwd	0	4.65279	0.000309	9	0.993444	0.581584	0.336232	0.688301	P	P	P	P	P	P
cbx1a	0	4.04888	1.2e-05	61	0.741373	0.821145	0.355885	0.628377	P	P	P	P	P	P
cbx1b	0	4.07063	2.62e-06	68.4286	0.263168	0.045687	0.07058	0.227797	P	P	UV	P	P	P
cbx2	0	3.98985	6.64e-06	67.2857	0.285125	0.001995	3.97e-05	0.955361	P	P	UV	P	P	P
cbx3a	0	4.10914	6.77e-07	72.8333	0.498193	0.047825	0.189024	0.816603	P	P	UV	P	P	P
cbx3b	0	4.10914	6.77e-07	72.8333	0.291871	0.575057	0.883828	0.790128	P	P	P	P	P	P
cbx4	0	4.06193	6.94e-06	61.25	0.305437	0.010387	0.001325	0.192219	P	P	UV	P	P	P
cbx6a	0	4.7591	0	44	0.136584	0.005963	0.001186	0.046836	P	P	UV	UVPrecededbyHeat	P	P
cbx7b	0	4.98115	1.89e-08	19.5	0.555418	0.694301	0.130651	0.619385	P	P	P	P	P	P
cbx8a	0	4.06193	1.04e-05	61.4375	0.746235	9.95e-05	3.18e-08	0.183976	P	P	UV	P	P	P
cbx8b	0	4.07295	7.91e-06	62.6	0.873286	0.10395	0.017	0.389664	P	P	UV	P	P	P
cby1	0	3.96106	4.22e-07	107	0.386495	0.263763	0.404101	0.15835	I	I	I	I	I	I
CCAR2	0	3.65954	3.12e-06	134.625	0.366724	0.584674	0.168343	0.880886	I	I	I	I	I	I
ccbe1	0	3.92864	1.98e-05	78.3333	0.504732	0.547747	0.970617	0.930075	P	P	P	P	P	P
ccbl1	0	3.54597	0.000145	222.692					I	I	I	I	I	I
ccbl2	0	3.53234	0.000251	173.833					I	I	I	I	I	I
ccdc101	0	3.73959	9.95e-05	66.5312					P	P	P	P	P	P
ccdc102a	0	4.84351	1.95e-06	14.5	0.925516	0.238238	0.196054	0.806851	P	P	P	P	P	P
ccdc103	0	4.96033	0	12	0.652271	0.038705	0.000995	0.462318	P	P	UV	P	P	P
ccdc104	0	4.52959	7.81e-05	14.8					P	P	P	P	P	P
CCDC114	0	5.00101	0.000146	5.25	0.435902	0.696632	0.138487	0.833453	P	P	P	P	P	P
ccdc12	0	4.10493	5.37e-10	206.167	0.32707	0.302732	0.144464	0.461929	I	I	I	I	I	I
ccdc124	0	5.10602	0	26	0.710001	0.349394	0.427529	0.827596	P	P	P	P	P	P
CCDC13	0	4.74017	0	88	0.470205	0.634109	0.29271	0.936536	P	P	P	P	P	P
ccdc130	0	3.85758	0.000181	176.5	0.707606	0.049555	0.054372	0.669859	I	I	UV	I	I	I
ccdc14	0	4.64482	7.08e-07	17	0.523812	0.007297	0.016806	0.603029	P	P	UV	P	P	P
ccdc149b	0	4.53669	7.42e-05	16	0.286782	0.037365	0.861644	0.271138	P	P	UV	P	P	P
ccdc151	0	4.58985	0.000482	14.2	0.994025	0.241655	0.213501	0.968717	P	P	P	P	P	P
ccdc153	0	4.82248	0	6	0.090963	0.807323	0.204805	0.491225	P	P	P	P	P	P
ccdc17	0	5.04568	1.05e-08	13.5	0.835307	0.636862	0.553044	0.62526	P	P	P	P	P	P
ccdc170	0	5.0963	0	10	0.688718	0.564502	0.757386	0.873086	P	P	P	P	P	P
CCDC171	0	4.66526	9.56e-10	33.6667	0.708641	0.840477	0.942143	0.941361	P	P	P	P	P	P
ccdc28b	0	4.13771	0.000164	40	0.451329	0.102076	0.790614	0.578408	P	P	P	P	P	P
ccdc3	0	4.62103	0	12					P	P	P	P	P	P
CCDC39	0	4.98854	4.26e-05	5.125	0.551074	0.363468	0.277186	0.45005	P	P	P	P	P	P
ccdc40	0	5.01088	1.9e-05	6.4	0.990069	0.620294	0.983921	0.574901	P	P	P	P	P	P
ccdc41	0	4.41276	2.53e-07	21					P	P	P	P	P	P
ccdc43	0	4.21726	1.41e-05	29.6667	0.414852	0.244418	0.536556	0.079561	P	P	P	P	P	P
ccdc50	0	5.4889	3.51e-09	3.33333	0.677887	0.701964	0.687934	0.7277	P	P	P	P	P	P
ccdc53	0	4.19536	0.000171	19					P	P	P	P	P	P
ccdc59	0	4.57643	1.09e-09	41.8333	0.192673	0.264294	0.374057	0.09314	P	P	P	P	P	P
ccdc65	0	5.01363	0.000192	9.16667	0.248138	0.000663	0.282048	0.256019	P	P	UV	P	P	P
ccdc73	0	4.40116	0	133					P	P	P	P	P	P
ccdc78	0	4.23981	8.82e-05	27.75	0.811126	0.207987	0.337443	0.948171	P	P	P	P	P	P
ccdc79	0	4.90254	0	9					P	P	P	P	P	P
ccdc84	0	4.82248	0	6	0.550685	0.965861	0.337485	0.772981	P	P	P	P	P	P
ccdc85a	0	4.1913	0.00012	24	0.508113	0.880617	0.440953	0.832744	P	P	P	P	P	P
ccdc85al	0	4.61632	3.93e-06	22	0.949698	0.156164	0.602798	0.388159	P	P	P	P	P	P
ccdc85b	0	4.69268	0	24	0.648283	0.101012	0.56697	0.533684	P	P	P	P	P	P
ccdc85ca	0	4.40747	1.27e-06	31.5	0.868254	0.717395	0.403362	0.738456	P	P	P	P	P	P
ccdc85cb	0	4.6467	0	39	0.900483	0.114052	0.292575	0.73148	P	P	P	P	P	P
CCDC86	0	4.48775	0.000435	57.6667					P	P	P	P	P	P
ccdc88aa	0	5.36519	0	4	0.646598	0.421245	0.712226		P	P	P	P	P	P
CCDC89	0	4.36396	1.45e-05	21.6667					P	P	P	P	P	P
ccdc94	0	3.7422	0.000178	151.879					I	I	I	I	I	I
CCDC97	0	4.30595	0	154.75	0.620986	0.259526	0.792691	0.684102	I	I	I	I	I	I
cck	0	4.25511	7.86e-06	36.25					P	P	P	P	P	P
ccl-c5a	0	4.06759	6.49e-05	77.8					P	P	P	P	P	P
ccl19a.2	1	4.31559	3.55e-05	65.7143	0.443039	0.720928	0.024459	0.428216	P	P	UV	P	P	P
ccl19b	1	3.74627	0.000458	156.056	0.564083	0.198832	0.914945	0.530497	I	I	I	I	I	I
ccl20	0	3.95946	0.00096	70.4848					P	P	P	P	P	P
ccl25a	1	4.67114	4.44e-08	56.3333		0.318856	0.262213	0.893417	P	P	P	P	P	P
ccl25b	1	4.10783	0.000117	72.2667	0.030508	0.088512	0.588618	0.15886	P	TS	P	P	P	P
ccl33.3	1	4.71392	9.23e-05	40.75					P	P	P	P	P	P
ccl34a.4	1	4.07962	0.000166	50.3846	0.663324	0.527949	0.863672	0.366497	P	P	P	P	P	P
ccl34b.4	1	4.6285	0.000296	31.5556		0.178411	0.234495	0.17153	P	P	P	P	P	P
ccl34b.8	1	4.31414	1.05e-09	152.75					I	I	I	I	I	I
ccl38.6	1	4.09217	1.86e-05	57.6154	0.562687	0.437205	0.594446	0.696682	P	P	P	P	P	P
ccl38a.5	1	3.9198	1.54e-05	129.188					I	I	I	I	I	I
ccl39.2	1	4.4174	7.2e-07	121	0.489752	0.032595	0.327599	0.614671	P	P	UV	P	P	P
ccl39a.10	0	4.15315	1.35e-05	88.6842	0.243868	0.884644	0.283904	0.464788	P	P	P	P	P	P
ccl44	1	4.41479	8.09e-07	106.6	0.894358	0.826805	0.482521	0.764478	P	P	P	P	P	P
ccm2	0	4.09007	4.14e-05	30.4615	0.706313	0.633667	0.878671	0.936471	P	P	P	P	P	P
ccm2l	0	5.15533	0	10	0.933997	0.538399	0.157578	0.400766	P	P	P	P	P	P
ccna1	0	3.31276	0.000296	121.218	0.809909	0.620714	0.334515	0.863817	I	I	I	I	I	I
ccna2	0	3.25294	0.000427	115.608	0.867711	0.704504	0.998774	0.785732	I	I	I	I	I	I
ccnb1	0	3.14315	0.001762	101.755	0.654616	0.868798	0.645565	0.943147	I	I	I	I	I	I
ccnb1l	0	3.58202	3.6e-05	111.298					I	I	I	I	I	I
ccnb2	0	3.32524	0.002633	94.4676	0.48952	0.19871	0.00257	0.392433	H	H	UV	H	H	H
ccnb3	0	3.51537	8.47e-05	105.705	0.735177	0.285545	0.490573	0.559466	I	I	I	I	I	I
ccnc	0	3.66149	0.000615	69.0909	0.668776	0.020952	0.11036	0.287926	P	P	UV	P	P	P
ccnd1	1	3.15794	0.001289	119.007	0.456462	0.569058	0.77376	0.854138	I	I	I	I	I	I
ccnd2a	0	3.56454	2.1e-05	96.7879	0.960356	0.606517	0.295418	0.589256	I	I	I	I	I	I
ccnd2b	0	3.66874	1.4e-06	104.87	0.748949	0.615321	0.388628	0.950778	I	I	I	I	I	I
ccnd3	0	3.56302	7.73e-06	122	0.554567	0.1899	0.341496	0.128075	I	I	I	I	I	I
CCNDBP1	0	4.69608	0	23	0.334355	0.921936	0.727515	0.366872	P	P	P	P	P	P
ccne1	0	3.57252	9.97e-05	109.85	0.557112	8.25e-06	1.28e-07	0.855678	I	I	UV	I	I	I
ccne2	0	3.59231	7.98e-05	103.654	0.326834	0.251158	0.025345	0.947025	I	I	UV	I	I	I
ccnf	0	3.34199	0.000553	101.904	0.955688	0.013456	0.001242	0.37072	I	I	UV	I	I	I
ccng1	0	3.47745	4.68e-05	113.44	0.278564	0.263911	0.806001	0.555463	I	I	I	I	I	I
ccng2	0	3.56773	2.45e-05	111.891	0.999082	0.069722	0.534106	0.054243	I	I	I	I	I	I
ccnh	0	3.25656	0.000721	128.214	0.964345	0.225569	0.224112	0.918688	I	I	I	I	I	I
ccni	0	3.59942	2.32e-05	112.75	0.013985	0.40492	0.822978	0.054924	I	TS	I	I	I	I
ccni2	0	3.59906	2.36e-05	112.822	0.668719	0.257119	0.250431	0.720068	I	I	I	I	I	I
CCNJ	0	4.04873	8.26e-07	21.125	0.338691	0.009238	0.023844	0.107722	P	P	UV	P	P	P
ccnk	0	3.48165	0.000258	126.038	0.946937	0.225886	0.791774	0.343157	I	I	I	I	I	I
ccnl1a	0	4.05054	1.56e-05	66.6364	0.710199	0.715861	0.246066	0.663675	P	P	P	P	P	P
ccnl1b	0	3.85903	5.28e-05	83.3333	0.125835	0.333375	0.002749	0.572768	P	P	UV	P	P	P
CCNO	0	3.57498	6.75e-05	106.755					I	I	I	I	I	I
ccnt1	0	3.47883	0.000815	122.704	0.183912	0.325003	0.546689	0.935118	I	I	I	I	I	I
ccnt2a	0	3.48165	0.000258	126.038	0.561095	0.677377	0.963003	0.83781	I	I	I	I	I	I
ccnt2b	0	3.48165	0.000258	126.038	0.577118	0.855781	0.70783	0.89157	I	I	I	I	I	I
ccny	0	4.25939	2.58e-09	88.6	0.253967	0.001243	0.389881	0.302456	P	P	UV	P	P	P
ccnyl1	0	4.25939	2.58e-09	88.6	0.638472	0.481966	0.125777	0.790443	P	P	P	P	P	P
CCP110	0	4.3095	0	35.6667					P	P	P	P	P	P
ccr10	0	3.7517	2.81e-05	161.992					I	I	I	I	I	I
ccr11.1	0	3.73771	4.29e-05	158.896					I	I	I	I	I	I
ccr6a	0	3.74547	3.58e-05	157.738	0.332575	0.326663	0.028385	0.993872	I	I	UV	I	I	I
ccr6b	0	3.74677	2.09e-05	161.701					I	I	I	I	I	I
ccr7	0	3.72212	0.000115	152.87	0.830137	0.344567	0.354548	0.119547	I	I	I	I	I	I
ccr8.1	0	3.73053	8.01e-05	164.984	0.905813	0.700466	0.688038	0.553364	I	I	I	I	I	I
ccr9a	0	3.74975	0.000118	154.37					I	I	I	I	I	I
ccr9b	0	3.75591	6.06e-05	163.532		0.713786	0.314756	0.517727	I	I	I	I	I	I
ccrn4la	0	4.47143	0	30.4444					P	P	P	P	P	P
ccs	1	4.17658	2.13e-05	37.8889	0.909009	0.523071	0.878032	0.73747	P	P	P	P	P	P
CCSER1	0	5.01458	0	13	0.876025	0.867755	0.773995	0.774618	P	P	P	P	P	P
cct2	0	3.1438	0.001133	140.757	0.37633	0.436515	0.360569	0.502946	I	I	I	I	I	I
cct3	0	3.12763	0.000673	136.116	0.889471	0.033706	0.092113	0.803317	I	I	UV	I	I	I
cct4	1	3.13691	0.001075	134.829	0.685967	0.020409	0.036722	0.509008	I	I	UV	I	I	I
cct5	0	3.08521	0.001248	137.204	0.918999	0.015729	0.029034	0.802137	I	I	UV	I	I	I
cct6a	0	3.47853	0.000111	88.3636	0.517437	0.027082	0.025378	0.634539	I	I	UV	I	I	I
cct7	0	3.15388	0.000912	135.4	0.991584	0.461073	0.373517	0.720856	I	I	I	I	I	I
cct8	0	3.68318	1.95e-05	77.6957	0.292743	0.310769	0.079284	0.449903	I	I	I	I	I	I
ccz1	0	4.35627	2.55e-05	15.1111	0.850859	0.361932	0.526427	0.934071	P	P	P	P	P	P
cd151	0	4.45025	1.38e-08	44.8182	0.17599	0.526497	0.256428	0.070954	P	P	P	P	P	P
cd151l	0	4.45025	1.38e-08	44.8182	0.731512	0.905117	0.954022	0.700134	P	P	P	P	P	P
cd164l2	0	6.06773	3.48e-06	6.33333	0.661965	0.545077	0.353602	0.929888	P	P	P	P	P	P
cd226	1	4.64982	3.84e-06	19	0.665294	0.205708	0.164661	0.504025	P	P	P	P	P	P
cd247l	0	4.08557	4.93e-07	45.1429		0.463687	0.85541		P	P	P	P	P	P
CD274	0	4.57114	1.5e-09	14.3333					P	P	P	P	P	P
cd276	0	4.20341	5.75e-07	60.2	0.970426	0.844665	0.730075	0.946863	P	P	P	P	P	P
cd28	0	6.33357	0	2	0.986813	0.467826	0.79546	0.338719	P	P	P	P	P	P
cd2ap	0	4.14822	3.58e-05	42.75	0.71622	0.847945	0.637246	0.865008	P	P	P	P	P	P
cd2bp2	0	3.46374	0.000302	195.772	0.53925	0.452304	0.498348	0.178823	I	I	I	I	I	I
cd36	1	3.90667	5.51e-05	68.8461	0.761288	0.253555	0.836106	0.275016	P	P	P	P	P	P
cd4	0	4.2876	6.63e-06	24.5					P	P	P	P	P	P
cd40	1	3.74641	0.000206	59.0357	0.748129	0.889398	0.833696		P	P	P	P	P	P
cd40lg	0	4.74634	0	28					P	P	P	P	P	P
cd44a	1	3.78151	0.000528	34.7727	0.355735	0.417428	0.387482	0.617066	P	P	P	P	P	P
cd44b	1	3.91153	0.000908	42.9302	0.177446	0.567119	0.599119	0.151209	P	P	P	P	P	P
CD46	0	5.14119	0	10					P	P	P	P	P	P
CD53	0	4.17622	0.000193	29.7778					P	P	P	P	P	P
cd59	1	4.14126	0.000476	13.7	0.82136	0.002369	0.791204	0.025655	P	P	UV	UVPrecededbyHeat	P	P
CD6	0	5.14851	0	11					P	P	P	P	P	P
cd63	0	4.19753	0.000213	27.3	0.51612	0.061178	0.223934	0.939281	P	P	P	P	P	P
CD68	0	5.51051	0	4					P	P	P	P	P	P
cd74a	1	3.91574	0.000828	53.6333	0.122948	0.102161	0.017717	0.289911	P	P	UV	P	P	P
cd74b	1	4.605	6.04e-05	17.2	0.648327	6.44e-05	0.002336	0.565394	P	P	UV	P	P	P
cd81	0	4.87592	5.8e-05	10.6667					P	P	P	P	P	P
cd8a	0	5.0335	0.000145	21					P	P	P	P	P	P
cd8b	0	6.03343	0	2	0.977603	0.570484	0.437175	0.258519	P	P	P	P	P	P
cda	0	3.97353	0.000163	54.4231					P	P	P	P	P	P
cdadc1	0	4.08463	9.56e-08	119.5	0.336246	0.21483	0.951418	0.810492	I	I	I	I	I	I
cdc123	0	4.37926	0	145	0.429246	0.263608	0.44707	0.203095	P	P	P	P	P	P
cdc14ab	0	3.61443	8.03e-05	103.396	0.211392	0.426581	0.369261	0.916293	I	I	I	I	I	I
cdc14b	0	3.61349	0.000109	102.093	0.726567	0.289523	0.168135	0.92428	I	I	I	I	I	I
cdc16	0	3.3293	0.00014	143.969	0.812375	0.058076	0.239471	0.332154	I	I	I	I	I	I
cdc20	0	3.36526	0.000434	90.9773	0.770487	0.62977	0.525671	0.804414	I	I	I	I	I	I
cdc23	0	3.34293	0.000477	140.08	0.969749	0.774552	0.982163	0.704254	I	I	I	I	I	I
cdc25	0	3.28274	0.000995	126.28					I	I	I	I	I	I
cdc25d	0	3.59485	6.41e-05	95.6415	0.783483	0.718879	0.296395	0.702639	I	I	I	I	I	I
cdc26	0	3.37005	0.000138	146.528	0.837624	0.293995	0.207774	0.970222	I	I	I	I	I	I
cdc27	0	3.33176	0.000312	129.975	0.413757	0.126807	0.139085	0.10105	I	I	I	I	I	I
cdc34a	0	3.63909	1e-05	122.367	0.450524	0.044307	0.113572	0.576706	I	I	UV	I	I	I
cdc34b	0	3.59224	9.03e-05	116.667	0.597491	0.431208	0.401161	0.520644	I	I	I	I	I	I
cdc37l1	0	3.57868	0.000212	172.059	0.768851	0.290941	0.337134	0.86292	I	I	I	I	I	I
cdc40	0	3.3723	0.000953	145.454	0.802323	0.757054	0.745293	0.863732	I	I	I	I	I	I
cdc42	0	2.90377	0.017088	95.4346	0.820186	0.381137	0.40348	0.061058	H	H	H	H	H	H
cdc42bpaa	0	3.9037	0	428	0.736138	0.303901	0.531322	0.974832	I	I	I	I	I	I
cdc42bpab	0	3.9037	0	428	0.321131	0.300337	0.589066	0.363835	I	I	I	I	I	I
cdc42bpb	0	3.56628	0.000189	277.3	0.986477	0.062966	0.011788	0.486999	I	I	UV	I	I	I
cdc42ep1b	0	4.03531	0	57.75	0.914784	0.5746	0.48123	0.969157	P	P	P	P	P	P
cdc42ep2	0	4.03531	0	57.75	0.866563	0.968507	0.657197	0.751453	P	P	P	P	P	P
cdc42ep3	0	4.03531	0	57.75	0.338885	0.100436	0.004517	0.95025	P	P	UV	P	P	P
cdc42ep4b	0	4.7876	0	23	0.847486	0.428463	0.469188	0.144673	P	P	P	P	P	P
cdc42l	0	3.18419	0.000781	103.476	0.576333	0.659049	0.875986	0.12923	I	I	I	I	I	I
cdc42l2	0	3.33727	0.000106	111.93	0.791162	0.98349	0.456042	0.216575	I	I	I	I	I	I
cdc45	1	3.54329	7.57e-05	97.9459	0.741167	0.401118	0.286	0.575854	I	I	I	I	I	I
cdc5l	0	3.35098	0.001381	155.511	0.823103	0.561516	0.824718	0.928017	I	I	I	I	I	I
cdc6	0	3.25635	0.001153	107.372	0.45275	0.895296	0.132194	0.538228	I	I	I	I	I	I
cdc7	1	3.59449	8.37e-05	95.1936	0.668233	0.430646	0.018419	0.281857	I	I	UV	I	I	I
cdc73	0	3.5768	0.00014	157.073	0.423412	0.498452	0.506368	0.184451	I	I	I	I	I	I
cdca5	1	4.6095	0	88	0.707455	0.692746	0.502029	0.865723	P	P	P	P	P	P
cdca7a	0	3.62857	1.08e-05	122.154	0.719807	0.398105	0.729921	0.467783	I	I	I	I	I	I
cdca7b	0	4.75809	0	36	0.750084	0.078478	0.565425	0.456864	P	P	P	P	P	P
cdca8	0	3.66331	0.00015	94.3	0.946429	0.685771	0.584652	0.998799	I	I	I	I	I	I
cdca9	0	4.63539	8.69e-07	22	0.472609	0.48991	0.745266	0.841712	P	P	P	P	P	P
cdh1	0	3.49594	0.000339	91.9474	0.17238	0.0827	0.345594	0.514888	I	I	I	I	I	I
cdh10	0	4.05221	4.74e-08	39.5					P	P	P	P	P	P
cdh11	0	4.05228	0	40.9412	0.961508	0.404819	0.284752	0.82616	P	P	P	P	P	P
cdh12a	0	4.04409	4.73e-05	39.1667		0.21156	0.742116		P	P	P	P	P	P
cdh15	0	3.6401	7.17e-05	78.3	0.364526	0.706733	0.052848	0.446171	I	I	I	I	I	I
CDH16	0	4.44337	9.8e-05	40.25	0.890424	0.463117	0.706634	0.246244	P	P	P	P	P	P
cdh17	0	4.04206	0.000191	37.1053	0.351635	0.146176	0.852522	0.454863	P	P	P	P	P	P
cdh2	0	3.78818	6.17e-06	71.5455	0.359148	0.072095	0.399718	0.771322	P	P	P	P	P	P
cdh23	0	4.12799	0.000494	53.3333	0.635571	0.985531	0.524268	0.734561	P	P	P	P	P	P
cdh31	0	3.66439	0.000134	42.5882	0.2225	0.19156	0.413048	0.397559	P	P	P	P	P	P
cdh5	0	3.76483	0.000323	66.8667	0.177791	0.528271	0.024695	0.834751	P	P	UV	P	P	P
cdh6	0	4.05228	0	40.9412	0.412173	0.00013	0.001256	0.607	P	P	UV	P	P	P
cdh7	0	4.05221	0.000145	38.6667					P	P	P	P	P	P
CDH8	0	4.05228	0	40.9412					P	P	P	P	P	P
CDIP1	0	4.07788	0.000282	36.1667	0.44997	0.849347	0.288109	0.86474	P	P	P	P	P	P
cdipt	1	3.52589	0.001651	60.5789	0.704819	0.131808	0.102741	0.776529	H	H	H	H	H	H
cdk1	1	2.92328	0.011372	98.2824	0.871781	0.709245	0.773816	0.875012	H	H	H	H	H	H
cdk10	0	4.54822	6.76e-08	35	0.934042	0.428738	0.557092	0.93102	P	P	P	P	P	P
cdk11b	0	4.54822	6.76e-08	35	0.598757	0.282723	0.333757	0.321658	P	P	P	P	P	P
cdk12	0	3.74293	0.000303	163.125	0.752651	0.710582	0.630471	0.287093	I	I	I	I	I	I
cdk13	0	3.8889	2.45e-06	95.6923	0.127554	0.84335	0.083925	0.853076	I	I	I	I	I	I
CDK14	0	3.34967	0.000251	91.7907	0.560778	0.661915	0.169384	0.798915	I	I	I	I	I	I
cdk15	0	3.34967	0.000251	91.7907	0.464439	0.478175	0.30734	0.777363	I	I	I	I	I	I
cdk16	0	3.34967	0.000251	91.7907	0.322181	0.231252	0.023086	0.057526	I	I	UV	I	I	I
CDK18	0	3.34967	0.000251	91.7907	0.448179	0.719944	0.187242	0.903159	I	I	I	I	I	I
cdk19	0	4.15178	3.65e-05	42.0385	0.812382	0.529628	0.197799	0.158027	P	P	P	P	P	P
cdk2	0	3.04373	0.003742	105.97	0.698279	0.054166	0.016554	0.88265	H	H	UV	H	H	H
cdk20	0	3.63234	0.000963	102.54	0.361409	0.063623	0.982894	0.405165	I	I	I	I	I	I
cdk4	0	3.28542	0.000345	91.598	0.916673	0.275741	0.302048	0.934384	I	I	I	I	I	I
cdk5	0	3.26244	0.000771	90.6667	0.661405	0.596503	0.380975	0.977844	I	I	I	I	I	I
cdk5r1a	0	3.6277	1.17e-05	108.619	0.968413	0.828131	0.848407	0.995102	I	I	I	I	I	I
cdk5r1b	0	3.6277	1.17e-05	108.619	0.489422	0.910978	0.770378	0.718747	I	I	I	I	I	I
cdk5r2b	0	3.89137	2.19e-08	143.6	0.524402	0.310742	0.352141	0.546225	I	I	I	I	I	I
CDK5RAP1	0	4.44583	1.14e-05	22	0.79545	0.764468	0.413885	0.883644	P	P	P	P	P	P
CDK5RAP2	0	3.39891	0.000171	104.975	0.904011	0.416047	0.369787	0.982526	I	I	I	I	I	I
cdk5rap3	0	4.60776	0.000296	12.875	0.853185	0.372552	0.234945	0.644211	P	P	P	P	P	P
cdk6	0	3.29471	0.000313	91.4554	0.980547	0.82806	0.542856	0.577193	I	I	I	I	I	I
cdk7	0	3.23582	0.000774	120.465	0.592524	0.145245	0.048037	0.798303	I	I	UV	I	I	I
cdk8	0	4.14532	4.79e-05	40.25	0.292187	0.366725	0.253804	0.324914	P	P	P	P	P	P
cdk9	1	3.57854	0.000997	117.257	0.519518	0.92938	0.651936	0.562836	I	I	I	I	I	I
cdkn1a	1	3.17868	0.000493	138.274	0.614397	0.859575	0.086168	0.207336	I	I	I	I	I	I
cdkn1ba	0	3.58912	8.23e-06	144.546	0.523126	0.010096	0.018646	0.214205	I	I	UV	I	I	I
cdkn1bb	0	3.66186	2.42e-06	144.4	0.831943	0.029882	0.002851	0.399278	I	I	UV	I	I	I
cdkn1c	0	3.62161	2.55e-06	159.238					I	I	I	I	I	I
cdkn1cb	0	4.57237	0	56	0.06097	0.452956	0.21189	0.573943	P	P	P	P	P	P
cdkn1d	0	3.60943	2.11e-06	145.357	0.466283	0.827093	0.573334	0.825915	I	I	I	I	I	I
CDKN2B	0	3.51559	2.78e-05	145					I	I	I	I	I	I
cdkn2c	0	3.66831	3.98e-06	147.857	0.950468	0.612389	0.437571	0.806708	I	I	I	I	I	I
cdkn2d	0	3.66831	3.98e-06	147.857	0.769457	0.142003	0.049216	0.44339	I	I	UV	I	I	I
cdkn3	0	3.63582	1.57e-05	126.971	0.596226	0.227917	0.558743	0.886352	I	I	I	I	I	I
cdnf	0	4.02284	1.61e-08	42.3333	0.006017	0.090961	0.365329	0.094762	P	TS	P	P	P	P
cdon	0	3.65504	0.000146	84.04	0.385685	3.92e-09	5.04e-06	0.7995	I	I	UV	I	I	I
cdr2l	0	5.2161	1.36e-06	5	0.676052	0.822194	0.554089	0.214056	P	P	P	P	P	P
cds1	0	4.17476	0.000131	42.0345	0.936405	0.453853	0.61157	0.752869	P	P	P	P	P	P
cds2	0	4.17484	0.000104	43.5	0.270248	0.312391	0.281252	0.180544	P	P	P	P	P	P
cdt1	0	3.34532	0.000412	112.328	0.583541	0.804354	0.068499	0.363038	I	I	I	I	I	I
cdx1a	0	3.93749	1.87e-05	135.4	0.062026	0.454686	0.555356	0.548784	I	I	I	I	I	I
cdx1b	0	3.9227	1.27e-07	158	0.852198	0.286452	0.506189	0.523699	I	I	I	I	I	I
cdyl	0	3.505	0.00155	101.2	0.949411	0.696893	0.675842	0.984804	I	I	I	I	I	I
ceacam1	0	4.29362	0	114	0.101145	0.497571	0.799494	0.324773	P	P	P	P	P	P
cebpb	0	3.80232	6.23e-07	141.167	0.358631	1.01e-06	4.1e-07	0.288349	I	I	UV	I	I	I
cebpd	0	4.34046	0	45.5	0.242087	4.52e-05	1.45e-05	0.075019	P	P	UV	P	P	P
cebpg	0	4.09616	0	83.75	0.960167	0.109642	0.488623	0.19972	P	P	P	P	P	P
cebpz	0	3.76621	6.74e-06	142.758	0.935373	0.550188	0.557804	0.942943	I	I	I	I	I	I
cecr1a	0	3.72038	0.000354	68.25					P	P	P	P	P	P
cecr1b	0	3.86476	7.89e-06	70.3448					P	P	P	P	P	P
CECR2	0	3.51269	0.000173	75.6094	0.537253	0.126048	4e-05	0.081319	I	I	UV	I	I	I
cel.1	0	3.92255	0.001255	31.4923	0.549719	0.462602	0.144192	0.959413	P	P	P	P	P	P
celf1	0	4.32429	0	170	0.38748	0.963696	0.527878	0.09517	I	I	I	I	I	I
celf2	0	4.79884	1e-05	6.5	0.584828	0.829365	0.523184	0.876154	P	P	P	P	P	P
celf4	0	4.82806	0.000306	6.25	0.546103	0.041888	0.02387	0.463954	P	P	UV	P	P	P
celf5a	0	4.89224	4.69e-06	12	0.561181	0.193664	0.226363	0.518939	P	P	P	P	P	P
celf5b	0	5.2876	0	4	0.895423	0.568589	0.740103	0.666291	P	P	P	P	P	P
CELF6	0	4.28767	0.000291	45.75		0.948563	0.707138		P	P	P	P	P	P
cell	0	4.06722	0.000841	31.7302					P	P	P	P	P	P
celsr1a	0	4.00529	7.37e-07	76.1	0.289515	0.004253	0.003361	0.212667	P	P	UV	P	P	P
celsr1b	0	4.49688	0	33.6667	0.452157	0.944326	0.672561	0.698386	P	P	P	P	P	P
celsr3	0	4.22712	0	65.6667	0.859231	0.531488	0.774372	0.49442	P	P	P	P	P	P
cenpe	0	3.65446	7.12e-05	91.2812	0.965805	0.562169	0.278245	0.545403	I	I	I	I	I	I
cenpf	0	3.47252	6.39e-06	133.217	0.986562	0.347214	0.198802	0.753156	I	I	I	I	I	I
cenph	0	3.47237	2.96e-05	130.141	0.220814	0.581868	0.032316	0.950768	I	I	UV	I	I	I
cenpi	0	3.46541	0.000131	124.8	0.586546	0.333052	0.557325	0.903327	I	I	I	I	I	I
cenpj	0	3.42009	0.0005	98.7159	0.15715	0.522445	0.030469	0.778183	I	I	UV	I	I	I
cenpk	0	3.47237	2.96e-05	130.141	0.315274	0.656785	0.113499	0.829121	I	I	I	I	I	I
cenpl	0	3.45859	6.68e-05	129.279	0.666072	0.039864	0.007808	0.932243	I	I	UV	I	I	I
cenpn	0	3.4723	5.82e-05	128.674	0.82547	0.215087	0.283216	0.537598	I	I	I	I	I	I
cenpo	0	3.4723	5.82e-05	128.674	0.762628	0.670882	0.297238	0.844357	I	I	I	I	I	I
cenpp	0	3.47136	0.000112	127.218	0.967951	0.152861	0.277309	0.709683	I	I	I	I	I	I
CENPT	0	3.47237	2.96e-05	130.141	0.766502	0.858077	0.643787	0.810512	I	I	I	I	I	I
cep128	0	4.41284	3.97e-05	20.75	0.53959	0.015992	0.000703	0.039586	P	P	UV	UVPrecededbyHeat	P	P
cep135	0	3.4198	0.000635	98.6512	0.467313	0.212894	0.669306	0.844449	I	I	I	I	I	I
cep152	0	4.23938	2.62e-06	42.8	0.478056	0.269741	0.795414	0.982765	P	P	P	P	P	P
CEP162	0	3.43126	2.44e-07	116.179	0.679818	0.159859	0.308726	0.773106	I	I	I	I	I	I
cep170a	0	4.03053	9.78e-07	96.8333					P	P	P	P	P	P
cep19	0	4.62378	0	14	0.671391	0.0896	0.890622	0.164374	P	P	P	P	P	P
CEP192	0	4.42436	0	77	0.40271	0.138964	0.353627	0.516761	P	P	P	P	P	P
CEP250	0	3.42451	0.000147	109.368					I	I	I	I	I	I
cep290	1	4.29304	3.84e-06	53.4286	0.986226	0.207782	0.122316	0.656183	P	P	P	P	P	P
CEP350	0	4.27317	0	111	0.744015	0.575495	0.883335	0.288299	P	P	P	P	P	P
cep41	0	3.42458	2.24e-06	110.827	0.856988	0.91815	0.97647	0.919595	I	I	I	I	I	I
cep55l	0	3.87774	5.9e-05	97.1111	0.969101	0.068887	0.022556	0.601991	I	I	UV	I	I	I
cep63	1	4.41537	2.58e-07	38.4	0.544344	0.486714	0.150144	0.985243	P	P	P	P	P	P
cep70	0	3.42393	0.000252	108.052	0.768921	0.371423	0.606894	0.96566	I	I	I	I	I	I
cep72	0	4.49253	0	50	0.586816	0.311053	0.544611	0.321526	P	P	P	P	P	P
cep76	0	4.42059	0	72	0.99467	0.980068	0.825169	0.738618	P	P	P	P	P	P
cep78	0	3.40848	0.0005	107.372	0.811646	0.528256	0.335366	0.893153	I	I	I	I	I	I
cep89	0	5.19115	0	5	0.849708	0.397699	0.307276	0.734765	P	P	P	P	P	P
cept1a	0	5.02647	3.04e-08	9	0.987857	0.976093	0.491067	0.527896	P	P	P	P	P	P
cept1b	0	3.89405	0.000281	47.3333	0.52131	0.595694	0.071599	0.508964	P	P	P	P	P	P
cerk	0	4.57128	7.08e-07	34.9655	0.383856	0.989134	0.342654	0.947177	P	P	P	P	P	P
cerkl	1	4.62966	1.09e-08	28	0.998977	0.006013	0.280653	0.097866	P	P	UV	P	P	P
cers1	0	4.33677	1.89e-05	37.8571	0.952012	0.299834	0.067698	0.459079	P	P	P	P	P	P
cers2a	0	4.33677	1.89e-05	37.8571	0.644358	0.469452	0.470216	0.535231	P	P	P	P	P	P
cers4a	0	5.3847	0	6.33333	0.894794	0.810147	0.069769	0.059185	P	P	P	P	P	P
cers4b	0	4.29471	0.000287	34.8064	0.595851	0.852193	0.992145	0.62856	P	P	P	P	P	P
cers5	0	4.22204	0.000193	35.5161	0.674316	0.965312	0.866749	0.741779	P	P	P	P	P	P
cers6	0	4.29007	0.000337	34.7742	0.825401	0.1462	0.096428	0.767578	P	P	P	P	P	P
ces2	0	4.12647	0.00027	36.5					P	P	P	P	P	P
ces3	0	4.92444	4.75e-07	17.3333	0.392316	0.222031	0.342709	0.481604	P	P	P	P	P	P
cetn2	1	3.62734	0.000211	93.9333	0.994469	0.193276	0.155693	0.987264	I	I	I	I	I	I
cetn3	0	3.68368	1.39e-05	144	0.84444	0.736336	0.374512	0.802628	I	I	I	I	I	I
cetp	0	4.9541	3.38e-05	17	0.075238	0.108173	0.287939	0.399009	P	P	P	P	P	P
cfbl	1	4.14141	0.000266	84.0476	0.829952	0.572064	0.184931	0.35785	P	P	P	P	P	P
cfd	1	3.48151	0.00221	103.52	0.97106	0.080573	0.094206	0.890892	I	I	I	I	I	I
cfhl1	0	4.71124	2.58e-06	15.5	0.708615	0.853119	0.794705	0.385007	P	P	P	P	P	P
cfhl2	0	4.80877	0	21	0.027575	0.104877	0.674327	0.239136	P	TS	P	P	P	P
cfhl4	0	4.07107	7.56e-05	55.55	0.141542	0.085616	0.59772	0.565443	P	P	P	P	P	P
CFI	0	4.32132	2.53e-05	83.25					P	P	P	P	P	P
cfi	0	4.27738	0.000153	91.625					P	P	P	P	P	P
cfl1	0	3.5768	0.000252	83.4898	0.795917	0.163671	0.210436	0.626919	I	I	I	I	I	I
cfl2	0	3.57534	0.000393	80.7963	0.390152	0.861672	0.990384	0.506822	I	I	I	I	I	I
cfl2l	0	3.57774	0.000258	82.54					I	I	I	I	I	I
cflara	0	3.70595	2.65e-05	49.9545	0.407217	0.768663	0.103583	0.603653	P	P	P	P	P	P
cflarb	0	3.99819	6.5e-07	37.0714	0.443322	0.187897	0.633846	0.405256	P	P	P	P	P	P
cfp	0	4.28557	2.25e-05	59.5	0.058188	0.457833	0.354325	0.088452	P	P	P	P	P	P
cftr	1	3.16019	0.004746	135.633	0.266534	0.63874	0.277359	0.753153	H	H	H	H	H	H
cga	0	3.72299	0.000188	119.533					I	I	I	I	I	I
cgnb	0	4.47418	0	35.6667	0.886258	0.024616	0.002005	0.482611	P	P	UV	P	P	P
ch25h	1	4.32458	5.96e-05	33.9706	0.426425	0.001937	0.016491	0.090308	P	P	UV	P	P	P
ch25hl1.1	0	4.32458	5.96e-05	33.9706	0.486811	0.852211	0.172537	0.438266	P	P	P	P	P	P
ch25hl1.2	0	4.32458	5.96e-05	33.9706	0.99581	0.676726	0.344318		P	P	P	P	P	P
ch25hl2	0	4.32458	5.96e-05	33.9706	0.125914	0.321744	0.116965	0.249826	P	P	P	P	P	P
chac1	1	4.72219	3.55e-06	27.3333	0.562172	9.17e-06	1.41e-11	0.104173	P	P	UV	P	P	P
chac2	0	4.65294	2.25e-05	32.1429	0.800469	0.110388	0.908806	0.215958	P	P	P	P	P	P
chad	0	3.62067	7.84e-05	125.875	1.16e-07	0.00708	0.709139	0.045159	I	TS	UV	UVPrecededbyHeat	I	I
chadlb	0	3.71864	0	571	0.701731	0.866968	0.395347	0.625416	I	I	I	I	I	I
chaf1a	1	4.48035	0	102	0.821212	0.54587	0.785348	0.499456	P	P	P	P	P	P
chaf1b	0	3.90297	1.44e-05	88.3333	0.17246	0.179641	0.067246	0.354354	P	P	P	P	P	P
chat	0	3.92625	0.000312	30.6					P	P	P	P	P	P
chchd1	0	3.96222	1.52e-06	109.079	0.600866	0.355126	0.345286	0.510629	I	I	I	I	I	I
chchd10	0	4.2264	9.58e-06	30.3333	0.506092	0.025347	0.584733	0.183375	P	P	UV	P	P	P
chchd2	0	4.10667	5.56e-05	28.5	0.89455	0.043038	0.08889	0.553647	P	P	UV	P	P	P
chchd3	0	5.0979	8.94e-06	9					P	P	P	P	P	P
chchd4	0	4.59268	2.3e-05	14.4167					P	P	P	P	P	P
chchd6a	1	4.42241	0.000118	16.3333	0.873631	0.947114	0.49956	0.418545	P	P	P	P	P	P
chchd6b	0	5.10348	8.16e-08	10.3333	0.877938	0.128174	0.130682	0.772349	P	P	P	P	P	P
chd	0	3.92843	0.000813	29.4722					P	P	P	P	P	P
CHD1	0	3.74888	7.8e-06	101.842	0.543693	0.036647	0.023558	0.388859	I	I	UV	I	I	I
chd1l	1	3.6578	0.000181	83.3784	0.816898	0.294399	0.166696	0.972663	I	I	I	I	I	I
chd2	0	3.82335	4.76e-06	109.6	0.945982	0.035264	0.231131	0.408124	I	I	UV	I	I	I
chd3	0	3.614	0.000203	80.587	0.364915	0.250406	0.417556	0.548676	I	I	I	I	I	I
chd4a	0	3.59732	9.91e-05	79.7209	0.937998	0.443567	0.496832	0.924003	I	I	I	I	I	I
chd4b	0	3.67614	5.61e-05	80.0476	0.650035	0.005337	0.015774	0.81438	I	I	UV	I	I	I
chd5	0	3.75402	4.29e-06	131.6	0.395922	0.752381	0.639817	0.809881	I	I	I	I	I	I
CHD6	0	3.82785	6.76e-06	109.267	0.706216	0.496133	0.152875	0.179993	I	I	I	I	I	I
chd7	0	3.78426	7.04e-06	101.056	0.883168	0.015442	0.011566	0.74415	I	I	UV	I	I	I
chd8	0	3.71052	4.88e-05	92.24	0.937347	0.657424	0.292386	0.07487	I	I	I	I	I	I
chd9	0	3.76795	9.97e-05	72.9091	0.410211	0.642166	0.171054	0.971681	P	P	P	P	P	P
chdh	0	3.97796	0.000339	48.1064	0.432755	0.966165	0.383668	0.998179	P	P	P	P	P	P
chek1	1	3.34271	0.000483	101.44	0.783661	0.089855	0.189911	0.230789	I	I	I	I	I	I
chek2	1	3.26795	0.000847	96.3229	0.948082	0.807545	0.78017	0.596645	I	I	I	I	I	I
cherp	0	3.45925	0.000279	195.42	0.921163	0.538283	0.634694	0.84722	I	I	I	I	I	I
chfr	0	4.16976	1.94e-06	39.5	0.758454	0.727634	0.731712	0.68413	P	P	P	P	P	P
chga	1	4.15279	3.39e-07	62	0.308471	0.50471	0.246863	0.197152	P	P	P	P	P	P
chia.3	0	4.17752	0.00027	23.7143		0.637717	0.606502	0.947364	P	P	P	P	P	P
chia.4	0	5.4074	0	21.5	0.327668	0.205017	0.100065	0.424792	P	P	P	P	P	P
chico	0	4.09608	0.00029	69.7778	0.432704	0.774396	0.66336	0.705206	P	P	P	P	P	P
chid1	0	4.88608	1.17e-05	5	0.724891	0.153457	0.268945	0.998671	P	P	P	P	P	P
chka	0	4.54307	4.68e-05	14.4615	0.375734	0.001794	1.14e-05	0.686484	P	P	UV	P	P	P
chkb	0	4.55395	2.16e-05	15.4167	0.19136	0.477114	0.296599	0.106834	P	P	P	P	P	P
chm	0	4.6678	2.63e-05	22.7143	0.689901	0.840412	0.239825	0.541046	P	P	P	P	P	P
chmp1a	0	4.35004	1.72e-05	24.0556	0.970241	0.629083	0.552382	0.305859	P	P	P	P	P	P
chmp2ba	0	3.6504	0.000469	50.0312	0.75223	0.937737	0.455114	0.667637	P	P	P	P	P	P
chmp2bb	0	3.6504	0.000469	50.0312	0.73367	0.138819	0.299049	0.880703	P	P	P	P	P	P
chmp3	0	3.62328	0.00026	54.4849	0.842668	0.438359	0.565528	0.973761	P	P	P	P	P	P
chmp4b	0	3.65381	0.000349	42.6667					P	P	P	P	P	P
chmp4c	0	3.65381	0.000349	42.6667	0.997486	0.059581	0.082143	0.869653	P	P	P	P	P	P
chmp5b	0	3.68325	3.88e-05	77.5333	0.829729	0.185293	0.056389	0.806127	I	I	I	I	I	I
chmp6b	0	4.40725	1.42e-07	26.5385	0.876149	0.5464	0.186275	0.552117	P	P	P	P	P	P
chmp7	0	4.6496	0	30.25	0.744969	0.523026	0.573718	0.388873	P	P	P	P	P	P
chn1	0	3.78412	7.01e-08	201.115	0.944846	0.545201	0.197387	0.315769	I	I	I	I	I	I
chn2	0	3.75054	0.000981	161.485	0.910514	0.278151	0.572544	0.582754	I	I	I	I	I	I
chordc1a	0	3.70196	0	393.333	0.226371	0.796536	0.209186	0.756284	I	I	I	I	I	I
chordc1b	0	3.70196	0	393.333	0.917836	0.65562	0.750888	0.686131	I	I	I	I	I	I
chp1	0	3.64438	0.000305	93.75	0.442659	0.96166	0.169054	0.45613	I	I	I	I	I	I
chp2	0	3.71784	0.00049	97.7857	0.555786	0.087871	0.654237	0.116022	I	I	I	I	I	I
chpf2	0	4.4897	4.7e-06	33.1818	0.492071	0.1532	0.008722	0.691291	P	P	UV	P	P	P
chpfa	0	4.94329	5.36e-07	21.2727	0.977536	0.321535	0.688954	0.457896	P	P	P	P	P	P
chpt1	0	3.90761	0.000528	45.9615	0.578206	0.236696	0.587561	0.11194	P	P	P	P	P	P
chrac1	0	4.02226	1.31e-05	41.1667	0.716696	0.525284	0.60617	0.283032	P	P	P	P	P	P
chrm2a	0	3.19413	0.004406	153.915					I	I	I	I	I	I
chrm3a	0	3.58332	1.77e-05	158.868	0.342588	0.456865	0.357221	0.600804	I	I	I	I	I	I
chrm3b	0	3.58332	1.77e-05	158.868					I	I	I	I	I	I
chrm4a	0	3.74851	4.49e-06	161.927	0.869605	0.037338	0.560036	0.204915	I	I	UV	I	I	I
chrm5a	0	3.58347	1.7e-05	159.961	0.824631	0.642161	0.536291	0.463978	I	I	I	I	I	I
chrm5b	0	3.58347	1.7e-05	159.961					I	I	I	I	I	I
chrna1	0	4.37542	0.000227	16.5454	0.815442	0.420665	0.062273	0.395522	P	P	P	P	P	P
chrna2a	0	4.22436	0.000174	19.3	0.02679	0.969499	0.543744	0.116945	P	TS	P	P	P	P
chrna2b	0	4.18724	0.000234	21.1818	0.561605	0.727646	0.853869	0.630415	P	P	P	P	P	P
chrna4a	0	4.96911	7.13e-06	9.08333	0.382521	0.506674	0.574895	0.960868	P	P	P	P	P	P
chrna5	0	5.05932	0	10.4444	0.086522	0.849385	0.954968	0.070463	P	P	P	P	P	P
chrna6	0	5.05932	0	10.4444	0.779025	0.873233	0.605401	0.374933	P	P	P	P	P	P
chrna9	0	5.05932	0	10.4444	0.491353	0.35377	0.527122	0.593347	P	P	P	P	P	P
chrnb1	0	5.12951	0	11	0.519808	0.354975	0.108185	0.141404	P	P	P	P	P	P
chrnb1l	0	5.12951	0	11	0.175318	0.675353	0.541078	0.174052	P	P	P	P	P	P
chrnb2b	0	4.18093	0.000372	17.7143					P	P	P	P	P	P
chrnb3a	0	5.05932	0	10.4444	0.410923	0.826715	0.930257	0.589999	P	P	P	P	P	P
chrnb3b	0	5.05932	0	10.4444	0.189361	0.075574	0.622377	0.971737	P	P	P	P	P	P
chrnd	0	4.83887	1.24e-05	9	0.861696	0.847649	0.16336	0.059946	P	P	P	P	P	P
chrne	0	4.49608	0.000104	11	0.768246	0.702469	0.114278	0.098664	P	P	P	P	P	P
chrng	0	4.94235	1.16e-05	11.6	0.001365	0.103999	0.013791	0.009508	P	TS	UV	UVPrecededbyHeat	P	P
chs1	0	5.07549	0	15.75	0.051505	0.027597	0.793943	0.853948	P	P	UV	P	P	P
chst10	0	5.09318	4.91e-09	21	0.401138	0.544828	0.583485	0.809946	P	P	P	P	P	P
chst11	0	5.36077	1.29e-09	12	0.356138	0.616864	0.00047	0.028515	P	P	UV	UVPrecededbyHeat	P	P
chst12a	0	4.78274	4.38e-05	11.375	0.87023	0.892281	0.48859	0.697789	P	P	P	P	P	P
chst12b	0	5.39956	3.23e-09	15.8333	0.79807	0.225786	0.279182	0.854986	P	P	P	P	P	P
CHST13	0	4.36498	8.95e-05	29.75	0.783904	0.379497	0.297741	0.961008	P	P	P	P	P	P
chst14	0	4.33031	7.75e-05	26.6364	0.811877	0.001909	0.008119	0.829634	P	P	UV	P	P	P
CHST15	0	4.4897	4.24e-05	30.5	0.767231	0.466389	0.111418	0.601754	P	P	P	P	P	P
chst2a	0	4.57687	0	28.7778	0.589148	0.000108	0.00041	0.805014	P	P	UV	P	P	P
chst2b	0	4.57687	0	28.7778	0.191729	0.994674	0.010846	0.458597	P	P	UV	P	P	P
chst3a	0	4.48194	0.000106	26.5	0.849003	0.939707	0.643722	0.803158	P	P	P	P	P	P
chst3b	0	5.30848	5.55e-07	15.375	0.845879	0.736185	0.979288	0.530473	P	P	P	P	P	P
CHST5	0	4.54286	3.6e-05	32.6364					P	P	P	P	P	P
CHST7	0	4.43945	8.8e-05	25.9546	0.872965	0.884387	0.712183	0.666429	P	P	P	P	P	P
chst8	0	4.87875	0	12	0.674484	0.552438	0.027928	0.274034	P	P	UV	P	P	P
chsy1	0	4.4897	4.7e-06	33.1818	0.499074	0.085349	0.33137	0.868359	P	P	P	P	P	P
chsy3	0	4.49043	0	40.125	0.751123	0.175861	0.128871	0.861043	P	P	P	P	P	P
chtf18	0	3.84474	1.78e-05	80.5909	0.807557	0.452976	0.104852	0.24526	P	P	P	P	P	P
chtopa	0	3.95439	1.16e-07	160.488	0.212418	0.495533	0.63398	0.774096	I	I	I	I	I	I
chtopb	0	3.92233	4.93e-05	153.419	0.395379	0.023341	0.637771	0.400538	I	I	UV	I	I	I
chuk	0	3.662	7.53e-05	59.4324	0.653221	0.391206	0.065947	0.56437	P	P	P	P	P	P
ciao1	0	4.20109	0.000254	21.6364	0.859408	0.501278	0.329923	0.992632	P	P	P	P	P	P
ciao2a	1	4.00827	0.000271	27	0.867067	0.188336	0.685498	0.215248	P	P	P	P	P	P
ciapin1	0	3.93111	0.000342	33.7692	0.900045	0.093125	0.361473	0.179726	P	P	P	P	P	P
ciart	0	4.42009	3.26e-07	15.375					P	P	P	P	P	P
cib1	0	3.7235	3.88e-07	163.625	0.552261	0.811447	0.064955	0.334562	I	I	I	I	I	I
cib2	0	3.74025	0.000304	132.75	0.824504	0.983238	0.974561	0.703081	I	I	I	I	I	I
cib3	0	3.74431	1.91e-07	210.2					I	I	I	I	I	I
cideb	0	4.94322	2.05e-05	6.5	0.845307	0.458749	0.766352	0.793924	P	P	P	P	P	P
CIDEC	0	4.74873	3.52e-06	9.25	0.893411	0.004081	0.020832	0.663477	P	P	UV	P	P	P
ciita	1	4.18209	0.000494	18.9	0.744768	0.994577	0.465946	0.698101	P	P	P	P	P	P
cinp	0	4.93677	0	27	0.387396	0.025437	0.03358	0.357507	P	P	UV	P	P	P
cipca	0	5.34431	0	24	0.518839	0.994021	0.593214	0.992475	P	P	P	P	P	P
cipcb	0	5.34431	0	24	0.97136	0.997837	0.649647	0.73034	P	P	P	P	P	P
CIR1	0	4.19833	0	65.6	0.767148	0.398398	0.784726	0.741167	P	P	P	P	P	P
cirbp;cirbpb	0	3.89318	0.000276	54.6					P	P	P	P	P	P
cirh1a	0	3.33358	0.000334	155.377					I	I	I	I	I	I
cisd1	0	4.96244	0	31	0.580291	0.18292	0.799408	0.523672	P	P	P	P	P	P
cisd2	0	4.28789	0.000174	16.125	0.695287	0.564714	0.517613	0.72062	P	P	P	P	P	P
cish	0	3.97861	1.1e-05	57.2857	0.64091	4.14e-14	6.57e-20	0.337838	P	P	UV	P	P	P
cishb	0	4.24119	0	47.625	0.603242	0.344296	0.024659	0.030352	P	P	UV	UVPrecededbyHeat	P	P
cited2	0	3.91378	4.41e-06	59	0.858848	0.423354	0.08012	0.065511	P	P	P	P	P	P
cited4a	0	4.07005	6.39e-08	78.4	0.830651	0.90319	0.665752	0.514559	P	P	P	P	P	P
cited4b	0	4.06896	3.85e-07	67.3333	0.539731	0.286281	0.048637	0.999923	P	P	UV	P	P	P
ciz1b	0	4.71255	0	23	0.383805	0.667977	0.241092	0.488603	P	P	P	P	P	P
ck2a1	0	3.40413	0.000281	101.444					I	I	I	I	I	I
ck2a2a	0	3.40413	0.000281	101.444					I	I	I	I	I	I
ck2a2b	0	3.40413	0.000281	101.444					I	I	I	I	I	I
ck2b	0	3.44068	0.00035	83.2857					I	I	I	I	I	I
CKAP2	0	3.80899	2.42e-08	123.333					I	I	I	I	I	I
CKAP2L	0	4.19804	3.52e-05	35.8889	0.930053	0.065372	0.001284	0.129361	P	P	UV	P	P	P
ckap5	0	3.86882	2.53e-05	65.025	0.623546	0.268057	0.185545	0.867621	P	P	P	P	P	P
ckbb	0	4.59137	6.87e-08	25.6667	0.009996	0.009902	0.050675	0.014468	P	TS	UV	UVPrecededbyHeat	P	P
cki	0	5.38738	0	18					P	P	P	P	P	P
ckma	0	3.6103	0.00033	64.8056	0.008833	0.421787	0.070974	0.218691	I	TS	I	I	I	I
ckmb	0	3.60834	0.000105	63.4444	0.053923	0.319066	0.09126	0.313256	I	I	I	I	I	I
ckmt1	0	5.46128	0	5	0.316481	0.579642	0.963956	0.677271	P	P	P	P	P	P
ckmt2a	0	5.30116	0	6.5	0.129043	0.159648	0.685658	0.885397	P	P	P	P	P	P
ckmt2b	0	5.11893	6.42e-06	6	0.000211	0.009767	0.008781	0.000772	P	TS	UV	UVPrecededbyHeat	P	P
cks1b	0	3.30761	0.000247	137.203	0.865186	0.341095	0.282599	0.82562	I	I	I	I	I	I
cks2	0	3.64133	1.19e-05	128.724	0.681729	0.645214	0.810926	0.796774	I	I	I	I	I	I
clasp1a	0	3.26041	0.000544	111.362	0.645054	0.155333	0.564699	0.68719	I	I	I	I	I	I
clasp2	0	3.47266	3e-06	135.494	0.881689	0.273128	0.527858	0.36547	I	I	I	I	I	I
clasrp	0	4.95243	0	17.5	0.698199	0.650807	0.819884	0.807344	P	P	P	P	P	P
clca1	0	6.19413	0	2	0.845472	0.804622	0.671912	0.936341	P	P	P	P	P	P
clcf1	1	4.25366	0.00029	45.4545	0.955692	0.130598	0.135885	0.952671	P	P	P	P	P	P
clcn3	0	5.1942	0.000145	4.5	0.844062	0.516427	0.243511	0.475712	P	P	P	P	P	P
clcnk	0	5.25345	0.000145	6	0.88194	0.301129	0.851427	0.27872	P	P	P	P	P	P
cldn1	0	4.2541	2.82e-06	33.6333	0.241842	0.210496	0.161752	0.144954	P	P	P	P	P	P
cldn11a	0	4.15707	0.000115	38.0667	1.11e-05	0.581789	0.515889	0.003143	P	TS	P	UVPrecededbyHeat	P	P
cldn11b	0	4.26062	4.29e-07	34.3448	0.914065	0.317737	0.328862	0.832658	P	P	P	P	P	P
cldn12	0	6.26019	0	2	0.721361	0.976188	0.497093	0.346763	P	P	P	P	P	P
cldn15a	0	4.26062	4.29e-07	34.3448	0.43248	0.003767	0.006883	0.282398	P	P	UV	P	P	P
cldn15b	0	5.26026	0.000145	15.5	0.311423	0.347051	0.691373	0.518942	P	P	P	P	P	P
cldn15la	0	4.26062	4.29e-07	34.3448	0.292765	0.436639	0.074544	0.164478	P	P	P	P	P	P
cldn15lb	0	4.26062	4.29e-07	34.3448	0.689815	0.918573	0.503848	0.952842	P	P	P	P	P	P
CLDN17	0	4.46323	0.00018	37.2222	0.391231	0.16863	0.079667	0.422849	P	P	P	P	P	P
CLDN18	0	4.26048	0.00029	33.2333					P	P	P	P	P	P
cldn19	0	4.26062	4.29e-07	34.3448	0.502721	0.435235	0.691365	0.245392	P	P	P	P	P	P
cldn2	0	4.2599	0.000455	33.3667	0.894379	0.305909	0.102722	0.429723	P	P	P	P	P	P
cldn20	0	4.22219	0.0002	33.7097					P	P	P	P	P	P
CLDN22	0	4.26062	4.29e-07	34.3448					P	P	P	P	P	P
cldn5a	0	4.21088	4.87e-05	31.5758	0.785486	0.869779	0.577738	0.569734	P	P	P	P	P	P
cldn5b	0	4.25859	1.15e-05	33.2333	0.514225	0.060184	0.271947	0.061609	P	P	P	P	P	P
cldn7a	0	4.20834	4.12e-05	34.2	0.715267	0.134898	0.00748	0.433106	P	P	UV	P	P	P
cldn7b	0	3.98796	0.000245	31.8378	0.95177	0.979918	0.75091	0.804249	P	P	P	P	P	P
cldna	0	4.26062	4.29e-07	34.3448	0.122206	0.366225	0.3425	0.966342	P	P	P	P	P	P
cldnb	0	4.18434	0.000204	28.95	0.759088	0.081353	0.019596	0.844072	P	P	UV	P	P	P
cldnc	0	4.25308	3.07e-06	33.7333	0.617223	0.091142	0.235096	0.159098	P	P	P	P	P	P
cldnd	0	3.74191	0.001406	35.7333	0.738368	0.07152	0.709964	0.281854	P	P	P	P	P	P
cldne	0	4.10653	0.000285	38.7576	0.445171	0.413208	0.608938	0.255324	P	P	P	P	P	P
cldnf	0	4.26055	2.62e-05	33.3333	0.698897	0.117059	0.104508	0.526613	P	P	P	P	P	P
cldng	0	4.04242	0.000328	38.2424	0.215446	0.933422	0.880763	0.095264	P	P	P	P	P	P
cldnh	0	4.25308	3.07e-06	33.7333	0.714317	0.324478	0.470102	0.811161	P	P	P	P	P	P
cldni	0	4.79427	9.76e-06	13.8	0.976586	0.85596	0.916884	0.991944	P	P	P	P	P	P
cldnj	0	4.26062	4.29e-07	34.3448	0.960298	0.55276	0.330638	0.698493	P	P	P	P	P	P
cldnk	0	4.14097	0.000185	31.7812	0.947142	0.079829	0.067959	0.999159	P	P	P	P	P	P
clec16a	0	5.03133	0	15	0.738346	0.050393	0.032684	0.256144	P	P	UV	P	P	P
CLEC3A	0	4.93582	0.000588	8.83333	0.375532	0.049887	0.047137	0.239393	P	P	UV	P	P	P
clgn	1	3.46222	0.000547	99.3889	0.701063	0.336032	0.073795	0.830024	I	I	I	I	I	I
clic2	0	4.67331	0	17.5	0.371485	0.088848	0.727156	0.311748	P	P	P	P	P	P
clint1a	0	3.64801	0.000128	76.0444	0.873671	0.511936	0.497882	0.698515	I	I	I	I	I	I
clint1b	0	3.92618	8.86e-06	73.36	0.740494	0.773392	0.385934	0.784448	P	P	P	P	P	P
clip1	0	3.42828	0.000263	123.213					I	I	I	I	I	I
clip1a	0	4.04822	2.9e-06	110.333	0.916658	0.167375	0.176021	0.934004	P	P	P	P	P	P
clk4a	0	4.1293	1.17e-05	87	0.326728	0.555281	0.638411	0.397858	P	P	P	P	P	P
cln3	0	4.20261	0.000147	44.2	0.260544	0.5242	0.764924	0.988656	P	P	P	P	P	P
cln6a	0	5.11987	0.00023	9.33333	0.906499	0.08122	0.605878	0.226282	P	P	P	P	P	P
cln8	0	5.4116	0.000294	4.66667	0.611036	0.978824	0.741665	0.788639	P	P	P	P	P	P
clock	0	4.34438	0.000387	16.875					P	P	P	P	P	P
clock3	0	4.8826	1.09e-07	17.2857					P	P	P	P	P	P
CLPB	0	3.35845	0.0005	82.5405	0.327991	0.973819	0.51847	0.73181	I	I	I	I	I	I
clptm1l	0	4.90863	0	38	0.944069	0.871536	0.23109	0.229871	P	P	P	P	P	P
clpx	0	3.83539	0.000198	78.6667					P	P	P	P	P	P
clpxb	0	3.83648	1.08e-05	117	0.82414	0.462191	0.115549	0.51726	I	I	I	I	I	I
clrn1	0	4.73524	0	6.5	0.776649	0.934753	0.855016		P	P	P	P	P	P
CLSPN	0	3.96055	3.06e-06	71.1818					P	P	P	P	P	P
clta	0	3.18303	0.000824	103.347	0.749771	0.59427	0.289522	0.257891	I	I	I	I	I	I
cltb	0	3.90254	2.72e-06	87.7222	0.858759	0.790211	0.513365	0.814	P	P	P	P	P	P
cltca	0	3.11922	0.001891	97.3904	0.719174	0.578065	0.604741	0.748149	H	H	H	H	H	H
cltcb	0	3.1211	0.001827	97.8414	0.984091	0.808236	0.748808	0.541323	I	I	I	I	I	I
clu	0	3.55062	0.000397	104.978	0.021598	0.12616	0.038017	0.001104	I	TS	UV	UVPrecededbyHeat	I	I
cluap1	0	4.06519	8.41e-05	39.6364	0.896931	0.300632	0.739505	0.671502	P	P	P	P	P	P
cluha	0	4.8248	0	30	0.870976	0.451512	0.005626	0.005241	P	P	UV	UVPrecededbyHeat	P	P
cluhb	0	4.8248	0	30	0.876314	0.552563	0.356576	0.586352	P	P	P	P	P	P
clvs2	0	4.04162	0	82	0.999687	0.764397	0.656081	0.834371	P	P	P	P	P	P
clybl	0	3.74155	0.000204	321.167	0.170324	0.529086	0.269818	0.231181	I	I	I	I	I	I
cmah	0	4.43278	7.05e-06	13.1429	0.354282	0.055422	0.271355	0.854979	P	P	P	P	P	P
cmas2	0	5.20239	1.45e-06	13.5					P	P	P	P	P	P
cmasa	0	4.04496	0.000394	60.6667	0.510933	0.470366	0.706961	0.479278	P	P	P	P	P	P
cmbl	0	4.34612	3.85e-05	22.8571	0.573618	0.080406	0.020007	0.225256	P	P	UV	P	P	P
cmc1	0	4.79782	5.45e-06	13.4	0.935332	0.332645	0.981714	0.172786	P	P	P	P	P	P
cmc2	0	4.95366	0	7	0.881004	0.220399	0.539671	0.384336	P	P	P	P	P	P
cmlc1	0	3.59398	0.000219	76.898	0.225694	0.002529	0.183943	0.678412	I	I	UV	I	I	I
cmn	0	5.30957	4.06e-06	6.5	0.104198	0.780699	0.164488	0.836362	P	P	P	P	P	P
cmpk	0	3.65867	0.000211	105.156	0.821344	0.461838	0.732557	0.813932	I	I	I	I	I	I
cmpk2	0	3.54199	0.000252	88.377					I	I	I	I	I	I
cmss1	0	4.16664	2.38e-08	146.111	0.323587	0.459498	0.259147	0.350534	I	I	I	I	I	I
cmtm3	0	4.83481	0	12	0.364818	0.001495	0.113641	0.5853	P	P	UV	P	P	P
cmyb	0	3.33437	0.002112	95.2833					H	H	H	H	H	H
cnbpa	1	4.87426	0	14	0.465446	0.634158	0.582092	0.079264	P	P	P	P	P	P
cnbpb	1	3.83648	0.000239	75.2	0.692263	0.423589	0.418308	0.6832	P	P	P	P	P	P
CNDP1	0	3.77766	4.42e-05	107.2					I	I	I	I	I	I
cndp2	0	3.71653	0.000577	62.4048	0.280096	0.480874	0.510889	0.357555	P	P	P	P	P	P
[truncated: 11,793 more rows]

## Sheet: 2. Venn diagram genes - Fig 2
Fig. 2 venn diagram genes
Stress GO term network	TS single stressor	UV single stressor	TS->UV (synergistic effects)	TS stress	UV stress	Antagonistic effects	All stress
acod1	acat1	abhd8b	abcb10	accs	adob	abcf2a	aldh18a1
acsl4a	ache	abl2	abcb7	adh5	ash1l	acana	and2
actr2a	actn3a	acat2	abcf1	agps	bcar1	adcy6a	and3
actr2b	aldocb	actb1	abcg2d	ak1	bmpr1aa	adrb3a	angptl4
actr8	aqp4	actb2	ace	aktip	cbsb	aldh1l1	anxa13l
acvrl1	arrdc3a	actc1b	acer1	aldh9a1a.1	cbx6a	aldob	atp1b4
adam15	atp1a1a.5	adgrg2a	acmsd	ankrd1b	cep128	apln	atp2a1l
adam8a	atp1a3a	adhfe1	acta2	apba1b	crygm2d2	apom	basp1
adam8b	bhmt	adsl	afap1l2	aqp3a	cyt1	arrdc3b	bscl2l
adar	brms1lb	ahnak	agmo	atp6v0cb	dusp1	atat1	calb2a
adra2c	ca14	akr1a1a	alcamb	cadm4	eef1g	atp2a1	capgb
adra2db	cabp2a	akt1s1	alkbh6	cat	egln3	atp6ap1a	capn3a
afap1l2	cabp2b	aldh8a1	ankrd29	cldn11a	eif4g3b	b4galt7	capn3b
agtr1a	casq1b	aldh9a1a.2	ano10a	col12a1a	enah	brd2a	casq1a
agtr1b	cav3	aldoaa	ap1b1	col17a1a	fance	brf2	chad
agtr2	cbln1	alkbh5	arf1	col1a1a	fat1a	c6ast3	chrng
aida	ccl25b	ankrd37	arhgap25	col1a1b	fbp2	caspa	ckbb
ajuba	ccni	ankrd9	arpc5b	col1a2	FGL1	ccdc120	ckmt2b
akirin2	cdnf	anxa5b	asb12b	col6a2	fhl1b	cdh13	clu
alas2	cfhl2	apc	ascl1a	cox5b2	gadd45g	cemip	col6a1
alkbh1	chrna2a	apex2	atg9a	crhbp	gcgb	cfb	cryba1b
alkbh2	ckma	aplnra	atp2a2a	crip2	gcshb	coro1a	cryba2b
alkbh3	col11a1b	aqp10a	bag4	ctnna2	hdac9b	dao.1	cryba4
alkbh5	coro6	aqp11	bcan	ctsll	hif1an	dbf4	crygm2d12
alkbh7	cpne8	arhgef25b	bmp7b	defbl1	hspa8	ddx28	crygm2d7
alox5a	crispld1b	arid1ab	bzw1a	diaph2	icn	ddx5	crygm2d8
amfra	cxxc4	arl11	c1r	EMG1	itgb1b.2	dnajc2	crygmx
amfrb	cyp2aa3	arl4ab	cabp1a	eno1a	kdm5ba	doc2d	crygmxl2
ankhd1	dbh	arl4d	cacna2d4a	eno3	METTL23	dtnbp1b	crygn2
ankrd6a	dhrs7cb	arl5c	cacnb3b	fbp1a	morn4	dus4l	dhrs3a
ankrd6b	dimt1l	arrdc1a	cacnb4b	fmoda	noc2l	eef2k	eef2l2
ankzf1	egr2b	asap2b	camkmt	fstl5	nr1d2a	egr2a	ela2l
ano6	ela2	asb16	cars2	gad1b	nr1d2b	eif2ak1	entpd3
anxa1a	elovl5	atf3	caspb	gapdhs	pdia4	EML5	f5
anxa1b	epdl1	atoh7	cc2d2a	glra1	prdm13	ethe1	GABRB1
anxa1c	epyc	atp11a	CCDC15	glra4a	ptprua	eya1	gemin5
anxa1d	fap	atp1a1a.2	ccdc58	gpia	reps1	f9b	gngt1
anxa6	FBLN7	axin1	cdc14aa	gpib	rfx2	flj13639	grin1b
ap5s1	fgf13a	b2m	cdh18	gpnmb	rpl13	fsta	gstp1
apc	fgf13b	bag1	cdh4	grin2aa	rpl6	ftcd	her1
apex1	foxh1	baiap2l1a	cdk5r2a	her7	rps6	gadd45aa	hspb9
apex2	fstb	batf3	cdkn2aip	hpca	sh3d19	gapdh	igdcc3
apln	gch1	bbs7	cdx4	hsc70	shroom4	gpx3	kcnip3b
aptx	ggt1a	bcor	clpp	hspb2	slc25a25a	habp2	krtt1c19e
aqp1a.1	gnrh2	birc5b	cntnap2a	ifrd2	slc25a5	hdac10	mef2d
aqp1a.2	gopc	bmi1b	col6a3	IGLON5	socs3a	hhatlb	mespab
arhgap24	got1l1	bmpr1ab	cotl1	impdh1a	strn3	hmgcra	mipa
arhgef1a	gpm6aa	boc	crygs2	islr2	tet3	hnrnph1l	mipb
arnt	gpm6ab	boka	cth	itgbl1	tiam1a	hoxb5a	myog
arnt2	gpsm1a	btd	ctnnd2a	jam2a	trip12	hsp90aa1.2	myoz1b
arrb1	gys1	btf3	cux1a	kif5aa	ugt5g1	hsp90b1	neflb
asap1a	heatr3	bub3	cxcl12b	krt15	wsb1	hspa13	nol10
asap1b	HEATR6	C11H1orf50	cygb1	ldha	ybx1	htatip2	npvf
ascc3	hrasa	C3H16orf72	cyp4t8	lft2	zcchc7	igfbp1a	p4ha1b
ascl1a	hsd17b12b	c5	dachb	lhx5	adamtsl5	IGSF10	pdgfrl
atf6	hsp70	cab39l1	dcn	matn3a	asmtl	il13ra1	per1b
atg5	iars2	cachd1	dct	mespaa	axin2	iqgap1	pgk1
atm	impact	cacybp	ddb2	mmp23bb	cacng6b	isl1	pmela
atp13a2	irg1l	cad	ddx31	msgn1	cd59	itga2.3	prdx6
atp5fa1	lamb1b	calca	dhx57	mybpc2b	col16a1	katna1	prmt6
atp5if1a	ldb3b	camk2g2	dlgap3	mybpc3	cry-dash	lcp1	pvalb1
atp5meb	lhx1a	caska	dnajb11	myhc4	dnaja1	lgals2a	pvalb4
atr	lhx6	cbx2	dnajc10	myhz2	dynlrb1	lin7b	pvalb8
atrip	limch1b	cbx4	dnajc21	mylpfb	eif4eb	loxl1	slc22a7a
atrx	lrrc8ab	cbx8a	dnajc24	ndel1b	emc8	lta	slc25a4
aup1	lygl1	ccdc103	dph1	ndrg4	foxe3	lyz	slc3a2b
axin1	map1b	ccdc14	dph2	ndufa4	hinfp	masp2	sod2
b2m	map1lc3cl	ccne1	duox	nell2b	histh1l	mat2al	tnnt2d
b3gat1a	maptb	ccnf	dusp11	nop2	mrps27	mespba	tyrp1a
babam1	matn3b	CCNJ	DYRK3	NPAS3	myl4	mfap4	tyrp1b
bag6	matn4	cct4	efna3a	nup210	opn1sw2	minpp1b	zgc:136930
bag6l	mbnl3	cct5	ehd1b	oca2	pnp4b	mrnip
bambia	mcu	cct6a	eif2s1a	otpa	pou5f3	mylpfa
batf	mknk2a	cd74b	eif5a2	pfkma	prdm11	mylz3
baxa	mlc1	cdh6	enox1	pfkpa	ptrh2	myo15b
baxb	mpv17l2	cdkn1ba	enpep	pgam2	rab18b	MYOT
baz1b	mtrr	cdkn1bb	ercc4	pgm1	rapgef1a	NAPSA
bbc3	muc5.1	cdon	erlec1	phactr3b	rer1	nefmb
bcas3	myhz1.2	cebpb	fam20a	phkg1b	thtpa	nfe2l1b
bccip	mylk3	cebpd	fam3c	pkmb	tmem41b	nfe2l2a
bcl2b	nfe2l3	celf4	fancl	plac8l1	tmx2b	nipa2
bcl2l1	noxo1a	celsr1a	fez1	plxna4	tnni1b	nmnat2
bcl2l10	nppa	cenpl	fhit	pmelb	tnni2a.3	nrip1b
bcl2l16	npsn	cgnb	fhl1a	ptprz1a	ubfd1	nsfa
bdnf	nr0b2a	ch25h	fmodb	pvalb3	abca1a	nthl1
becn1	nsun5	chac1	fndc1	pvalb5	acot13	nubp2
bhlhe41	otpb	CHD1	fzd10	pwp2h	aff3	ogfrl2
blk	parvb	chd4b	fzr1b	raly	akap1b	p4ha2
blm	penkb	chd7	gabrb3	rbfox1	ambp	panx1a
bmt2	phex	chka	gar1	rbm24a	ankrd55	pdcd4b
bnip3la	pigo	chst14	gemin8	rgs8	anln	phlda3
bnip3lb	pkd2l1	chst2a	gfm1	RRP8	anxa1a	pik3r3a
boka	ppp3ca	CIDEC	gle1	rtn1a	arf6a	pimr191
bokb	prdm8	cinp	glrx5	ryr3	arr3a	pkma
brat1	prkar2aa	cish	glud1b	s100a10b	bag5	plcd4a
brca2	prkcbb	cldn15a	glyr1	s100z	bfsp2	ppp1r3cb
brd4	prkcsh	CLEC3A	gmfb	s1pr5a	bpnt1	pprc1
brf2	ptpreb	cnep1r1	gria2b	scin	c1s	prepl
brip1	pus10	cnot1	gria3a	sdr16c5b	c4	prnpb
btr01	pvalb2	cog4	gyg1b	slain1a	cacng8a	psen2
bves	pygmb	cog8	hbbe2	slc1a2b	cap1	pth1a
c6	rps6ka1	col2a1b	helt	smyd1a	chst11	pth1b
c7a	rspo1	col4a3	hey1	sparcl1	cishb	ptk2bb
c7b	sardh	col7a1	hgd	SYTL1	cluha	ptpdc1b
c8a	sema5a	coro2a	hif1al2	tal1	coq9	ripply1
c8b	slc12a10.2	cox11	hmbsa	tbx6	cpa5	sepsecs
c9	slc15a2	cpb2	hmbsb	tectb	creb3l2	serpini1
ca2	slc4a1a	crabp1b	hmgb3b	tescb	cry1a	sgk2b
cadm1a	sptssb	crlf1a	hmgxb4a	thbs4a	cryaa	slc16a3
cadm1b	sspn	crp3	hs2st1a	tmem59l	crygm2d5	slc2a3a
cadm4	stxbp1a	crygm2d6	hspb8	tnni1d	ctu1	slc4a4a
cahz	sv2bb	ctdnep1a	igsf21a	tnni2a.4	diras1a	sqstm1
calr	taf5l	ctnnd1	il13ra2	tnnt3a	dnaja3b	stap2b
calr3b	TBC1D24	cx52.6	ilvbl	tpi1b	ecrg4a	stat1a
camk2g2	tek	cyp26b1	itga6a	ttll4	eno1b	stat6
canx	tfr1a	cyp2r1	itpkcb	uox	eps15	sult2st3
cart2	tgfbi	daam1a	kcnmb2	UTP20	exorh	suz12a
casp2	timp2a	dctn5	kcnq5a	vim	fabp11b	sypb
casp9	tmem117	dcun1d2b	kif3a	zgc:100997	fbxl22	tcap
caspa	tmod4	dcun1d5	klhdc4	zgc:113276	fbxo22	thbs1a
caspb	tp53	ddit4	krt17		fgd6	tmsb2
cat	twist3	ddx21	kti12		flnca	tnnc2
cav1	ugt5c3	ddx49	LLPH		fth1b	tuba7l
ccl19a.2	utp3	dennd3a	lmna		g3bp2	txnipa
ccl19b	vamp1	dhdhl	lmo2		gli3	txnipb
ccl25a	vdac3	dhrs13l1	lnpep		glsb	wdr33
ccl25b	vil1	dhx37	LSM5		gnl2	wfdc1
ccl33.3	vsnl1a	dicer1	map1sb		gpatch1	zgc:100832
ccl34a.4	vtna	dip2ba	map2k2a		gpd1b	zgc:110843
ccl34b.4	wdr75	dkk1b	MAP3K13		gprc6a	zgc:158785
ccl34b.8	yjefn3	dmbx1a	MARS2		gsto2	znf131
ccl38.6	ywhag2	dnajb1b	mcph1		gstt1b
ccl38a.5	zgc:154142	dnmt3ab	mibp2		hmgb1a
ccl39.2	zp3a.2	dph3	mical2b		hsd17b3
ccl44		dusp2	mkrn1		ide
ccnd1		dusp7	mocs2		irf8
ccs		dyrk1b	mon1ba		junbb
cct4		e2f5	mrps2		kpna3
cd226		e2f7	mrto4		lft1
cd36		e4f1	mst1		lonrf1l
cd40		eci1	MTERF1		mapkapk5
cd44a		edc4	mthfd1a		mb
cd44b		edn1	musk		med16
cd59		eef1a1a	mybbp1a		mief2
cd74a		eef1a1l1	mylka		mks1
cd74b		eef1b2	myo6a		mllt3
cdc45		eef2b	myod1		ms4a17a.11
cdc7		efnb2a	nat10		MYO1D
cdca5		egfra	ncf1		neu3.2
cdipt		eif3c	nelfe		neu3.3
cdk1		eif3d	neurog1		nexn
cdk9		eif3ea	ngb		nfe2l2b
cdkn1a		eif3i	nhp2		nkx2.9
cep290		eif3s10	nkx3-1		nr1d1
cep63		eif5a	nolc1		nr1h5
cerkl		elmod1	nom1		nudt15
cetn2		emc10	notch1a		otc
cfb		epha4a	npm3		pard6gb
cfbl		epha7	nrxn1a		pmt
cfd		erbb3a	nrxn3a		prdm8b
cftr		eri1	nudt18		prkcbp1l
ch25h		ets2	nup153		psme4b
chac1		etv5a	oacyl		pvalb6
chaf1a		evi5b	otol1a		pyya
chchd6a		evpla	p2ry13		rabgap1l2
chd1l		exo1	p2ry2.1		rbp4l
chek1		exosc2	pa2g4a		rhoj
chek2		exosc7	pacrg		rx1
chga		eya2	panx1b		sdad1
ciao2a		fabp7a	pbx2		slc39a13
ciita		FAM120A	PDCL3		smad3b
clcf1		fam214a	pdha1b		smarcc2
clgn		fancf	pdyn		star
cnbpa		fat2	pecam1		tcf7l1b
cnbpb		faua	per2		TRMT10A
cnpy3		fbln5	pes		tuba8l
cntfr		fbxl14a	pex19		tvp23b
cntn2		fbxl18	pfkmb		txlnba
coch		fbxl8	pgpep1		vgll2b
col12a1a		fbxo25	pi4k2b		vhl
colec11		fbxw11b	pigl		vps8
cox4i1		fcho2	pigr		wdr55
cpb2		fem1b	pir		wdr76
cpeb1b		fga	pnpla7a		wnt16
cpeb4a		fgf10a	polr1a		zgc:174895
creb3l1		fgf24	polr1d		zgc:65894
creb3l2		fkbp11	ppp1r14bb		znf395b
creb3l3a		fkbp1b	ppp1r14c
crebrf		fosl1a	ppp1r8b
crfb1		fosl2	ppp6r2a
crhb		foxd3	prcp
crip1		foxd5	prf1.9
crp2		fryl	prmt2
crp3		frzb	prmt7
crp6		fth1a	prph
crtc3		ftr36	psmd11b
cry-dash		fzd4	pyroxd2
cry1a		gab1	rab33ba
cry5		gabpa	rad51d
csf1ra		gadd45ab	RAI1
csf1rb		gadd45ba	rassf2b
csrp1a		gadd45bb	rbm28
cul4b		galk1	rcan3
cxcl11.5		gclm	rdh8b
cxcl11.6		gcnt4a	relt
cxcl12a		gdf6a	REXO4
cxcl12b		gem	rgs9b
cxcl14		gfer	rho
cxcr3.1		gh1	rmnd1
cxcr3.2		gins3	rnaset2
cxcr4b		glcea	rnf181
cybb		glceb	rnf207b
cylda		gli1	rpe65a
cyldl		gli2a	rpp30
dact1		glrbb	rrp12
dap		gmnn	sdf2
dap3		gngt2b	sdk1a
dcbld2		golga1	setd3
dcc		golph3l	sf3b3
dclre1a		gpr161	sgta
dclre1b		gpsm2	slc24a5
dclre1c		gpx1b	slc25a14
ddb1		grhpra	slc25a16
ddb2		grk7b	slc25a27
ddit3		gstk1	slc27a1b
ddit4		gstp2	slc3a1
ddrgk1		gstz1	slc6a1b
ddx11		gtf2a2	slc6a5
ddx41		gtpbp4	slit1b
ddx6		gzm3.3	smfn
ddx61		hbegfa	smyd2a
defbl1		hdlbpa	snai1a
defbl3		her4.2	snx15
dek		hes6	sp5l
depdc5		hexim1	spata20
derl1		hhip	srm
derl2		hivep2a	srp54
derl3		hmga1a	srp68
dgat2		hmgcrb	srsf2a
dhx58		hnrnpa1a	ssb
diabloa		hnrnpaba	stmn2a
diablob		hsf2	tagln
disc1		hsp70.2	tagln2
dmap1		hsp90ab1	tbkbp1
dmc1		icn2	tgfbrap1
dna2		id1	th
dnaja1		ifnphi3	thoc3
dnaja2b		ift20	thyn1
dnaja3a		igfbp3	timm10
dnaja3b		ikzf5	timm10b
dnajb12a		il13	tmem126a
dnajb12b		il17c	tmem161a
dnajb14		impa1	tmem161b
dnajb6b		inppl1a	tmem176l.1
dnajb9a		insig1	tmem179b
dnajb9b		insl5a	tmem184c
dnajc10		ints1	tmem199
dnajc18		ints7	tmem231
dntt		iscub	tmx1
dot1l		itga10	tnfsf10
dpysl2b		itgb6	tnnt2e
dpysl3		itm2cb	tnnt3b
dram1		itsn2b	top1l
dspa		jag1b	tp53rk
dtl		jag2b	tpm4b
duox		jagn1a	traip
dusp1		jun	trmt61a
dysf		junba	tsr1
e2f7		kat8	tubb6
ecrg4a		kbtbd2	twist2
ecrg4b		kbtbd8	txndc12
ecsit		kcnk5a	unc45b
edar		kdm5bb	usp48
edem1		keap1b	vapal
edem2		khdrbs1a	VILL
eef1e1		kirrel3l	vps16
eepd1		klf2a	wfikkn1
egln1a		klhl15	wu:fi42e03
egln1b		kpna1	zdhhc16a
egln3		KRT222	zfand2a
eif2ak3		krt4	zgc:110789
elf3		krt5	zgc:136908
eme1		ktn1	zgc:153031
enpp4		larp1b	zgc:66313
enpp5		lect2l	znf622
epas1a		lfng
epas1b		lgals3bpb
epha4a		lipt1
epha4b		lpar6a
eppk1		lrig1
epx		lrp5
ercc1		lrrc8da
ercc2		lrrtm1
ercc3		LUZP1
ercc4		mab21l3
ercc5		map3k15
ercc6		MBLAC1
ercc8		mcl1a
erlec1		mcl1b
erlin1		mcm10
ern1		med12
ern2		med13a
esama		med19a
evpla		med19b
exo1		med6
exo5		med7
eya1		meig1
eya2		meis3
eya3		mepce
eya4		mettl14
f10		mgat5
f13a1a.1		mgrn1b
f13a1b		mgst1.1
f2		mgst1.2
f2r		mibp
f2rl1.1		mid1ip1b
f2rl1.2		mid1ip1l
f2rl2		mif
f3a		mlh3
f3b		mrpl10
F7		mrpl16
f7		mrps7
f7i		mtmr7a
f8		mtmr8
f9a		myh7ba
f9b		myl9a
faf1		myo9b
faf2		nabp1a
fam162a		naca
fam168a		nccrp1
fan1		nckipsd
fancb		nefla
fancc		nfatc2ip
fancd2		nfkbiaa
fance		nfkbiab
fancf		nfkbil1
fancg		nit2
fanci		nktr
fancl		nme5
fancm		nos2b
fas		npffl
fbxo18		nr2f2
fbxo7		nr2f5
fem1a		nr3c1
fen1		nr4a1
fermt3b		nr5a2
fga		nrarpa
fgb		nrg1
fgf10a		nudcd2
fgf10b		nupr1b
fgfr1op2		nyx
fgg		p2rx7
fh		pabpc1a
fmr1		pag1
fn1a		pane1
fn1b		panx3
foxj1a		pard6a
foxo3b		patz1
foxred2		pax2a
frk		pax6b
fto		pcgf1
ftr36		pdgfra
fundc1		pdk2a
fxr1		pdlim3a
fxr2		pex12
fyna		pfkfb3
fynb		pgd
g3bp1		pgrmc1
gabarapa		phax
gabarapl2		pigx
gap43		pik3c2a
gbp3		pimr178
gbp4		pink1
gcga		pip5k1bb
gcgb		pla2g15
gclc		plcg1
gcn1		pld1a
ggt1a		PLEKHA6
ggt1b		plekhf1
ggt1l2.1		plekhg4
ggt1l2.2		pmaip1
ggt5a		pmpcb
gins2		poc5
gins4		pold2
glrx2		polk
gmfb		polr2a
gpatch3		polr2c
gpx1a		ppargc1b
gpx1b		ppiaa
gpx3		PPIL3
gpx4a		ppm1da
gpx4b		ppp1r13ba
gpx7		ppp1r15a
gpx8		ppp1r3b
gramd4a		ppp1r3ca
gramd4b		ppp2r5ea
grna		ppt1
grnb		prc1b
gsr		prdm1a
gtf2h1		prdx1
gtf2h2		prg4a
gtf2h3		prkcea
gtf2h4		proca1
gtf2h5		prpf31
gucy1a1		prpf40a
habp2		prr18
hbaa1		psmg1
hbegfa		ptk2ba
hcar1-4		ptmab
hck		ptpn3
hcrt		pus7l
herpud1		pvalb7
herpud2		qtrt1
hic1		rab1bb
hif1aa		rac2
hif1ab		raf1b
hif1al		ramp2
hif1al2		ran
hif1an		rars2
hipk1a		RBM12B
hipk2		rbm39b
hltf		rbmx
hmces		rbp2b
hmgb1a		rbpms2a
hmox1a		rc3h1b
hmox2a		rcan1a
hmox2b		rcc1
hpf1		rdh10b
hpn		rdh12
hpse		rdh5
hsbp1a		rergla
hsbp1b		rev3l
hsc70		rfk
hsd11b2		rfng
hsd20b2		rfx1b
hsf1		rgl3a
hsp70.2		rhov
hsp90aa1.1		rhpn2
hsp90aa1.2		ripk4
hsp90ab1		RMI2
hsp90b1		rnf41l
hspa13		rnf6
hspa14		robo3
hspa5		rock2a
hspa8		rpgrip1l
hspa9		rpl10
hspb1		rpl10a
hspb8		rpl11
hspd1		rpl12
huwe1		rpl13a
hyou1		rpl14
id2a		rpl15
ifit10		rpl17
ifit11		rpl18
ifit12		rpl18a
ifit9		rpl19
ifnphi1		rpl21
ifnphi2		rpl23
ifnphi3		rpl23a
ifnphi4		rpl24
igf1ra		rpl27
igf1rb		rpl28
igfbp1a		RPL29
il10		rpl3
il13		rpl30
il17a/f1		rpl31
il17a/f3		rpl32
il17c		rpl34
il17d		rpl35
il6st		rpl35a
ilf3a		rpl36
ilf3b		rpl36a
ilrun		RPL37A
impact		rpl38
ing2		rpl39
inip		rpl4
ino80		rpl5b
ino80db		rpl7
insig1		rpl7a
insig2		rpl8
ints3		rplp0
ints7		rplp1
irak3		rplp2l
irak4		rps10
irf1b		rps11
irf5		rps12
irg1l		rps13
irs1		rps14
irs2a		rps15
itga2b		rps15a
itgb3a		rps16
itgb3b		rps18
jagn1a		rps19
jagn1b		rps2
jkamp		rps21
keap1a		rps23
keap1b		rps24
kin		rps25
kiss1		rps26l
klhdc10		rps27.1
klhl15		rps27a
kmt5ab		rps28
kng1		rps29
kptn		rps3
l1camb		rps3a
lamp2		rps4x
lck		rps5
ldha		rps7
lepb		rps8a
lgals2a		rps9
lgals3a		rpsa
lgmn		rrad
lgr4		rrp9
lig3		rspo3
lig4		s100a11
lingo1a		samd11
lipf		sash1a
lmna		sat1b
lonp1		sccpdhb
loxl2a		scrib
loxl2b		sdf4
loxl3a		sdhb
loxl3b		sema3aa
lpar5a		senp2
lrp4		serbp1a
lrrc32		serpine1
lta4h		sesn1
lygl1		sgk1
lyn		sh3kbp1
macrod1		sh3rf1
macrod2		shc1
man1b1a		sigmar1
man1b1b		skp2
map1lc3a		slc10a2
map1lc3b		slc16a9a
map1lc3c		slc25a33
map1lc3cl		slc25a37
map2k4a		slc25a38b
map2k7		slc25a3b
map3k12		slc2a3b
map3k15		slc30a1a
map3k5		slc30a5
map3k7		slc40a1
mapk10		slka
mapk14a		smad1
mapk14b		smad9
mapk8a		SMC6
mapk8b		smg6
mapk8ip2		snd1
mapk8ip3		snx9b
mapk9		socs1a
mapkapk2a		socs6b
mapkapk2b		sox2
mapkapk3		spata2l
masp2		spice1
mastl		sprn
mavs		spry2
mb		spsb4a
mbtps2		srrt
mc2r		srsf1b
mcamb		ssna1
mcl1a		ssu72
mcl1b		st3gal3a
mcm10		stard13a
mcm2		stard13b
mcm3l		stard8
mcm4		STRADB
mcm5		syt4
mcm6		tada2b
mcm6l		taf11
mcm7		taf6l
mcm8		tbl3
mcm9		tcf12
mecp2		tdh
mettl3		tefa
mgme1		tfap2a
mgmt		tfap2c
mia3		thoc6
mios		tia1
mlc1		tiam2a
mlh1		TIMM21
mlh3		timp2b
mmp14a		tinf2
mmp2		tiparp
mmp9		tipin
mms19		tlk1a
mms22l		tlr4ba
mnat1		tm7sf2
morn4		tmem189
mpeg1.2		tmem53
mpeg1.3		tnfb
mpg		tnfrsf19
mpnd		toe1
mpv17		tp63
mpv17l2		tph1b
mpx		tpt1
mrnip		trim47
msh2		trim71
msh3		trit1
msh4		tshz1
msh6		tuba4l
msrb1a		tuba8l2
msrb2		uba52
msrb3		ubap1
mst1		ubb
mus81		ube2al
mvp		ubtd1b
mxa		uchl1
mxb		ucn3l
mxc		usp12a
mxd		usp19
mxe		vps26a
mxg		wdfy4
mycbp2		wnk1b
myd88		wnt8b
mylka		wtap
nabp1a		wwc3
nabp1b		yipf6
nae1		ylpm1
nbn		zbtb18
ncam2		zc3h13
nccrp1		zfand5b
ncf1		zfyve26
nck1a		zgc:110540
nck1b		zgc:113340
nck2a		zgc:122979
nck2b		zgc:136493
ndufa12		zgc:64022
ndufa6		zgc:77112
nedd8		zic2a
neil1		zmat5
neil3		zmym2
nek4		znrf3
neurog1		zp3b
nfe2		zzz3
nfe2l1a		abca12
nfe2l1b		abcb5
nfe2l2a		abcc5
nfe2l2b		abi2a
nfkb2		abi3b
ngb		acadvl
nhej1		acbd7
nipbla		acot7
nipblb		actr2b
nkl.1		actr3b
nkl.3		actr5
nlrc3l		ada
nme5		adgra3
nod1		adprhl1
nod2		adra2c
nos2a		agtrap
nos2b		alg2
npc1		alp3
nprl2		alx1
nprl3		amd1
npsn		AMDHD1
nr1h4		angptl3
nr1h5		ankrd46b
nr3c1		ankrd54
nr3c2		apoea
nrf1		arap3
nrp1a		arhgap28
nrp1b		arhgap29a
nrros		arhgef18a
nsmaf		arid1aa
nsmce1		arid2
nsmce4a		armc4
nthl1		asb11
ntrk1		asb3
nuak1a		asphd1
nuak1b		atp6v0a2b
nuak2		atp6v1e1b
nucks1a		atxn7
nucks1b		b3gnt5b
nudt1		bcat2
nupr1b		bmi1a
optn		bmp5
os9		btbd11a
oser1		c7a
otub1a		c8a
otub1b		c8g
otud4		c9
oxr1a		C9H2orf49
oxr1b		cacna1ab
p2ry12		capsla
p4hb		capslb
palb2		casp2
park7		cbsa
parp16		cbx1b
parp3		cbx3a
parp6b		ccdc130
parp8		ccdc149b
parpbp		ccdc65
pax7a		ccl39.2
paxip1		ccnc
pck1		ccny
pck2		cct3
pclaf		cdc34a
pcna		cerkl
pdia2		chchd10
pdia3		chchd2
pdia4		chd2
pds5a		chrm4a
pds5b		chs1
per1a		chtopb
per2		cica
pgfb		clic5a
pgk1		cmlc1
pglyrp2		cmtm3
pglyrp5		cnot7
pglyrp6		cnpy2
phkg1b		cntfr
phlda3		cpvl
pias4a		crabp1a
pidd1		creb3l3a
pif1		crfb12
pigp		csdc2a
pin1		cyb5a
pkd2		cyb5d1
pkz		cyba
pleca		cyp26a1
plecb		cyp4f3
plekhn1		daam1b
plg		dab1b
plk3		dazl
plrg1		dck
pmaip1		DCUN1D3
pms1		dda1
pms2		ddx43
pnkp		ddx59
polb		dlc
pold1		dld
pold2		dlgap4a
pold3		dpm1
poldip2		dpydb
pole		dpys
pole2		drd3
pole3		dse
polg2		dync1i1
polh		e2f8
poli		echdc2
polk		efna5a
poll		efnb2b
polm		ehbp1
poln		ehmt1a
polr2d		eif2ak4
polr2i		elac1
pomca		elmod2
pparaa		ext1a
pparab		fabp3
pparda		fabp7b
ppardb		fads6
ppiaa		faub
ppiab		fbxo7
ppifb		fgf17
ppl		fgf23
ppp1r11		fgfr2
ppp1r14ba		FJX1
ppp1r14bb		fli1a
ppp1r15a		FNDC3A
ppp1r15b		FNIP1
ppp4ca		foxa3
ppp4cb		ftr67
ppp4r3b		furina
pqbp1		galn
prcp		gde1
prdm2a		gdf7
prdm9		gdf9
prdx1		ggcta
prdx2		gna12a
prdx3		gnal2
prdx4		gng7
prdx5		gnpnat1
prf1.1		gorasp1b
prf1.2		gpr160
prf1.3		grap2a
prf1.7		grid2ipb
prf1.9		grin2db
primpol		guca1a
prkaa1		gyg1a
prkaa2		hadhaa
prkcbb		hbl4
prkn		hlcs
prl		hmgb2a
prmt6		hnf4a
prmt7		hnrnpa0b
proca		hoxc4a
pros1		HPDL
proza		hrasb
prozb		hspa5
psen1		HSPB11
psmc6		htr2cl1
psme4a		igfbp5b
psme4a		igsf11
psme4b		inhbb
ptena		ins
ptger1a		invs
ptger1b		ISCA2
ptger1c		isl2b
ptger2a		jag1a
ptger2b		kansl3
ptger3		katnb1
ptger4a		kcnv2a
ptger4b		keap1a
ptger4c		kifap3b
ptgfr		krcp
ptgs1		krt1-19d
ptgs2a		lactb
ptgs2b		ldlrb
ptk6a		lef1
ptk6b		leo1
ptpn1		lgsn
ptpn6		lin54
ptx3a		llgl2
ptx3b		lnx1
pycard		lonp2
rab14		lpar6b
rab14l		lrrc23
rac2		lrrk2
rad1		luc7l
rad17		manf
rad18		marcksb
rad21a		mark2a
rad21b		MDC1
rad21l1		mecr
rad23aa		mef2aa
rad23ab		mettl21a
rad23b		mfsd8
rad50		mgll
rad51		mios
rad51ap1		mkks
rad51b		mllt10
rad51c		mmp14b
rad51d		mns1
rad52		mon1a
rad54b		mrpl35
rad54l		mrpl48
rad9b		myl7
rassf2a		myl9b
rassf2b		myo1eb
rbbp8		nbeal2
rbbp8l		ncl
rbm17		ncoa2
rbm24a		ngly1
rec8b		nid2b
recql		nipa1
recql5		nit1
rel		nlrx1
rela		nog3
relb		npm1a
rell1		nrm
rest		nucks1a
rev1		nudt5
rev3l		nudt9
rfc1		oard1
rfc2		odf3b
rfc3		oprl1
rfc4		osbpl7
rfc5		OTOS
rfwd3		pank2
rgma		park7
rhoaa		pax5
rhoab		pax8
rhoac		pcbd1
rhocb		pcm1
ripk2		pdap1b
rmi1		pde8a
rnaseh2a		pex26
rnasel3		pgam1b
rnasel4		phkg2
rnf103		pigv
rnf121		pimr189
rnf139		pimr198
rnf152		pnp5b
rnf168		pola2
rnf169		polb
rnf175		ppa1a
rnf185		ppcs
rnf8		ppifb
rnft1		ppp2r2d
rpa1		ppp2r5d
rpa2		ppp4cb
rpa3		prkab1a
rpl11		prkchb
rps19		prpf39
rptor		ptbp1b
rraga		ptger2b
rragca		ptgis
rragcb		ptpn13
rragd		ptpn22
rrm2b		puf60a
rsad2		pycard
rtel1		r3hdm1
rtn4b		rab3b
ruvbl1		rab3c
ruvbl2		rab3db
ryr1b		RABGAP1
samhd1		rad51b
sarm1		ranbp9
sbno2a		rapgef2
sc:d189		raraa
scap		rarab
scrt2		rasgrp4
sdc4		rbfox2
sdcbp2		rbm39a
sec14l1		reep3a
sec63		retsat
seh1l		rnasel3
sel1l		rnaset2l
sem1		rnf11b
serinc5		rnf145b
serp1		rnf17
serp2		rnf175
serpinc1		rnf34a
serpind1		rnpc3
serpine1		rpgrb
serping1		rrp1
serpini1		rsrc1
sesn1		sars2
sesn2		scaf4b
sesn3		scoca
setd6		scp2a
sfpq		sdhaf1
sfr1		serpinc1
sgk1		serpinh1b
sgsh		setb
sh3rf1		sf3b1
sh3rf2		sfxn2
shfl		sgpp1
shprh		sgsm3
si:cabz01102082.1		si:ch211-1i11.3
si:ch211-1i11.3		sigirr
si:dkey-108k21.19		sin3aa
sigirr		sipa1l1
sigmar1		ska3
sirt2		slc16a12b
slc15a2		slc26a10
slc25a24		slc5a5
slc25a27		SLC5A8
slc26a4		slc7a10a
slc26a6		slc7a10b
slc27a1a		slc9a2
slc27a1b		slc9a3.2
slc30a10		smarce1
slc30a1a		snap29
slc30a1b		snapc1b
slc31a1		snx10b
slc9a2		sp4
slx4		SPP2
smarcal1		spsb1
smc1a		SPX
smc1al		srek1
smc5		srsf11
smchd1		srsf4
smek1		srsf5a
smyd2a		sst2
smyd2b		stard3
socs1a		stk35l
socs1b		stoml1
socs3a		stx2b
sod1		stx6
sod2		sult2st2
sod3a		syvn1
sod3b		taf15
sox11b		tanc2
spata18		tank
spata2		tbc1d19
spint1a		tcf3b
spire1a		tdp2b
spire2		tekt1
spns1		tlr7
spo11		tlr9
sqstm1		tmem120b
src		tmem123
srxn1		tmem9b
ssrp1a		tnfsf10l
ssrp1b		tnksb
stat1a		tnnt2a
stat1b		tomm34
stat2		tox3
stat3		ttll10
stat4		tuba2
stat5b		tuba8l3
stat6		u2af2b
stk33		ubxn8
stub1		uckl1a
sumo1		ulk4
supt16h		vangl2
supt5h		vasnb
susd4		vegfba
susd6		vstm2l
swi5		wipi1
swsap1		wnt11
sycp1		zar1l
syk		zcchc14
syvn1		zcchc17
tbl2		zgc:101559
tdp1		zgc:110699
tdp2b		zgc:113307
tegt		zgc:162608
terf2ip		zgc:77158
terfa		zgc:92380
tert		znf207a
tet1		znf367
tex264a		aanat2
tfa		abca5
tfpi2		abcb11a
tfpia		abhd4
thbs1a		ablim3
thbs4b		acadm
ticam1		acbd5a
tigara		acsl3b
tigarb		acta1a
timeless		acta1b
tipin		acvr2aa
tirap		adam19a
tlr1		adam8a
tlr18		adcy6b
tlr2		add2
tlr20.2		adprhl2
tlr20f		adprm
tlr21		agxta
tlr3		ajuba
tlr4al		akap13
tlr4ba		akirin2
tlr4bb		akt2
tlr5a		aldoab
tlr7		alg11
tlr8a		alg9
tlr8b		alkbh4
tlr9		ALMS1
tmco1		alx4a
tmem117		amotl2b
tmem129		anapc10
tmem259		ankfy1
tmsb		ankib1a
tmtc4		ankrd12
tmub1		ano5a
tmub2		anxa1d
tnfa		anxa2a
tnfaip6		anxa6
tnfaip8l2a		ap1g2
tnfaip8l2b		ap4m1
tnfb		AP5B1
tnfrsf19		apbb2b
tnfrsf1a		arhgap1
tnip1		arhgap35a
tollip		ARHGAP36
topbp1		arhgef1b
tp53		arid4a
tp63		arl13a
tph1a		arl14ep
tph1b		arl5a
traf1		arpc5la
traf2b		ARPIN
traf3		as3mt
traf4b		asb4
traf6		asf1ba
trappc11		asl
trim25		aspm
trim62.1		atad1a
trip12		atf6
trip13		atf7a
trpm2		atf7ip
trpv1		atg9b
trpv4		atoh1c
trpv6		atp1a1a.4
trrap		atp1a2a
tssk6		atrip
tusc2a		atxn2l
tusc2b		avil
txndc12		azin1a
tyrobp		b3galt2
uba1		b3gat1a
uba5		b3gat3
uba7		b3gnt7l
ube2a		b9d2
ube2al		baz2a
ube2b		bcl2l10
ube2g2		bcl9
ube2j1		bcl9l
ube2j2		bdnf
ube2na		bhlhe40
ube2nb		bicc2
ube2t		bmp2k
ube2v1		bmp8a
ube2v2		bokb
ube4a		bora
ube4b		brd4
ubiad1		bxdc2
ubr5		ca16b
ubxn10		calcrlb
ubxn8		camk1db
ucp1		camk2n1a
ucp2		caprin2
ucp3		cbll1
ufd1l		cbx8b
ufl1		ccdc22
ufm1		ccl19a.2
uggt1		ccnb2
uggt2		ccne2
uhrf1		ccnl1b
unc93b1		ccr6a
unga		cd74a
ungb		cd99
usp1		cdc42bpb
usp10		cdc42ep3
usp28		cdc7
usp4		cdh5
uvssa		cdk16
vcp		cdk2
vegfaa		cdk7
vegfab		cdkn2d
vegfc		CECR2
vegfd		cenph
vhl		cenpj
vhll		cep55l
vim		cep97
vkorc1		chpf2
vps41		chst2b
vwf		chst8
waca		cited4b
wdfy1		CKAP2L
wdhd1		clcn7
wdr24		cldn7a
wdr45		cldnb
wdr45b		clec16a
wdr48b		cmbl
wdr59		cnot3b
wdr76		cnstb
wfdc2		cog3
wfs1a		col2a1a
wfs1b		commd2
wnt7aa		cops5
wnt7ba		cpb1
wnt7bb		cpox
wrn		crcp
wrnip1		creb5b
xbp1		crebzf
xpa		cry5
xpc		crybb3
xpr1a		csnk1e
xrcc1		csnk1g2a
xrcc3		cth1
xrcc4		ctps1a
xrcc5		ctsbb
xrcc6		cxcl11.5
yars1		cyfip1
ybx1		cyldb
yes1		cyp11c1
yod1		cyp1b1
yrk		cyp20a1
zap70		cyp26c1
zdhhc16a		cyp2p7
zfyve26		cyth1b
zgc:101664		daam2
zgc:112496		daxx
zgc:136908		DCTPP1
zgc:153631		dcun1d1
zgc:153993		ddx39b
zgc:162941		dennd4c
zgc:172122		derl3
zgc:195282		desi2
zgc:85858		dgkaa
zgc:85936		dhodh
zgc:92744		dhrs13a.1
zranb2		dhrs13a.2
zranb3		dhx34
zswim7		DHX36
		diablob
		dip2cb
		dnaja3a
		dnajb1a
		dnajb2
		dnlz
		dpysl5a
		dstyk
		dtymk
		dusp6
		dync2li1
		dyrk1ab
		ebp
		ecsit
		edem1
		eed
		efna2b
		egln1a
		egln1b
		ehhadh
		eif2ak3
		elmod3
		elovl6
		elp3
		enoph1
		enpp1
		entpd4
		epb41b
		epn2
		epor
		eps15l1a
		esf1
		etnppl
		etv1
		exosc6
		eya4
		ezh2
		f3b
		fa2h
		fabp1b.2
		fads2
		fahd1
		fancd2
		fbxl5
		fbxo42
		fbxw2
		FBXW7
		fgf18b
		fkbp10a
		fkbp16
		fkbp5
		fkbp8
		FNIP2
		foxa1
		foxg1d
		foxj2
		FOXK2
		frem3
		frya
		fut11
		fxn
		fxr2
		fzd2
		fzd8b
		g2e3
		g3bp1
		g6pca.2
		gabpb2b
		galt
		gata1a
		gbx1
		gcga
		gcnt3
		gdpd1
		ggps1
		gins4
		gk5
		glrba
		gnas
		gnav1
		gnb1a
		gnptab
		golga5
		golgb1
		gpt2
		grhl2b
		grtp1a
		gspt1l
		gtf2b
		gtf2h2
		gtf2h3
		gtf3c6
		gtpbp1
		guca1e
		gzma
		hace1
		hadh
		haus4
		hbegfb
		hcar1-4
		hcfc1b
		hdr
		heatr1
		heca
		helq
		hfm1
		hic1
		hist2h2l
		HNRNPH3
		hoxb2a
		hoxb5b
		hpda
		hprt1
		hpse
		ift52
		igdcc4
		ikzf1
		il12bb
		il16
		immt
		ino80db
		inpp5e
		insb
		ints10
		ints2
		ints6
		IQSEC1
		irf1b
		isg15
		isoc2
		itfg2
		itga3a
		itgb5
		kank3
		kat2a
		kcnj14
		kcnj1b
		kcnn3
		kctd5
		kdm4ab
		KDM4C
		kdm6a
		kdm7aa
		kidins220b
		kif14
		kif21a
		kif2c
		kif3b
		kif5ab
		kifc3
		kiss1
		klhl17
		klhl3
		kmt2e
		kpna5
		kptn
		ksr1b
		lamb2l
		lancl2
		ldb1a
		ldlrap1a
		letm2
		limk2
		lipg
		lmf1
		loxhd1a
		lpgat1
		lpl
		lrata
		lrrc18b
		lrrc40
		lrrc8db
		lsm11
		luc7l3
		lyve1b
		m17
		man1b1a
		man2a2
		man2b1
		map1lc3a
		map1lc3c
		map4k5
		mapk11
		mbip
		mccc2
		mdn1
		med11
		med15
		med20
		mgat1a
		mgrn1a
		mia3
		micu1
		mier1a
		mink1
		mknk1
		mmp13b
		mmp9
		mob2b
		mov10a
		mpnd
		mrpl20
		mrps15
		mrps21
		mrps28
		msh2
		msmo1
		msrb2
		mthfr
		MTR
		mtus1a
		mus81
		mvk
		mybl2a
		myca
		mycb
		myf5
		myh10
		myhb
		myo18ab
		myo1ea
		myo1f
		myo9ab
		myrf
		mysm1
		n6amt1
		naa15a
		nadk2
		nasp
		NAT16
		nat8l
		ncoa3
		ncoa4
		ndnl2
		ndufa5
		ndufaf3
		nfatc1
		nfe2l1a
		NGEF
		nipbla
		nkrf
		notch2
		nr2f6a
		nrbf2b
		nsa2
		nsd1a
		nsdhl
		nsfl1c
		ntrk1
		nudt12
		nup88
		ocrl
		odc1
		ogdha
		oip5
		orc1
		orc4
		orc6
		org
		osbpl3a
		osbpl5
		ostc
		otud7b
		oxnad1
		pabpc4
		pagr1
		palmda
		pbx4
		pcyt1aa
		pdcd10b
		pde12
		pdia5
		pds5b
		pdss2
		pdzd11
		pdzrn3b
		pex3
		pex5
		pgam1a
		phf12a
		phf14
		phkb
		phyh
		pias1b
		pigm
		PIGW
		pih1d2
		pik3c2b
		pimr185
		pimr188
		pip5k1ab
		pitx2
		pitx3
		pkp3a
		pkp4
		pla2g1b
		plaa
		pleca
		plecb
		plekhh2
		plk2a
		plxnb1a
		pnkp
		pola1
		poli
		polr2m
		pou2f3
		pparaa
		ppie
		ppp1r10
		ppp1r14ab
		ppp1r3aa
		ppp1r3da
		ppp2r5a
		prkar2ab
		prkra
		prpf4
		prrc2a
		psat1
		pskh1
		psmd11a
		psmd4a
		ptp4a1
		ptprb
		pxna
		pygo2
		rab11fip1b
		rab18a
		rab3gap2
		rab5aa
		RABGAP1L
		rabgef1
		rabl2
		rapgef1b
		rapgef3
		rasa1a
		rasl11b
		raver2
		rbbp5
		rbbp6
		rbm4.1
		rcbtb1
		rfwd3
		rgs5b
		rhot1a
		rilpl2
		riok1
		rlbp1b
		rmdn3
		rnaseh2b
		rnf139
		rnf168
		rnf169
		rnf216
		rnf24
		ror1
		roraa
		rpp14
		rragd
		rrbp1b
		rrs1
		RSL1D1
		rtcb
		rtn4ip1
		rtn4rl2b
		rx2
		rxraa
		rybpb
		s100t
		sagb
		SALL2
		samhd1
		sat1a.1
		sbf1
		sco2
		scrt2
		sec24c
		sec61a1
		sema3fb
		sept5a
		serac1
		serinc5
		serp2
		serpina10a
		serpinb1l4
		serpine3
		setd2
		sfmbt1
		sh2b3
		sh2d3ca
		sh3pxd2b
		Si:ch1073-416d2.3
		siah1
		sik2b
		six2a
		six3a
		six3b
		skia
		slc20a1b
		slc22a18
		slc30a9
		slc38a4
		slc38a5a
		slc6a9
		slc9a6b
		smarcd1
		smndc1
		smyd1b
		smyd4
		snip1
		snx8b
		sod1
		sorbs3
		sox6
		spata13
		spata5l1
		specc1la
		spen
		SPHK1
		spon2b
		spra
		sptb
		ssh1b
		sst6
		st7l
		stam
		stc1l
		steap3
		stk24b
		stx5a
		sumf1
		supt4h1
		suv39h1a
		szl
		taf13
		taf4a
		tagapa
		tango6
		tardbpl
		tbc1d15
		tbce
		tbl1x
		tbl1xr1a
		tbx2b
		tbx3a
		tcea2
		tcp1
		tdo2b
		tdp2a
		tead3a
		terf2ip
		tha1
		themis
		thumpd1
		tie1
		timeless
		tk2
		tm4sf4
		tmeff2a
		tmem129
		tmem88a
		tmprss2
		tnikb
		tnni2b.1
		tnpo2
		tollip
		tpcn2
		tpi1a
		tpte
		treh
		trib2
		trib3
		trim32
		trim36
		trim55a
		trip11
		trmu
		trpv4
		trrap
		tsc22d2
		tti2
		tusc2b
		twf1b
		txlnbb
		tyk2
		ubac2
		ube2a
		ube2d1b
		ube2g1a
		ube2kb
		ube2z
		ubiad1
		UBL4A
		ubtfl
		uchl5
		ugt1a1
		ugt5f1
		upp2
		ush1c
		uso1
		usp13
		usp18
		usp24
		usp28
		usp32
		usp37
		usp39
		usp44
		vat1l
		vegfaa
		vegfc
		vps52
		waca
		waplb
		wdr48b
		WDR62
		wdr82
		wipf2a
		wnt10b
		wnt5a
		xbp1
		xirp2a
		xpo1b
		xrcc6
		yap1
		ykt6
		ypel5
		yrdc
		yy1a
		zar1
		zc3h10
		zc3h14
		zdhhc16b
		zfr
		zgc:111868
		zgc:113333
		zgc:114046
		zgc:153115
		zgc:158423
		zgc:171509
		zgc:55413
		zgc:92137
		zgc:92590
		zic5
		zmynd8
		znf143a
		znf148
		znf185
		zp2.2

## Sheet: 3. Co-variation of DEG network 
Fig. 3 Co-variations of DEG network data
Treatment	Average_stand	Score_type	Network	Score_type_cat
C_(ref_network)	-0.675429	sum_defects	NA	sum_defects
TS	-0.774306	sum_defects	NA	sum_defects
UV	1.39322	sum_defects	NA	sum_defects
TS_UV	0.0565197	sum_defects	NA	sum_defects
C_(ref_network)	0.56944	SEL	NA	SEL
TS	0.778318	SEL	NA	SEL
UV	-1.43603	SEL	NA	SEL
TS_UV	0.0882669	SEL	NA	SEL
C_(ref_network)	0.0343853	ASPL_INT	interactome	ASPL
TS	1.02512	ASPL_INT	interactome	ASPL
UV	-1.36242	ASPL_INT	interactome	ASPL
TS_UV	0.302919	ASPL_INT	interactome	ASPL
C_(ref_network)	1.04896	NC_INT	interactome	NC
TS	-0.947408	NC_INT	interactome	NC
UV	0.655246	NC_INT	interactome	NC
TS_UV	-0.7568	NC_INT	interactome	NC
C_(ref_network)	-0.773505	BC_INT	interactome	BC
TS	1.12401	BC_INT	interactome	BC
UV	0.558528	BC_INT	interactome	BC
TS_UV	-0.909033	BC_INT	interactome	BC

## Sheet: 4. Gene nodes
P nodes			I nodes			H nodes
TS	UV	TS->UV	TS	UV	TS->UV	TS	UV	TS->UV
and3	egln3	dph2	grin1b	fbxl22	zgc:110789	slc25a4	itgb1b.2	cdx4
and2	crygm2d2	pyroxd2	pvalb4	lft1	asb12b	gapdhs	arf6a	rho
atp2a1l	cry1a	slc3a1	entpd3	gnl2	caspb	aldh18a1	ash1l	dnajc10
mipb	slc39a13	sdk1a	pvalb1	eps15	mibp2	cat	mmp9	dcn
crygm2d12	c4	cars2	myhz2	junbb	nat10	fmoda	notch2	acta2
matn3a	smad3b	rnf207b	pvalb3	eno1b	psmd11b	sod2	hadhaa	myod1
slc3a2b	ide	hbbe2	neflb	wsb1	mrps2	gad1b	actb2	gapdhs
tnni1d	emc8	zgc:153031	gpia	trip12	pfkmb	ppp3ca	actb1	cat
cryba2b	abca1a	tmem184c	pvalb8	ankrd55	nom1	gapdh	SPHK1	fmoda
tyrp1a	arr3a	slc6a1b	ctnna2	hspa8	pes	nsfa	acta1a	gad1b
mipa	tnni2a.3	nrxn3a	EMG1	coq9	klhdc4	ftcd	hsp90ab1	itgb1b.2
tnnt2d	znf395b	cygb1	NPAS3	cap1	usp48	gys1	ins	arf6a
itgbl1	kdm5ba	bag4	hsc70	gstt1b	rbm28	tp53	vegfaa	ash1l
ela2l	nr1d2b	cotl1	nup210	dusp1	eif5a2	hrasa	rps27a	slc25a4
slc22a7a	ctu1	oacyl	gpnmb	reps1	rdh8b	hsp90b1	hspa5	aldh18a1
thbs4a	nr1d1	krt17	eno1a	psme4b	cabp1a	stat1a	furina	sod2
capn3a	star	cacnb4b	ankrd1b	smarcc2	rad51d	hsp90aa1.2	actc1b
gstp1	adob	itpkcb	eno3	mrps27	ap1b1		ccnb2
glra4a	mief2	fhl1a	clu	eif4eb	smyd2a		lrrk2
tbx6	cryaa	ascl1a	pgk1	rpl13	traip		plcg1
aktip	irf8	atg9a	pdgfrl	wdr55	polr1a		uba52
crygmx	vps8	twist2	sdr16c5b	prkcbp1l	arhgap25		acta1b
col1a1a	nudt15	thyn1	mef2d	bag5	thoc3		ehmt1a
msgn1	sh3d19	panx1b	aldh9a1a.1	lonrf1l	zgc:136908		aldoab
crip2	cpa5	crygs2	pvalb5	txlnba	polr1d		mapk11
npvf	pyya	PDCL3	ak1	zgc:174895	pi4k2b		aldoaa
tyrp1b	pou5f3	prf1.9	eef2l2	tcf7l1b	REXO4		yap1
myog	rabgap1l2	ddb2	UTP20	axin2	mrto4		dpydb
angptl4	histh1l	DYRK3	pfkma	tiam1a	cacna2d4a		tnfb
col1a1b	bfsp2	cdkn2aip	gngt1	vhl	dusp11		itgb5
col1a2	ecrg4a	fez1	myhc4	pard6gb	pa2g4a		gnb1a
prdx6	tmem41b	alcamb	hpca	mapkapk5	map2k2a		caska
zgc:136930	nr1h5	ilvbl	pwp2h	tuba8l	lmna		map1lc3c
her7	slc25a25a	cth	ldha	dnaja1	top1l		cad
capn3b	anln	hmbsb	nol10	wdr76	srp68		ran
krt15	med16	dct	ptprz1a	shroom4	fzd10		myca
sparcl1	strn3	cux1a	kcnip3b	gprc6a	nelfe		nos2b
cryba1b	gpd1b	rnaset2	pfkpa	myl4	ercc4		hrasb
casq1a	cacng8a	per2	lft2	fbxo22	tpm4b		cdk2
hspb9	rx1	prmt2	islr2	rpl6	gfm1		uckl1a
phkg1b	cluha	nudt18	scin	gpatch1	sf3b3		yy1a
s1pr5a	col16a1	tmem179b	accs	gadd45g	srp54		slc25a4
slc1a2b	nr1d2a	sdf2	calb2a	mks1	trmt61a		aldh18a1
col6a1	thtpa	srm	pkmb	gcgb	dnajc24		sod2
ckmt2b	tmx2b	dlgap3	f5	fance	nhp2		gapdh
pmelb	vgll2b	slc27a1b	dhrs3a	gli3	cdk5r2a		nsfa
igdcc3	aff3	nolc1	RRP8	pdia4	arpc5b		ftcd
pmela	mb	ppp1r14bb	capgb	noc2l	VILL		hsp90b1
col17a1a	cacng6b	tmx1	gpib	eef1g	cdc14aa		stat1a
krtt1c19e	acot13	c1r	impdh1a	pvalb6	tubb6		hsp90aa1.2
basp1	tvp23b	camkmt	smyd1a	dnaja3b	sgta
slain1a	asmtl	znf622	prmt6	anxa1a	gar1
pgm1	nkx2.9	rcan3	nop2	diras1a	rnf181
uox	F7	hey1	raly	bcar1	hmgb3b
ndufa4	f7	duox	mylpfb	otc	tsr1
IGLON5	ptprua	tnnt3b	diaph2	fat1a	fzr1b
mespab	enah	helt	tescb	rhoj	p2ry13
cox5b2	FGL1	ncf1	chad	mllt3	hif1al2
cldn11a	wnt16	glrx5	ndel1b	rps6	rgs9b
rbm24a	flnca	LLPH	atp1b4	ubfd1	gria2b
fstl5	prdm11	glyr1	mylpfa	slc25a5	dnajb11
adh5	ms4a17a.11	mon1ba	actn3a	zgc:65894	srsf2a
GABRB1	pnp4b	rpe65a	ccni	eif4g3b	p2ry2.1
glra1	fabp11b	erlec1	myhz1.2	akap1b	arf1
rtn1a	ambp	nup153	dhrs7cb	sdad1	gria3a
ctsll	icn	fmodb	wdr75	ybx1	pdha1b
mybpc3	exorh	MTERF1	aldh1l1	hdac9b	cxcl12b
per1b	nexn	pigr	penkb	isg15	rrp12
SYTL1	fhl1b	col6a3	hmgcra	arhgef25b	npm3
crygn2	ptrh2	bmp7b	iars2	cdk16	cc2d2a
nell2b	dynlrb1	enpep	caspa	heatr1	eif2s1a
s100a10b	c1s	RAI1	vsnl1a	guca1e	fam3c
s100z	glsb	agmo	ptpreb	rpl5b	ctnnd2a
agps	cyt1	igsf21a	adrb3a	itgb6	mybbp1a
myoz1b	cd59	nrxn1a	ptpdc1b	arhgef1b	unc45b
rgs8	tet3	mical2b	mylz3	ppp2r5ea	musk
cadm4	neu3.3	bcan	dnajc2	rps4x	afap1l2
chrng	rab18b	prph	mylk3	ftr67	ddx31
otpa	kpna3	tmem161b	hdac10	ankrd54	LSM5
mybpc2b	chst11	timm10b	pkma	rbmx	abcf1
mmp23bb	rapgef1a	cyp4t8	tnnc2	lrrc8db	ankrd29
col12a1a	cry-dash	vapal	pdcd4b	rpl15	mylka
gemin5	neu3.2	ccdc58	pvalb2	eef1b2	ssb
ckbb	rer1	tagln	cabp2a	rock2a	mthfd1a
phactr3b	cishb	tp53rk	prdm8	mpnd	fancl
crhbp	nfe2l2b	acmsd	ckma	dusp2	glud1b
hspb2	cbsb	hmbsa	tmsb2	orc1	pnpla7a
bscl2l	fbp2	nkx3-1	ywhag2	rps2	rpp30
vim	fth1b	pecam1	epyc	tpt1	efna3a
tpi1b	hsd17b3	slit1b	dimt1l	rpl12	myhz2
zgc:113276	TRMT10A	setd3	vil1	mdn1	pvalb3
defbl1	morn4	tnfsf10	gadd45aa	rpl7	gpia
oca2	socs3a	CCDC15	tek	CECR2	ctnna2
tal1	METTL23	fhit	heatr3	spata5l1	EMG1
ryr3	pmt	cntnap2a	sqstm1	DCUN1D3	NPAS3
ndrg4	bpnt1	zdhhc16a	maptb	ptpn22	hsc70
her1	hinfp	relt	hspa13	nsa2	nup210
apba1b	creb3l2	itga6a	gch1	hprt1	gpnmb
plxna4	cep128	dachb	utp3	scrib	eno1a
tectb	bmpr1aa	rmnd1	acat1	skp2	ankrd1b
aqp3a	rfx2	timm10	IGSF10	creb5b	eno3
fbp1a	ugt5g1	slc25a27	brf2	ehhadh	sdr16c5b
mespaa	tnni1b	pgpep1	flj13639	dnaja3a	aldh9a1a.1
anxa13l	hif1an	atp2a2a	dbf4	mybl2a	pvalb5
plac8l1	gsto2	lnpep	ptk2bb	ankrd37	ak1
tnni2a.4	hmgb1a	slc6a5	plcd4a	usp39	UTP20
grin2aa	rbp4l	fndc1	iqgap1	pih1d2	pfkma
tnnt3a	gcshb	rab33ba	rps6ka1	zgc:122979	myhc4
kif5aa	prdm13	tmem231	gpsm1a	entpd4	hpca
lhx5	cbx6a	vps16	prkcbb	rpl7a	pwp2h
ifrd2	MYO1D	prmt7	rspo1	tbl3	ldha
atp6v0cb	g3bp2	mst1	abcf2a	gli1	ptprz1a
tmem59l	prdm8b	mcph1	lrrc8ab	ddx49	pfkpa
rbfox1	opn1sw2	map1sb	nsun5	faub	lft2
p4ha1b	zcchc7	kti12	lcp1	rpl10	islr2
zgc:100997	fxn	tnnt2e	cxxc4	lpar6a	scin
jam2a	ikzf1	slc25a16	adcy6a	plk2a	accs
pgam2	tpi1a	pdyn	tfr1a	rpl4	pkmb
col6a2	RABGAP1L	clpp	eef2k	hace1	RRP8
cdh13	gk5	prcp	coro1a	abl2	gpib
slc12a10.2	elp3	hspb8	pimr191	usp13	impdh1a
casq1b	zgc:153115	ace	got1l1	rpl3	smyd1a
lhx6	atp1a1a.2	kif3a	prkar2aa	acadm	nop2
timp2a	cyba	ehd1b	hnrnph1l	daam2	raly
gpx3	ush1c	slc25a14	pik3r3a	NGEF	mylpfb
gpm6aa	elmod3	zgc:66313	ddx5	pik3c2b	diaph2
vamp1	tekt1	hs2st1a	sgk2b	mrpl35	tescb
sptssb	cpox	pacrg	cabp2b	zmat5	ndel1b
gpm6ab	gde1	tmem126a	ddx28	golgb1	fbxl22
ugt5c3	tmem9b	zfand2a	coro6	rnf24	lft1
prkcsh	nudt5	il13ra2	mknk2a	atf7a	gnl2
mlc1	srek1	kcnq5a	zgc:100832	prpf40a	eps15
stxbp1a	serp2	pir	hsp70	sgk1	junbb
pigo	tlr7	sp5l		rrp9	eno1b
b4galt7	tti2	gyg1b		jun	wsb1
lhx1a	rapgef1b	th		pip5k1ab	trip12
cdnf	cry5	tbkbp1		ctnnd1	ankrd55
hhatlb	cnot7	dhx57		bag1	hspa8
fstb	acbd7	stmn2a		rpl18a	coq9
egr2b	atad1a	smfn		eef1a1a	cap1
apln	rgs5b	myo6a		lrrtm1	gstt1b
atp1a1a.5	cebpd	gle1		xpo1b	dusp1
sema5a	palmda	gabrb3		ppiaa	reps1
mespba	sigirr	cacnb3b		prkab1a	psme4b
cemip	six3b	spata20		kat2a	smarcc2
panx1a	ncoa4	slc24a5		itsn2b	mrps27
tcap	upp2	abcg2d		wnt5a	eif4eb
chrna2a	polb	pex19		trim36	rpl13
tmod4	isoc2	MAP3K13		hbegfb	wdr55
eya1	acot7	MARS2		plekhg4	prkcbp1l
slc2a3a	aanat2	tgfbrap1		pkp4	bag5
aldocb	slc7a10b	ppp6r2a		uchl5	lonrf1l
gnrh2	zgc:171509	snai1a		epn2	txlnba
serpini1	eif2ak3	ano10a		mkks	zgc:174895
atp6ap1a	lpl	wu:fi42e03		setd2	tcf7l1b
lyz	sec24c	pbx2		mrpl48	axin2
atp1a3a	trim55a	gmfb		pimr188	tiam1a
masp2	tango6	mocs2		rps3a	vhl
epdl1	treh	txndc12		nsd1a	pard6gb
otpb	nadk2	pigl		smg6	mapkapk5
ethe1	ch25h	abcb7		tyk2	tuba8l
nefmb	KDM4C	ppp1r8b		rpp14	dnaja1
muc5.1	f3b	neurog1		HNRNPH3	wdr76
vtna	anxa6	dnajc21		ints6	shroom4
sypb	MBLAC1	ngb		ddx21	gprc6a
ccl25b	e4f1	tmem199		oprl1	myl4
nfe2l3	cerkl	dph1		daxx	fbxo22
ripply1	themis	cdh4		rpl8	rpl6
nmnat2	mus81	gemin8		dhx37	gpatch1
lamb1b	b3gat1a	tagln2		gadd45bb	gadd45g
slc15a2	anxa2a	tmem161a		eef1a1l1	mks1
fgf13b	snap29	cdh18		kdm4ab	gcgb
sspn	ncoa3	kcnmb2		actr2b	fance
lin7b	sigmar1	rassf2b		gna12a	gli3
mbnl3	tmeff2a	otol1a		rasl11b	pdia4
yjefn3	sprn	hgd		ngly1	noc2l
mfap4	b3galt2	tmem176l.1		smyd1b	eef1g
noxo1a	chac1	lmo2		eef2b	pvalb6
atat1	ypel5	bzw1a		hcar1-4	dnaja3b
fap	naca	mkrn1		actr3b	anxa1a
ggt1a	atp6v0a2b	notch1a		ksr1b	diras1a
matn3b	zc3h13	alkbh6		ankrd9	bcar1
ldb3b	pgam1b	acer1		abcb11a	otc
myo15b	rc3h1b	abcb10		rabgef1	fat1a
cyp2aa3	CCNJ	matn3a		bora	rhoj
cfhl2	TIMM21	tnni1d		rrad	mllt3
cbln1	apbb2b	itgbl1		rpl18	rps6
map1b	slc38a5a	thbs4a		myo1ea	ubfd1
wfdc1	rpgrb	glra4a		rars2	slc25a5
tgfbi	sema3fb	tbx6		helq	zgc:65894
fgf13a	ubtd1b	aktip		hsf2	eif4g3b
nthl1	derl3	col1a1a		sik2b	akap1b
sepsecs	nsfl1c	msgn1		kif2c	sdad1
brd2a	hbl4	crip2		nfkbiab	ybx1
bhmt	abca12	col1a1b		rps5	hdac9b
ogfrl2	slc26a10	col1a2		leo1	grin1b
slc4a4a	slc25a37	her7		chrm4a	pvalb4
wdr33	prr18	krt15		rhot1a	entpd3
doc2d	ppp1r13ba	sparcl1		rrs1	pvalb1
hoxb5a	nipa1	phkg1b		gadd45ab	neflb
EML5	gata1a	s1pr5a		dstyk	pvalb8
tmem117	acbd5a	slc1a2b		rasa1a	clu
zgc:154142	frem3	pmelb		ajuba	pgk1
zgc:158785	prkra	col17a1a		elac1	pdgfrl
phex	cnot3b	slain1a		cdkn1ba	mef2d
htatip2	csdc2a	pgm1		dhrs13l1	eef2l2
minpp1b	vstm2l	uox		prdm1a	gngt1
twist3	prg4a	ndufa4		rad51b	nol10
npsn	nog3	IGLON5		lef1	kcnip3b
pth1a	elmod2	cox5b2		ARHGAP36	calb2a
matn4	glrbb	cldn11a		pdk2a	f5
dbh	g2e3	rbm24a		org	dhrs3a
vdac3	krt4	fstl5		dicer1	capgb
aqp4	ggcta	adh5		rplp0	prmt6
dus4l	cnot1	glra1		myo9b	chad
p4ha2	slc16a9a	rtn1a		supt4h1	atp1b4
ache	AP5B1	ctsll		eif3ea
pkd2l1	enoph1	mybpc3		gabpb2b
col11a1b	rnasel3	SYTL1		oxnad1
atp2a1	fabp7a	nell2b		crcp
acana	CKAP2L	s100a10b		rpl19
hsd17b12b	hdr	s100z		fbxl18
lygl1	ppp1r3da	agps		gtpbp4
mpv17l2	rbm4.1	rgs8		dnajb1a
pth1b	c7a	cadm4		asb16
ppp1r3cb	iscub	otpa		usp37
stat6	glcea	mybpc2b		rab5aa
prepl	anxa5b	mmp23bb		hic1
arrdc3a	gnptab	col12a1a		srsf5a
nfe2l1b	cnpy2	phactr3b		fkbp1b
lgals2a	zfyve26	crhbp		rpl13a
cav3	kdm5bb	hspb2		mysm1
mrnip	gzma	vim		cog4
foxh1	slc22a18	tpi1b		kidins220b
aldob	dpm1	zgc:113276		taf4a
nfe2l2a	tmprss2	defbl1		pdia5
loxl1	manf	oca2		pcm1
gopc	snx8b	tal1		rpl31
elovl5	loxhd1a	ryr3		sars2
cfb	glrba	ndrg4		znf207a
phlda3	zgc:77112	apba1b		dhrs13a.1
sardh	plekhh2	plxna4		rps16
MYOT	mmp13b	tectb		fosl1a
parvb	arid4a	aqp3a		btf3
slc4a1a	rragd	fbp1a		mcl1b
arrdc3b	icn2	mespaa		kat8
suz12a	trim32	plac8l1		rps10
habp2	myo1eb	tnni2a.4		slka
nppa	zmynd8	grin2aa		rsrc1
dao.1	egln1a	tnnt3a		cdc7
fsta	cyth1b	kif5aa		lrrc18b
impact	smad1	lhx5		ctps1a
c6ast3	krt1-19d	ifrd2		adra2c
znf131	fabp7b	atp6v0cb		cebpb
crispld1b	m17	tmem59l		gli2a
pygmb	lmf1	rbfox1		ankrd46b
ela2	phf14	zgc:100997		calcrlb
mtrr	nrm	jam2a		tcea2
FBLN7	katnb1	pgam2		hist2h2l
sult2st3	nccrp1	col6a2		fgf17
nipa2	kif21a	egln3		plxnb1a
lta	creb3l3a	crygm2d2		krcp
egr2a	enpp1	cry1a		eif3i
taf5l	tmem123	slc39a13		gab1
txnipa	frya	c4		asf1ba
map1lc3cl	pex5	smad3b		rev3l
dtnbp1b	phkg2	ide		usp32
zgc:110843	panx3	emc8		bdnf
itga2.3	pdss2	abca1a		rps15
NAPSA	cyp26a1	arr3a		zcchc17
mat2al	col2a1a	tnni2a.3		eif5a
nr0b2a	nit1	znf395b		rps7
stap2b	fxr2	kdm5ba		luc7l3
nubp2	sept5a	nr1d2b		asb11
TBC1D24	tnikb	ctu1		arhgap35a
sv2bb	ktn1	nr1d1		ptger2b
tuba7l	rnf41l	star		ror1
nrip1b	s100t	adob		igfbp3
ccdc120	camk2n1a	mief2		prpf31
apom	zgc:114046	cryaa		ets2
eif2ak1	man1b1a	irf8		kmt2e
zp3a.2	hexim1	vps8		waca
HEATR6	chchd10	nudt15		tdp2b
txnipb	cbx8a	sh3d19		FOXK2
mcu	nudt9	cpa5		psmd11a
il13ra1	pgd	pyya		larp1b
igfbp1a	kcnj14	pou5f3		rpl23a
brms1lb	RABGAP1	rabgap1l2		myl9b
cpne8	msmo1	histh1l		adprhl1
prnpb	msrb2	bfsp2		sh3pxd2b
isl1	akap13	ecrg4a		pimr198
pprc1	slc9a2	tmem41b		lrig1
psen2	cbx4	nr1h5		RSL1D1
f9b	exo1	slc25a25a		rnf34a
slc16a3	cyp1b1	anln		park7
thbs1a	zgc:92137	med16		rps26l
irg1l	fbln5	strn3		ube2d1b
katna1	pcyt1aa	gpd1b		galn
	ano5a	cacng8a		rps14
	mon1a	rx1		axin1
	sh2b3	cluha		pimr178
	abi3b	col16a1		tshz1
	edem1	nr1d2a		usp24
	cyp4f3	thtpa		gnas
	cpvl	tmx2b		zgc:113307
	fbxo42	vgll2b		pimr189
	adprm	aff3		ccnf
	ada	mb		aspm
	tead3a	cacng6b		fbxw2
	bmp5	acot13		rps3
	otud7b	tvp23b		rps23
	steap3	asmtl		rapgef3
	PIGW	nkx2.9		pde8a
	serpina10a	F7		bxdc2
	ppp1r10	f7		vegfba
	celsr1a	ptprua		dhodh
	gngt2b	enah		rpl24
	dlc	FGL1		gcga
	gnpnat1	wnt16		tuba8l2
	baz2a	flnca		rpl32
	bcl2l10	prdm11		mrps15
	pax5	ms4a17a.11		CHD1
	pou2f3	pnp4b		serpine1
	zic5	fabp11b		arl5a
	tuba2	ambp		dync1i1
	HPDL	icn		ppp2r5a
	zgc:113340	exorh		rpl28
	fa2h	nexn		dusp6
	tuba8l3	fhl1b		cdkn1bb
	sash1a	ptrh2		ppp4cb
	cmbl	dynlrb1		chtopb
	tdo2b	c1s		mrps28
	atoh1c	glsb		nasp
	mtus1a	cyt1		skia
	akr1a1a	cd59		rps11
	cbx1b	tet3		ints2
	fut11	neu3.3		psmd4a
	ggps1	rab18b		chd2
	foxd5	kpna3		lrrc8da
	tnpo2	chst11		eif3s10
	sema3aa	rapgef1a		esf1
	wipf2a	cry-dash		rps18
	rlbp1b	neu3.2		prc1b
	sdhb	rer1		ankfy1
	atp1a2a	cishb		rps9
	lyve1b	nfe2l2b		rpl30
	CLEC3A	cbsb		vasnb
	tcf3b	fbp2		rpl35a
	asphd1	fth1b		fgfr2
	g6pca.2	hsd17b3		trrap
	mgrn1a	TRMT10A		polk
	ISCA2	morn4		rpl11
	FJX1	socs3a		sh3kbp1
	glceb	METTL23		sptb
	map4k5	pmt		g3bp1
	spata2l	bpnt1		prpf39
	abcc5	hinfp		spsb1
	hcfc1b	creb3l2		slc25a3b
	dld	cep128		polr2a
	fat2	bmpr1aa		rps19
	kcnj1b	rfx2		SLC5A8
	mcl1a	ugt5g1		wtap
	serpinb1l4	tnni1b		rps8a
	tardbpl	hif1an		tdp2a
	ccdc65	gsto2		gtf3c6
	clec16a	hmgb1a		rpl10a
	cox11	rbp4l		cdkn2d
	trim71	gcshb		myl7
	nr2f5	prdm13		alp3
	kcnk5a	cbx6a		gnav1
	kifc3	MYO1D		efna2b
	wnt8b	g3bp2		arhgap1
	szl	prdm8b		efnb2a
	mob2b	opn1sw2		rpl23
	pla2g15	zcchc7		lgsn
	sagb	and3		gspt1l
	rhpn2	and2		rps12
	med12	atp2a1l		inppl1a
	wdfy4	mipb		myh10
	dync2li1	crygm2d12		vegfc
	sfmbt1	slc3a2b		rdh12
	fgf24	cryba2b		hlcs
	ccdc149b	tyrp1a		usp28
	abhd4	mipa		akt2
	spon2b	tnnt2d		ddx59
	ppa1a	ela2l		exosc2
	mia3	slc22a7a		rpl34
	chst8	capn3a		uchl1
	tlr9	gstp1		rpl27
	zgc:113333	crygmx		cdc42bpb
	slc40a1	npvf		dab1b
	rnf216	tyrp1b		mccc2
	mgst1.1	myog		faua
	krt5	angptl4		npm1a
	cldn15a	prdx6		rrp1
	ap1g2	zgc:136930		gadd45ba
	polr2m	capn3b		adsl
	mthfr	cryba1b		zgc:110540
	nfe2l1a	casq1a		foxj2
	crp3	hspb9		stard13b
	socs1a	col6a1		rpl35
	cyp2p7	ckmt2b		rpl17
	ccnc	igdcc3		DCTPP1
	stx2b	pmela		cct4
	epor	krtt1c19e		rpl21
	nbeal2	basp1		grap2a
	actr5	mespab		plaa
	cd74a	GABRB1		prkar2ab
	rapgef2	per1b		myo18ab
	rfx1b	crygn2		rpsa
	dennd3a	myoz1b		rplp1
	lfng	chrng		ssna1
	gpr160	gemin5		cog8
	egln1b	ckbb		PPIL3
	tia1	bscl2l		asb4
	slc9a3.2	her1		calca
	etv5a	anxa13l		xrcc6
	tm4sf4	p4ha1b		edn1
	sgpp1			rbm39b
	ddit4			rps13
	her4.2			orc6
	elmod1			tomm34
	trit1			dhrs13a.2
	nr2f6a			scaf4b
	rasgrp4			atrip
	ccny			FBXW7
	fam214a			arid1aa
	lactb			epha4a
	retsat			ppp2r2d
	lipg			boc
	bmp8a			fbxl14a
	IQSEC1			abcb5
	tmem120b			ndnl2
	SPX			ptpn3
	prdx1			mettl14
	hpda			mov10a
	atoh7			rps21
	xbp1			ubb
	pfkfb3			spry2
	boka			acat2
	adam19a			u2af2b
	mettl21a			drd3
	usp19			pola1
	trmu			rnaseh2b
	gdf7			atxn7
	foxd3			dip2ba
	ino80db			aldh8a1
	rab3b			daam1a
	pla2g1b			tiam2a
	crabp1a			tox3
	ahnak			myh7ba
	wnk1b			mknk1
	nipbla			cdc34a
	eri1			riok1
	crabp1b			nktr
	eya2			dnajb1b
	bcat2			thumpd1
	ubxn8			hfm1
	nabp1a			rtn4rl2b
	pmaip1			efna5a
	mgll			SMC6
	sumf1			rps15a
	hnf4a			UBL4A
	pgrmc1			rpl36
	mfsd8			rcbtb1
	cish			fzd2
	jag2b			kank3
	dnmt3ab			rgl3a
	foxg1d			cep55l
	ALMS1			usp18
	ubac2			rps28
	NAT16			ptbp1b
	ankib1a			snip1
	naa15a			fgf18b
	C9H2orf49			trim47
	pane1			fbxl8
	jag1a			ubtfl
	kifap3b			fgf10a
	atf6			rpl14
	med15			angptl3
	vps52			rnf139
	prrc2a			bmp2k
	stk35l			cct6a
	gclm			arl5c
	nudcd2			smarce1
	tefa			taf6l
	cinp			pink1
	bmi1b			fkbp8
	slc16a12b			fancd2
	desi2			tanc2
	rnaset2l			pxna
	mgst1.2			med7
	MDC1			anapc10
	edc4			pvalb7
	gins4			ube2kb
	tbc1d15			rpl39
	cyb5d1			gstz1
	caprin2			dpysl5a
	bokb			eif3d
	wdr48b			e2f5
	itga10			SPP2
	dhdhl			tnksb
	rab3db			prkchb
	osbpl3a			rnf11b
	zfand5b			gtf2h2
	serinc5			kdm6a
	zgc:101559			znf143a
	sdhaf1			pik3c2a
	kpna5			rplp2l
	stoml1			inpp5e
	rab3gap2			ccdc130
	rcc1			stard8
	elovl6			avil
	alg2			arhgef18a
	adprhl2			cmlc1
	ttll10			nrg1
	nid2b			dcun1d2b
	cbx8b			aplnra
	arl13a			rps24
	fbxo25			b9d2
	oip5			adgra3
	etnppl			dip2cb
	eed			hbegfa
	slc25a38b			rabl2
	sod1			hnrnpa1a
	pax6b			ppifb
	sh3rf1			snapc1b
	igdcc4			junba
	six2a			rbbp6
	pnkp			trib3
	tfap2a			smyd4
	syvn1			mef2aa
	foxa1			ppp2r5d
	gcnt4a			grid2ipb
	zp2.2			rergla
	cyp20a1			msh2
	AMDHD1			echdc2
	csnk1g2a			pus7l
	akirin2			shc1
	hmgcrb			polr2c
	cnep1r1			orc4
	kcnv2a			acadvl
	pgam1a			ogdha
	snx9b			pip5k1bb
	tha1			ntrk1
	ccl19a.2			ppie
	ldlrb			si:ch211-1i11.3
	cyp26c1			c5
	lgals3bpb			apc
	gyg1a			eif3c
	zgc:55413			chd7
	meis3			fkbp16
	cldn7a			hsp70.2
	cpb1			phax
	s100a11			insb
	sh2d3ca			grin2db
	isl2b			tpte
	alg11			hadh
	tp63			rhov
	ift52			myo9ab
	ifnphi3			aldh9a1a.2
	LUZP1			batf3
	nkrf			epha7
	FNIP1			rps25
	p2rx7			mtmr7a
	casp2			ppm1da
	pabpc4			prkcea
	ugt1a1			nme5
	WDR62			nefla
	arid2			sp4
	cyp2r1			kif14
	ube2g1a			arhgap29a
	tsc22d2			cenpj
	tnnt2a			dnajb2
	gnal2			lpar6b
	kansl3			map3k15
	six3a			egfra
	pias1b			cyfip1
	itga3a			ca16b
	atxn2l			slc5a5
	dennd4c			pold2
	chst2b			tcp1
	ppcs			TAF9
	pitx2			taf9
	ccdc103			sorbs3
	srsf11			pard6a
	man2a2			zgc:64022
	celf4			gtf2h3
	camk2g2			cdk7
	ecsit			nfatc2ip
	eif2ak4			dusp7
	mier1a			guca1a
	ppp1r3aa			cdon
	kdm7aa			ramp2
	sat1a.1			cct5
	slc10a2			dtymk
	roraa			cct3
	hdlbpa			grtp1a
	adgrg2a			asl
	zcchc14			nup88
	pex12			raf1b
	spen			rdh10b
	nudt12			chd4b
	scoca			mrpl10
	pdzrn3b			mcm10
	tipin			rpl36a
	apex2			rnf169
	suv39h1a			nfkbiaa
	cgnb			gtf2b
	rfwd3			pola2
	RBM12B			haus4
	eps15l1a			fosl2
	poc5			nr3c1
	pcgf1			ints7
	raraa			waplb
	atf7ip			rps27.1
	insig1			fem1b
	micu1			stard13a
	pld1a			mycb
	agtrap			dpys
	odf3b			rnf6
	zfr			smarcd1
	znf148			gorasp1b
	trip11			rac2
	tbx3a			myo1f
	slc7a10a			rps29
	pex26			ripk4
	apoea			stx5a
	fabp1b.2			nrarpa
	fabp3			mark2a
	tbce			ccne1
	cyp11c1			hnrnpaba
	bmpr1ab			pdgfra
	kctd5			arl4d
	lect2l			rbm39a
	ndufaf3			srsf1b
	dlgap4a			zgc:110699
	kptn			adcy6b
	mab21l3			arpc5la
	dyrk1b			prpf4
	lamb2l			srsf4
	KRT222			myhb
	col2a1b			gh1
	twf1b			limk2
	tnni2b.1			coro2a
	myrf			fancf
	sox2			cops5
	syt4			arl4ab
	fth1a			ssh1b
	amotl2b			htr2cl1
	rcan1a			wwc3
	lin54			ddx39b
	bbs7			mtmr8
	trpv4			tagapa
	zar1			asb3
	rbfox2			pimr185
	cacna1ab			mrpl20
	slc25a33			puf60a
	plekhf1			arid1ab
	anxa1d			fkbp5
	vangl2			cxcl11.5
	rfng			znrf3
	fkbp11			dctn5
	cab39l1			gtf2a2
	zgc:136493			smndc1
	cbll1			RPL29
	rmdn3			khdrbs1a
	med6			tie1
	b3gnt7l			gem
	pde12			tuba4l
	hes6			dazl
	DHX36			gpt2
	taf15			nckipsd
	dcun1d5			keap1b
	scp2a			mrps7
	atp11a			cenpl
	yrdc			bub3
	sfxn2			erbb3a
	chchd2			pabpc1a
	sbf1			arl11
	socs6b			trib2
	alx1			rpl38
	reep3a			stam
	fbxo7			luc7l
	sdf4			senp2
	ptprb			eci1
	FAM120A			ccne2
	hhip			ube2al
	sco2			cenph
	rx2			rnpc3
	slc30a5			slc6a9
	phkb			sccpdhb
	keap1a			csnk1e
	xirp2a			poli
	siah1			gng7
	cd74b			fzd4
	emc10			fga
	lrata			abi2a
	nlrx1			dhx34
	med11			sf3b1
	as3mt			fbxw11b
	itfg2			fgf23
	tinf2			sec61a1
	lonp2			mrpl16
	ccnl1b			daam1b
	rbp2b			exosc6
	mlh3			invs
	c8a			nr4a1
	btbd11a			gmnn
	gdpd1			taf13
	id1			odc1
	alg9			srrt
	tollip			dcun1d1
	C11H1orf50			ssu72
	epb41b			kif5ab
	cmtm3			ccr6a
	zzz3			ube2a
	st3gal3a			ppp1r14ab
	zp3b			hnrnpa0b
	fzd8b			myl9a
	OTOS			taf11
	acvr2aa			RPL37A
	amd1			grin1b
	pdcd10b			pvalb4
	serpinh1b			entpd3
	FNDC3A			pvalb1
	rnf145b			neflb
	stc1l			pvalb8
	mbip			clu
	slc20a1b			pgk1
	fli1a			pdgfrl
	ostc			mef2d
	ccdc14			eef2l2
	timp2b			gngt1
	stx6			nol10
	crlf1a			kcnip3b
	cdh6			calb2a
	sin3aa			f5
	klhl17			dhrs3a
	ska3			capgb
	thoc6			prmt6
	ccl39.2			chad
	fcho2			atp1b4
	tfap2c			mylpfa
	llgl2			aldh1l1
	bicc2			hmgcra
	spice1			caspa
	itm2cb			adrb3a
	col7a1			ptpdc1b
	mibp			mylz3
	phyh			dnajc2
	nucks1a			hdac10
	camk1db			pkma
	zbtb18			tnnc2
	ylpm1			pdcd4b
	b3gat3			tmsb2
	insl5a			gadd45aa
	tdh			sqstm1
	mvk			hspa13
	pygo2			IGSF10
	usp44			brf2
	ndufa5			flj13639
	kiss1			dbf4
	spata13			ptk2bb
	ezh2			plcd4a
	foxa3			iqgap1
	impa1			abcf2a
	st7l			lcp1
	tbl1x			adcy6a
	hmga1a			eef2k
	timeless			coro1a
	tnfrsf19			pimr191
	fads2			hnrnph1l
	cachd1			pik3r3a
	il16			ddx5
	alkbh5			sgk2b
	ncl			ddx28
	eya4			zgc:100832
	gcnt3
	azin1a
	CIDEC
	r3hdm1
	plecb
	lnx1
	HSPB11
	dgkaa
	ldb1a
	ext1a
	znf367
	ptk2ba
	cx52.6
	setb
	pdap1b
	ints1
	stk24b
	Si:ch1073-416d2.3
	ube2z
	lancl2
	ptp4a1
	ikzf5
	chka
	gstk1
	wnt10b
	serbp1a
	tmem129
	rtn4ip1
	mink1
	chpf2
	rdh5
	med19a
	nsdhl
	e2f8
	ubiad1
	kbtbd8
	frzb
	ehbp1
	immt
	exosc7
	klhl15
	bcl9l
	hoxb2a
	terf2ip
	crfb12
	birc5b
	pparaa
	pcbd1
	ulk4
	sesn1
	cyb5a
	pskh1
	lrrc23
	rab18a
	slc2a3b
	pigv
	add2
	vps26a
	tph1b
	gpr161
	rtcb
	rfk
	serpinc1
	grhpra
	gabpa
	MTR
	abca5
	dck
	med20
	lipt1
	zc3h10
	samhd1
	ubap1
	dph3
	zgc:111868
	bcl9
	gzm3.3
	acsl3b
	inhbb
	man2b1
	b3gnt5b
	nr5a2
	serpine3
	golph3l
	myf5
	galt
	evpla
	zar1l
	snx10b
	ift20
	wipi1
	specc1la
	npffl
	atp1a1a.4
	zgc:158423
	mgat5
	cpb2
	ptpn13
	sst2
	txlnbb
	nit2
	tk2
	tm7sf2
	sat1b
	rxraa
	lpgat1
	gins3
	golga1
	ppp1r3ca
	raver2
	etv1
	rnf168
	armc4
	kcnn3
	ppt1
	gpx1b
	crebzf
	capslb
	dda1
	tlr4ba
	atg9b
	dnlz
	zgc:92380
	cntfr
	FNIP2
	uso1
	chst2a
	ddx43
	meig1
	phf12a
	rybpb
	fbxl5
	letm2
	mepce
	ppargc1b
	cbx3a
	toe1
	mecr
	spsb4a
	wdr82
	dkk1b
	lrrc40
	ints10
	c9
	il13
	ptgis
	chst14
	slc38a4
	cyldb
	cyp26b1
	fads6
	arrdc1a
	RMI2
	mllt10
	rpgrip1l
	PLEKHA6
	ncoa2
	cdh5
	cog3
	oard1
	osbpl5
	samd11
	pkp3a
	bhlhe40
	c8g
	rnf175
	cldnb
	vat1l
	adam8a
	pdzd11
	dyrk1ab
	psmg1
	arap3
	chs1
	SALL2
	tusc2b
	asap2b
	ugt5f1
	ucn3l
	mmp14b
	pdlim3a
	nfatc1
	dse
	galk1
	rab11fip1b
	mgrn1b
	pds5b
	klhl3
	pycard
	adhfe1
	il17c
	pag1
	brd4
	pbx4
	aqp10a
	pleca
	nr2f2
	kpna1
	rbpms2a
	tiparp
	spra
	diablob
	zgc:77158
	mif
	proca1
	lrp5
	yipf6
	alkbh4
	irf1b
	jag1b
	atf3
	tnfsf10l
	hpse
	tmem53
	ap4m1
	zc3h14
	kbtbd2
	tbl1xr1a
	jagn1a
	ftr36
	igfbp5b
	pnp5b
	evi5b
	rnf17
	alx4a
	grk7b
	gtpbp1
	arhgap28
	psat1
	STRADB
	nat8l
	rarab
	cbsa
	aqp11
	sult2st2
	med13a
	nrbf2b
	tada2b
	zic2a
	tbc1d19
	agxta
	slc30a1a
	zgc:162608
	rilpl2
	gdf6a
	zgc:92590
	rab3c
	bcor
	ykt6
	ranbp9
	cacybp
	scrt2
	rab1bb
	mrps21
	ldlrap1a
	ebp
	fkbp10a
	tlk1a
	gpsm2
	pigx
	gfer
	crybb3
	pank2
	usp12a
	patz1
	n6amt1
	gstp2
	robo3
	mgat1a
	kirrel3l
	bmi1a
	pmpcb
	efnb2b
	smad9
	e2f7
	pax8
	hivep2a
	ppp1r15a
	marcksb
	ctdnep1a
	mios
	akt1s1
	zmym2
	hoxb5b
	cnstb
	ctsbb
	b2m
	sipa1l1
	arl14ep
	slc30a9
	hmgb2a
	dmbx1a
	lsm11
	pagr1
	cdc42ep3
	ARPIN
	hoxc4a
	fahd1
	sst6
	rbbp5
	cbx2
	fryl
	tmem189
	nfkbil1
	pax2a
	ppp1r3b
	tbx2b
	abhd8b
	med19b
	pigm
	map1lc3a
	atp6v1e1b
	kif3b
	capsla
	tank
	wnt11
	znf185
	nupr1b
	il12bb
	rspo3
	tcf12
	btd
	col4a3
	zdhhc16b
	gdf9
	ocrl
	osbpl7
	sgsm3
	cth1
	nyx
	pex3
	cited4b
	and3
	and2
	atp2a1l
	mipb
	crygm2d12
	slc3a2b
	cryba2b
	tyrp1a
	mipa
	tnnt2d
	ela2l
	slc22a7a
	capn3a
	gstp1
	crygmx
	npvf
	tyrp1b
	myog
	angptl4
	prdx6
	zgc:136930
	capn3b
	cryba1b
	casq1a
	hspb9
	col6a1
	ckmt2b
	igdcc3
	pmela
	krtt1c19e
	basp1
	mespab
	GABRB1
	per1b
	crygn2
	myoz1b
	chrng
	gemin5
	ckbb
	bscl2l
	her1
	anxa13l
	p4ha1b
	cdh13
	gpx3
	b4galt7
	hhatlb
	apln
	mespba
	cemip
	panx1a
	tcap
	eya1
	slc2a3a
	serpini1
	atp6ap1a
	lyz
	masp2
	ethe1
	nefmb
	sypb
	ripply1
	nmnat2
	lin7b
	mfap4
	atat1
	myo15b
	wfdc1
	nthl1
	sepsecs
	brd2a
	ogfrl2
	slc4a4a
	wdr33
	doc2d
	hoxb5a
	EML5
	zgc:158785
	htatip2
	minpp1b
	pth1a
	dus4l
	p4ha2
	atp2a1
	acana
	pth1b
	ppp1r3cb
	stat6
	prepl
	nfe2l1b
	lgals2a
	mrnip
	aldob
	nfe2l2a
	loxl1
	cfb
	phlda3
	MYOT
	arrdc3b
	suz12a
	habp2
	dao.1
	fsta
	c6ast3
	znf131
	sult2st3
	nipa2
	lta
	egr2a
	txnipa
	dtnbp1b
	zgc:110843
	itga2.3
	NAPSA
	mat2al
	stap2b
	nubp2
	tuba7l
	nrip1b
	ccdc120
	apom
	eif2ak1
	txnipb
	il13ra1
	igfbp1a
	prnpb
	isl1
	pprc1
	psen2
	f9b
	slc16a3
	thbs1a
	katna1

## Sheet: 5. Biological processes - Fig 7
	Fig. 7A Biological GO processes
Biological GO term	TS - P nodes		TS - I nodes		TS - H nodes		UV - P nodes		UV - I nodes		UV - H nodes		TS->UV - P nodes		TS->UV - I nodes		TS->UV - H nodes
	FDRP	Genes	FDRP	Genes	FDRP	Genes	FDRP	Genes	FDRP	Genes	FDRP	Genes	FDRP	Genes	FDRP	Genes	FDRP	Genes
Shared GO biological terms
ADP metabolic proc.			5.7e-12	ak1 gpia pfkma eno1a pfkpa eno3 pgk1 pkma pkmb gpib											3.9e-11	ak1 gpia eno1b pfkma eno1a pfkpa eno3 pgk1 pfkmb pkmb gpib
Anatomical structure formation involved in morphogenesis	0.00063	tnnt2d myog mybpc3 cdh13 her1 mespaa her7 tmod4 cav3 tnni2a.4 tnnt3a mespba angptl4 slc3a2b cadm4 capn3a capn3b lgals2a pgam2 col12a1a											0.0024	tnnt2d myog mybpc3 her1 mespaa her7 tnni2a.4 tnnt3a per2 angptl4 slc3a2b prcp cadm4 capn3a capn3b tnnt2e pgam2 tnnt3b abca1a col12a1a sdk1a notch1a sp5l
Anatomical structure morphogenesis							4.9e-05	palmda tbx3a mief2 meis3 tnnt2d rcan1a usp19 tardbpl robo3 lrp5 atp1a1a.2 rdh5 marcksb myog smad3b atp1a2a chchd10 cbsb eya4 hcfc1b foxa3 anxa6 frya mipb cdh13 eya1 cdh6 her1 wnt11 zic2a zic5 bcor hes6 sipa1l1 tnnt2a foxd3 cyth1b plecb ptk2ba fabp3 socs3a bcl2l10 pax2a mespba enah sat1b lamb2l mink1 angptl4 bcl9 slc3a2b mipa fgf24 socs1a wnk1b fryl zfyve26 tfap2c nr2f2 capn3a tnfrsf19 elp3 foxd5 …			0.0027	lrrk2 nsfa aldoaa acta1a plcg1 cad yy1a mmp9 notch2 furina arf6a	8.9e-05	mief2 tnnt2d tmem59l myog smad3b cbsb mybpc3 col1a1a mipb her1 cdh4 mespaa her7 pbx2 nolc1 socs3a tnni2a.4 atp2a2a tnnt3a enah tagln2 per2 angptl4 slc3a2b mipa prcp cadm4 capn3a capn3b myo6a tnnt2e rab33ba snai1a nexn pgam2 col6a2 cacnb4b tet3 tnnt3b fhl1a abca1a col12a1a sdk1a cyt1 slit1b hs2st1a notch1a ndrg4 sp5l
Animal organ development							1.8e-07	tbx3a meis3 tardbpl enpp1 lrp5 myf5 atp1a1a.2 rdh5 marcksb cd74a myo1eb myog cldnb atp1a2a pdlim3a acvr2aa eya4 per1b hcfc1b foxa3 slc2a3a anxa6 gata1a ikzf1 mipb eya1 cdh6 cacybp wnt11 zic2a zic5 bcor eya2 bmpr1aa nkx2.9 tnnt2a foxd3 jag2b ncoa4 hnf4a smad9 plecb brd2a ptk2ba hsd17b3 fabp3 stk24b socs3a pax2a epb41b mespba atp6v1e1b mgst1.1 lamb2l xbp1 tph1b cd74b bcl9 mipa fgf24 socs1a wnk1b fr…			0.0008	hsp90b1 nsfa aldoaa tnfb acta1a plcg1 cad yy1a mmp9 notch2 acta1b furina arf6a	5.4e-05	dct myog mybpc3 col1a1a per1b mipb otpa cdh4 mespaa pbx2 bmpr1aa nkx2.9 hsd17b3 nolc1 socs3a atp2a2a th dachb cdkn2aip mipa cadm4 crygs2 cryba2b itga6a myo6a rbp4l tectb tnni1b cryaa crygmx cryba1b tyrp1b irf8 fhl1b snai1a anln col6a2 abcb10 duox tet3 crygm2d12 fhl1a ide cars2 sdk1a gemin5 and2 crygm2d2 kif3a wnt16 hmgb1a mst1 cep128 ndrg4 sp5l			0.031	dcn myod1 cdx4 acta2 arf6a
ATP generation from ADP			6.2e-11	gpia pfkma eno1a pfkpa eno3 pgk1 pkma pkmb gpib											2.3e-10	gpia eno1b pfkma eno1a pfkpa eno3 pgk1 pfkmb pkmb gpib
ATP metabolic proc.			3.3e-08	ak1 gpia pfkma eno1a pfkpa eno3 pgk1 pkma pkmb gpib											5e-07	ak1 gpia eno1b pfkma eno1a pfkpa eno3 pgk1 pfkmb pkmb gpib
Camera-type eye development							7.1e-05	myf5 rdh5 marcksb per1b mipb cdh6 zic2a bcor socs3a pax2a atp6v1e1b mipa fgf24 socs1a crybb3 cryba2b rbp4l pax6b rpgrip1l ush1c pbx4 cryaa crygmx cryba1b six3b tyrp1b rpgrb tfap2a crygm2d12 cerkl crygm2d2 rnf216 kif3b					0.0017	per1b mipb cdh4 pbx2 socs3a mipa crygs2 cryba2b rbp4l cryaa crygmx cryba1b tyrp1b crygm2d12 sdk1a crygm2d2
Carbohydrate catabolic proc.			8.7e-09	gpia pfkma eno1a pfkpa eno3 pgk1 pkma pkmb gpib	0.019	gys1 gapdhs gapdh									5.3e-08	gpia eno1b pfkma eno1a pfkpa eno3 pgk1 pfkmb pkmb gpib
Carboxylic acid metabolic proc.					0.018	ftcd gad1b gapdhs aldh18a1					0.0023	ftcd dpydb aldoaa aldoab cad hadhaa aldh18a1					0.031	gad1b gapdhs aldh18a1
Cell development	9.3e-05	tnnt2d tmem59l gpm6ab lhx6 myog pygmb mipb otpa her1 her7 parvb tmod4 cav3 tnni2a.4 tnnt3a mipa capn3a zp3a.2 capn3b lamb1b lgals2a dtnbp1b gpm6aa sema5a map1b col6a2 cdnf myot col12a1a ndrg4					1.7e-05	meis3 tnnt2d bhlhe40 tardbpl robo3 lrp5 myf5 marcksb myog chchd10 acvr2aa twf1b anxa6 gata1a frya mipb her1 zic2a zic5 hes6 sipa1l1 tnnt2a foxd3 hnf4a smad9 plecb socs3a pax2a cntfr atp6v1e1b enah lamb2l mink1 mipa zp3b fryl zfyve26 tfap2c tm4sf4 id1 nr2f2 capn3a tnfrsf19 elp3 capn3b rbpms2a rpgrip1l tmeff2a ush1c pbx4 pgrmc1 prdm8b lgals2a dtnbp1b sema3fb nipa1 cyp26c1 irf8 rpgrb nexn ubap1 tfap…					0.00088	tnnt2d tmem59l dct myog mipb otpa her1 cdh4 her7 pbx2 socs3a tnni2a.4 tnnt3a enah mipa capn3a capn3b tnnt2e rab33ba prdm8b irf8 nexn anln col6a2 tet3 tnnt3b dyrk3 ide col12a1a cars2 kif3a hmgb1a slit1b ndrg4 vapal
Cell differentiation	6e-05	tnnt2d tmem59l aqp3a gpm6ab lhx6 myog per1b slc4a1a pygmb mipb otpa eya1 her1 mespaa her7 parvb tmod4 brd2a cav3 tnni2a.4 tnnt3a mespba mipa fstl5 capn3a zp3a.2 capn3b lamb1b lgals2a dtnbp1b gpm6aa tyrp1b pgam2 fstb sema5a map1b col6a2 cdnf myot col12a1a gemin5 pth1a ndrg4					5.2e-08	tbx3a meis3 tnnt2d nr2f6a bhlhe40 tardbpl rapgef2 robo3 enpp1 lrp5 myf5 rdh5 marcksb myog nr1d2b smad3b chchd10 acvr2aa twf1b eya4 per1b hcfc1b foxa3 anxa6 gata1a ikzf1 frya mipb eya1 acsl3b her1 wnt11 zic2a zic5 frzb eya2 hes6 bmpr1aa sipa1l1 nkx2.9 tnnt2a foxd3 jag2b ncoa4 hnf4a smad9 plecb brd2a ptk2ba socs3a pax2a cntfr epb41b mespba atp6v1e1b prrc2a enah mgst1.1 nr1d1 lamb2l mink1 tph1b mipa…					2.8e-05	tnnt2d tmem59l aqp3a dct myog nr1d2b smad3b per1b mipb otpa her1 cdh4 mespaa her7 pbx2 bmpr1aa nkx2.9 socs3a tnni2a.4 tnnt3a th enah nr1d1 mipa fstl5 capn3a capn3b myo6a tnnt2e rab33ba prdm8b neurog1 tyrp1b irf8 snai1a nexn pgam2 anln col6a2 abcb10 tet3 tnnt3b dyrk3 fhl1a ide col12a1a cars2 gemin5 kif3a wnt16 hmgb1a slit1b notch1a ndrg4 vapal
Cellular amino acid biosynthetic proc.					0.018	gad1b aldh18a1					0.0048	dpydb cad aldh18a1					0.031	gad1b aldh18a1
Cellular developmental proc.	6e-05	tnnt2d tmem59l aqp3a gpm6ab lhx6 myog per1b slc4a1a pygmb mipb otpa eya1 her1 mespaa her7 parvb tmod4 brd2a cav3 tnni2a.4 tnnt3a mespba mipa fstl5 capn3a zp3a.2 capn3b lamb1b lgals2a dtnbp1b gpm6aa tyrp1b pgam2 fstb sema5a map1b col6a2 cdnf myot col12a1a gemin5 pth1a ndrg4					5.2e-08	tbx3a meis3 tnnt2d nr2f6a bhlhe40 tardbpl rapgef2 robo3 enpp1 lrp5 myf5 rdh5 marcksb myog nr1d2b smad3b chchd10 acvr2aa twf1b eya4 per1b hcfc1b foxa3 anxa6 gata1a ikzf1 frya mipb eya1 acsl3b her1 wnt11 zic2a zic5 frzb eya2 hes6 bmpr1aa sipa1l1 nkx2.9 tnnt2a foxd3 jag2b ncoa4 hnf4a smad9 plecb brd2a ptk2ba socs3a pax2a cntfr epb41b mespba atp6v1e1b prrc2a enah mgst1.1 nr1d1 lamb2l mink1 tph1b mipa…					2.8e-05	tnnt2d tmem59l aqp3a dct myog nr1d2b smad3b per1b mipb otpa her1 cdh4 mespaa her7 pbx2 bmpr1aa nkx2.9 socs3a tnni2a.4 tnnt3a th enah nr1d1 mipa fstl5 capn3a capn3b myo6a tnnt2e rab33ba prdm8b neurog1 tyrp1b irf8 snai1a nexn pgam2 anln col6a2 abcb10 tet3 tnnt3b dyrk3 fhl1a ide col12a1a cars2 gemin5 kif3a wnt16 hmgb1a slit1b notch1a ndrg4 vapal
Eye development							5.9e-05	meis3 myf5 rdh5 marcksb per1b mipb cdh6 zic2a bcor socs3a pax2a atp6v1e1b mipa fgf24 socs1a crybb3 cryba2b rbp4l pax6b rpgrip1l ush1c pbx4 cryaa crygmx cryba1b six3b rab18a tyrp1b rpgrb six3a tfap2a cyp1b1 crygm2d12 cerkl crygm2d2 rnf216 kif3b					0.0042	per1b mipb cdh4 pbx2 socs3a mipa crygs2 cryba2b rbp4l cryaa crygmx cryba1b tyrp1b crygm2d12 sdk1a crygm2d2
Glutamine family amino acid metabolic proc.					0.018	ftcd aldh18a1					0.0052	ftcd cad aldh18a1
Glycolytic proc.			6.2e-11	gpia pfkma eno1a pfkpa eno3 pgk1 pkma pkmb gpib											2.3e-10	gpia eno1b pfkma eno1a pfkpa eno3 pgk1 pfkmb pkmb gpib
Monocarboxylic acid metabolic proc.					0.018	ftcd gad1b gapdhs									3.8e-05	pdha1b gpia eno1b pfkma eno1a anxa1a pfkpa eno3 pgk1 pfkmb pkmb gpib
Muscle cell development	0.00021	tnnt2d myog pygmb tmod4 cav3 tnni2a.4 tnnt3a capn3a capn3b lgals2a											0.0025	tnnt2d myog pbx2 tnni2a.4 tnnt3a capn3a capn3b tnnt2e tnnt3b dyrk3
Muscle structure development	7.5e-05	tnnt2d myog mybpc3 pygmb tmod4 cav3 tnni2a.4 tnnt3a mespba capn3a capn3b lgals2a pgam2 col6a2 ldb3b											0.0018	tnnt2d myog mybpc3 pbx2 tnni2a.4 tnnt3a capn3a itga6a capn3b tnnt2e pgam2 col6a2 tnnt3b dyrk3 fhl1a
Nucleoside diphosphate phosphorylation			4.7e-11	ak1 gpia pfkma eno1a pfkpa eno3 pgk1 pkma pkmb gpib											2.3e-10	ak1 gpia eno1b pfkma eno1a pfkpa eno3 pgk1 pfkmb pkmb gpib
Nucleotide phosphorylation			5.4e-11	ak1 gpia pfkma eno1a pfkpa eno3 pgk1 pkma pkmb gpib											2.9e-10	ak1 gpia eno1b pfkma eno1a pfkpa eno3 pgk1 pfkmb pkmb gpib
Oxoacid metabolic proc.					0.018	ftcd gad1b gapdhs aldh18a1					0.0023	ftcd dpydb aldoaa aldoab cad hadhaa aldh18a1					0.031	gad1b gapdhs aldh18a1
Purine nucleoside diphosphate metabolic proc.			5.7e-12	ak1 gpia pfkma eno1a pfkpa eno3 pgk1 pkma pkmb gpib											3.9e-11	ak1 gpia eno1b pfkma eno1a pfkpa eno3 pgk1 pfkmb pkmb gpib
Purine nucleotide metabolic proc.			3e-08	ak1 gpia pfkma eno1a pfkpa eno3 impdh1a hmgcra pgk1 adcy6a pkma pkmb gpib											1.7e-05	ak1 pdha1b gpia eno1b pfkma eno1a pfkpa eno3 impdh1a pgk1 pfkmb pkmb gpib
Purine ribonucleotide metabolic proc.			9.4e-08	ak1 gpia pfkma eno1a pfkpa eno3 hmgcra pgk1 adcy6a pkma pkmb gpib											3.4e-05	ak1 pdha1b gpia eno1b pfkma eno1a pfkpa eno3 pgk1 pfkmb pkmb gpib
Purine-containing compound metabolic proc.			5.8e-08	ak1 gpia pfkma eno1a pfkpa eno3 impdh1a hmgcra pgk1 adcy6a pkma pkmb gpib											3.1e-05	ak1 pdha1b gpia eno1b pfkma eno1a pfkpa eno3 impdh1a pgk1 pfkmb pkmb gpib
Pyruvate metabolic proc.			8.9e-10	gpia pfkma eno1a pfkpa eno3 pgk1 pkma pkmb gpib											2.3e-10	pdha1b gpia eno1b pfkma eno1a pfkpa eno3 pgk1 pfkmb pkmb gpib
Response to oxidative stress					0.019	sod2 cat											0.031	sod2 cat
Ribonucleoprotein complex biogenesis									5.2e-22	noc2l nup88 rpl3 rrs1 rpl23a rpl38 wdr55 rpl7 esf1 mdn1 ddx49 npm1a luc7l3 rpl5b riok1 gtpbp4 rpl7a rps27.1 exosc2 rps19 puf60a rps10 rps14 usp39 rrp9 rps5 mrpl10 rps16 rplp0 tbl3 rsl1d1 luc7l sf3b1 rpl6 dhx37 xpo1b rps15 helq rpl35a prpf31 heatr1 rrp1 rpl14 sdad1 srsf4					6.1e-09	noc2l mrto4 wdr55 tsr1 pes rrp12 ddx31 pwp2h nop2 nat10 rpl6 nom1 rrp8 gar1 rexo4 sdad1
Ribonucleoside diphosphate metabolic proc.			5.7e-12	ak1 gpia pfkma eno1a pfkpa eno3 pgk1 pkma pkmb gpib											3.9e-11	ak1 gpia eno1b pfkma eno1a pfkpa eno3 pgk1 pfkmb pkmb gpib
Ribosome biogenesis									6.1e-20	noc2l nup88 rpl3 rrs1 rpl23a wdr55 rpl7 esf1 mdn1 ddx49 npm1a rpl5b riok1 gtpbp4 rpl7a rps27.1 exosc2 rps19 rps10 rps14 rrp9 rps5 mrpl10 rps16 rplp0 tbl3 rsl1d1 rpl6 dhx37 xpo1b rps15 helq rpl35a heatr1 rrp1 rpl14 sdad1					1.1e-10	noc2l mrto4 wdr55 tsr1 pes rrp12 ddx31 pwp2h nop2 nat10 rpl6 nom1 rrp8 gar1 rexo4 sdad1
Sarcomere organization	0.0022	tnnt2d cav3 tnnt3a capn3a capn3b											0.0018	tnnt2d tnnt3a capn3a capn3b tnnt2e tnnt3b
Sensory organ development							7.9e-08	meis3 lrp5 myf5 atp1a1a.2 rdh5 marcksb cd74a cldnb eya4 per1b mipb eya1 cdh6 wnt11 zic2a bcor eya2 socs3a pax2a atp6v1e1b cd74b mipa fgf24 socs1a wnk1b tfap2c crybb3 tnfrsf19 cryba2b rbp4l dkk1b pax6b rpgrip1l ush1c pbx4 cryaa crygmx cryba1b six3b rab18a tyrp1b rpgrb six3a tfap2a cyp1b1 crygm2d12 mif mgat5 ocrl cerkl crygm2d2 rnf216 kif3b					0.0043	per1b mipb cdh4 pbx2 socs3a dachb mipa crygs2 cryba2b myo6a rbp4l tectb cryaa crygmx cryba1b tyrp1b crygm2d12 sdk1a crygm2d2
Small molecule metabolic proc.					0.018	ftcd gad1b gapdhs gapdh aldh18a1					0.0052	uckl1a ftcd dpydb aldoaa aldoab cad gapdh hadhaa aldh18a1
Striated muscle cell differentiation	8e-05	tnnt2d myog pygmb tmod4 cav3 tnni2a.4 tnnt3a capn3a capn3b lgals2a pgam2											0.0038	tnnt2d myog pbx2 tnni2a.4 tnnt3a capn3a capn3b tnnt2e pgam2 tnnt3b
Tissue development							6.3e-07	tbx3a meis3 naa15a tardbpl enpp1 lrp5 myf5 marcksb cd74a myog cldnb atp1a2a acvr2aa eya4 hcfc1b foxa3 anxa6 gata1a mipb eya1 her1 wnt11 zic2a zic5 bcor eya2 hes6 evpla tnnt2a foxd3 cyth1b hnf4a plecb brd2a ptk2ba fabp3 socs3a bcl2l10 pax2a mespba lamb2l cd74b mipa fgf24 wnk1b tfap2c tm4sf4 nr2f2 tnfrsf19 elp3 foxd5 prnpb tp63 dkk1b pax6b rpgrip1l tmeff2a ush1c pbx4 nog3 six3b lgals2a sema3fb cyp2…									0.031	dcn cdx4 acta2 arf6a
Visual system development							5.9e-05	meis3 myf5 rdh5 marcksb per1b mipb cdh6 zic2a bcor socs3a pax2a atp6v1e1b mipa fgf24 socs1a crybb3 cryba2b rbp4l pax6b rpgrip1l ush1c pbx4 cryaa crygmx cryba1b six3b rab18a tyrp1b rpgrb six3a tfap2a cyp1b1 crygm2d12 cerkl crygm2d2 rnf216 kif3b					0.0042	per1b mipb cdh4 pbx2 socs3a mipa crygs2 cryba2b rbp4l cryaa crygmx cryba1b tyrp1b crygm2d12 sdk1a crygm2d2
Single GO biological terms
ADP transport																	0.031	slc25a4
Amide biosynthetic proc.									1.5e-40	rpl3 ybx1 rpl28 rpl23a rpl38 rpl12 rpl15 rps15a rpl21 rplp2l rps9 eif4eb rpl19 rps4x rpl8 rpl27 rpl5b eif3c pabpc1a eif5a rpl35 rpsa rps6 eef1a1l1 eif3d rps23 rplp1 rps27.1 rpl18a rpl10 rps21 exosc2 rpl34 rpl18 rps26l rps19 rars2 eef2l2 rps3a eef2k rps28 dazl rps13 rpl39 rps14 rps12 rps24 eef1a1a rpl4 rps29 rps7 rpl10a rps5 rpl11 faub rpl13a eef1b2 rps16 rps11 rpl31 rpl23 rpl32 rps8a eef1g rpl17 …
Biological proc. involved in interspecies interaction between organisms											0.0008	hsp90b1 stat1a sod2 mmp9 hadhaa furina hspa5
Carboxylic acid biosynthetic proc.																	0.031	gad1b aldh18a1
Cartilage development involved in endochondral bone morphogenesis											0.0052	mmp9 notch2
Catabolic proc.											0.00057	hsp90b1 lrrk2 ftcd dpydb aldoaa rps27a aldoab uba52 mmp9 hadhaa map1lc3c hspa5
Cell cycle									6.6e-09	skp2 prc1b pimr185 rpl23a rpl7 mcl1b usp28 gadd45bb npm1a znf207a zgc:65894 haus4 rock2a cenpj anxa1a gadd45ba pimr189 tuba8l2 cdk16 gmnn pard6gb e2f5 orc1 usp37 rps29 bora tuba8l jun gadd45aa pola1 pkp4 cdk7 pimr198 fancd2 fbxl8 cdkn1bb pimr191 apc trim36 tnksb atrip pard6a tuba4l junba dbf4 bub3 anapc10 plk2a pimr178 cenph mybl2a ccne2 ccne1 cep55l aspm hfm1 gadd45ab junbb
Cell-cell fusion	0.0011	myog cav3 slc3a2b pgam2
Cellular amide metabolic proc.									3.5e-32	rpl3 ybx1 rpl28 rpl23a rpl38 rpl12 rpl15 rps15a rpl21 rplp2l rps9 eif4eb rpl19 rps4x rpl8 rpl27 rpl5b eif3c pabpc1a eif5a gstt1b rpl35 rpsa rps6 eef1a1l1 eif3d rps23 rplp1 rps27.1 rpl18a rpl10 rps21 gstz1 exosc2 rpl34 rpl18 rps26l rps19 rars2 eef2l2 rps3a eef2k rps28 dazl rps13 rpl39 rps14 rps12 rps24 eef1a1a rpl4 rps29 rps7 rpl10a rps5 rpl11 faub rpl13a eef1b2 rps16 rps11 rpl31 rpl23 rpl32 rps8a…
Cellular amino acid metabolic proc.					0.018	ftcd gad1b aldh18a1
Cellular catabolic proc.											0.0039	hsp90b1 lrrk2 ftcd dpydb rps27a uba52 hadhaa map1lc3c hspa5
Cellular component assembly involved in morphogenesis	0.0013	tnnt2d tmod4 cav3 tnni2a.4 tnnt3a capn3a capn3b
Cellular component biogenesis									5.6e-12	daxx noc2l brf2 nup88 rpl3 rrs1 prc1b rpl23a rpl38 wdr55 rpl7 esf1 mdn1 ssh1b ddx49 npm1a luc7l3 znf207a rpl5b mkks riok1 haus4 rock2a cenpj rab5aa bdnf gtpbp4 myl7 rpl7a rhoj fga lcp1 rps27.1 gna12a exosc2 sptb rps19 mef2aa puf60a cmlc1 rps10 gmnn rps14 taf11 rac2 nasp orc1 ptk2bb mef2d arpc5la usp39 rrp9 rps5 cyfip1 mrpl10 pkp4 cct5 rps16 rplp0 tbl3 gtf2a2 coro1a rsl1d1 luc7l sf3b1 rpl6 avil ps…
Cellular oxidant detoxification					0.018	sod2 cat
Cellular response to stress							5.9e-05	cry-dash polb apex2 cd74a mcl1a eya4 atf6 eya1 diablob kptn gins4 keap1a fxr2 syvn1 eya2 cry5 sesn1 socs3a bcl2l10 cntfr nfe2l1a map1lc3a mink1 xbp1 tipin cd74b rnf175 egln1a zfyve26 tnfrsf19 nfe2l2a nthl1 tp63 scrt2 creb3l3a mlh3 exo1 prdx1 casp2 eif2ak3 creb3l2 ppp1r15a man1b1a nfe2l1b nucks1a timeless cerkl rfwd3 pmaip1 nfe2l2b serp2 anxa1d ubxn8 hmgb1a pnkp rmi2 egln1b rnf168
Cellular response to toxic substance					0.018	sod2 cat
Chordate embryonic development									4e-11	myh10 prdm1a rpl28 rpl38 caspa mcl1b esf1 rplp2l gadd45bb cap1 nr3c1 gli2a gadd45ba rps19 mef2aa lef1 pard6gb rps14 edn1 orc1 rps29 rpl11 rpl6 chd2 dhx34 kdm6a prpf4 pard6a rps15 atxn7 chd7 rpl35a pxna igfbp3 eef2b gli1 rps3
Circadian reg. of gene expression													0.0024	nr1d2a per1b nr1d1 per2 cry1a rai1
Defense response					0.019	hsp90b1 stat1a sod2
Defense response to other organism					0.018	hsp90b1 stat1a sod2
Embryo development									3.4e-11	myh10 prdm1a ybx1 rpl28 rpl38 fbxl18 caspa mcl1b esf1 rplp2l gadd45bb mkks cct3 trib3 cap1 rock2a smarcd1 lft1 nr3c1 gli2a gna12a kat8 gadd45ba sptb rps19 fgf10a mef2aa lef1 pard6gb rps14 edn1 orc1 rps24 rps29 rpl11 gli3 plcd4a rpl6 chd2 smyd4 dhx34 cdon kdm6a prpf4 pard6a rhov rps15 dusp6 atxn7 chd7 ctnnd1 rpl35a pxna dusp2 igfbp3 eef2b dusp1 gli1 rps3
Embryo development ending in birth or egg hatching									4e-11	myh10 prdm1a rpl28 rpl38 caspa mcl1b esf1 rplp2l gadd45bb cap1 nr3c1 gli2a gadd45ba rps19 mef2aa lef1 pard6gb rps14 edn1 orc1 rps29 rpl11 rpl6 chd2 dhx34 kdm6a prpf4 pard6a rps15 atxn7 chd7 rpl35a pxna igfbp3 eef2b gli1 rps3
Endochondral bone morphogenesis											0.0097	mmp9 notch2
Epithelial cell differentiation							5.9e-05	lrp5 marcksb eya4 mipb hnf4a socs3a pax2a mespba mipa tm4sf4 nr2f2 tnfrsf19 pax6b ush1c tfap2a anln etv5a mif mgat5 ide pth1a anxa1d nr5a2 kirrel3l
Epithelium development							3.4e-05	tbx3a naa15a lrp5 marcksb atp1a2a eya4 foxa3 mipb eya1 her1 wnt11 zic2a zic5 bcor hes6 tnnt2a cyth1b hnf4a brd2a fabp3 socs3a bcl2l10 pax2a mespba mipa fgf24 tfap2c tm4sf4 nr2f2 tnfrsf19 elp3 foxd5 prnpb tp63 dkk1b pax6b rpgrip1l ush1c six3b tyrp1b tfap2a anln celsr1a etv5a mif mgat5 abca12 cdh5 ide pth1a anxa1d nr5a2 kirrel3l
Foregut morphogenesis																	0.031	cdx4
Fructose 1,6-bisphosphate metabolic proc.											0.0089	aldoaa aldoab
Gamma-aminobutyric acid metabolic proc.																	0.031	gad1b
Glucose metabolic proc.					0.018	gapdhs gapdh
Histidine catabolic proc.					0.019	ftcd
Histidine metabolic proc.					0.019	ftcd
Ion transmembrane transport	0.0027	vdac3 chrna2a glra4a glra1 slc4a1a slc4a4a casq1b atp1a3a atp2a1 fgf13a atp2a1l atp6v0cb atp1a1a.5 atp6ap1a slc16a3 nipa2 slc22a7a fgf13b cox5b2 ryr3 gabrb1 chrng mcu
Lens development in camera-type eye													0.0017	mipb mipa crygs2 cryba2b cryaa crygmx cryba1b crygm2d12 crygm2d2
Monosaccharide metabolic proc.					0.019	gapdhs gapdh
Myofibril assembly	0.0013	tnnt2d tmod4 cav3 tnni2a.4 tnnt3a capn3a capn3b
Neurogenesis													0.0054	tmem59l dct per1b otpa her1 cdh4 her7 pbx2 nkx2.9 socs3a th enah myo6a rab33ba prdm8b neurog1 irf8 nexn col6a2 col12a1a cars2 kif3a wnt16 hmgb1a slit1b ndrg4 vapal
Neurotransmitter biosynthetic proc.																	0.031	gad1b
Neurotransmitter metabolic proc.																	0.031	gad1b
Non-membrane-bounded organelle assembly									8e-09	rpl3 prc1b rpl23a mdn1 znf207a rpl5b haus4 cenpj myl7 rps27.1 rps19 mef2aa cmlc1 rps10 rps14 mef2d rps5 cct5 rpl6 myo18ab tnksb rps15 smyd1b cenph sh3pxd2b
Nucleoside phosphate metabolic proc.			6.2e-07	ak1 gpia pfkma eno1a pfkpa eno3 impdh1a hmgcra pgk1 adcy6a pkma pkmb gpib
Nucleotide metabolic proc.			3.6e-07	ak1 gpia pfkma eno1a pfkpa eno3 impdh1a hmgcra pgk1 adcy6a pkma pkmb gpib
Organic substance catabolic proc.											0.0039	hsp90b1 ftcd dpydb aldoaa rps27a aldoab uba52 hadhaa hspa5
Organonitrogen compound biosynthetic proc.									2.8e-21	rpl3 ybx1 rpl28 rpl23a rpl38 rpl12 odc1 lgsn hprt1 rpl15 rps15a rpl21 rplp2l rps9 eif4eb rpl19 rps4x rpl8 rpl27 rpl5b eif3c adsl pabpc1a eif5a rpl35 rpsa rps6 eef1a1l1 eif3d rps23 rplp1 rps27.1 rpl18a rpl10 rps21 adcy6b exosc2 rpl34 rpl18 rps26l rps19 ctps1a rars2 asl eef2l2 rps3a eef2k rps28 dazl rps13 rpl39 rps14 rps12 rps24 eef1a1a rpl4 rps29 nme5 rps7 rpl10a rps5 rpl11 faub rpl13a eef1b2 rps1…
Organophosphate metabolic proc.			1e-06	ak1 gpia pfkma eno1a pfkpa ckma eno3 impdh1a hmgcra pgk1 plcd4a adcy6a gch1 pkma pkmb pik3r3a gpib
Peptide biosynthetic proc.									4.9e-46	rpl3 ybx1 rpl28 rpl23a rpl38 rpl12 rpl15 rps15a rpl21 rplp2l rps9 eif4eb rpl19 rps4x rpl8 rpl27 rpl5b eif3c pabpc1a eif5a rpl35 rpsa rps6 eef1a1l1 eif3d rps23 rplp1 rps27.1 rpl18a rpl10 rps21 exosc2 rpl34 rpl18 rps26l rps19 rars2 eef2l2 rps3a eef2k rps28 dazl rps13 rpl39 rps14 rps12 rps24 eef1a1a rpl4 rps29 rps7 rpl10a rps5 rpl11 faub rpl13a eef1b2 rps16 rps11 rpl31 rpl23 rpl32 rps8a eef1g rpl17 …
Peptide metabolic proc.									4.6e-41	rpl3 ybx1 rpl28 rpl23a rpl38 rpl12 rpl15 rps15a rpl21 rplp2l rps9 eif4eb rpl19 rps4x rpl8 rpl27 rpl5b eif3c pabpc1a eif5a gstt1b rpl35 rpsa rps6 eef1a1l1 eif3d rps23 rplp1 rps27.1 rpl18a rpl10 rps21 gstz1 exosc2 rpl34 rpl18 rps26l rps19 rars2 eef2l2 rps3a eef2k rps28 dazl rps13 rpl39 rps14 rps12 rps24 eef1a1a rpl4 rps29 rps7 rpl10a rps5 rpl11 faub rpl13a eef1b2 rps16 rps11 rpl31 rpl23 rpl32 rps8a…
Pos. reg. of macromolecule metabolic proc.							4.9e-05	adam8a meis3 gdf9 tada2b panx3 cd74a myog nr1d2b eya4 hcfc1b atf6 gata1a eya1 diablob fxr2 ncoa2 eya2 cnot3b cab39l1 ncoa4 hnf4a dyrk1ab crlf1a panx1a sh2d3ca pde12 nr1d1 mink1 xbp1 bmp8a cnep1r1 cd74b bcl9 fgf24 tefa rx2 inhbb med16 gdf7 nfe2l2a tlr9 mllt10 pax6b pbx4 rybpb bcl9l creb3l3a akirin2 chchd2 casp2 tet3 rc3h1b creb3l2 ccny ppp1r15a dyrk1b rx1 tead3a ncoa3 myrf alx4a pmaip1 pprc1 zgc:1…
Pos. reg. of nitrogen compound metabolic proc.							6.1e-05	adam8a meis3 gdf9 tada2b cd74a myog nr1d2b eya4 hcfc1b atf6 gata1a eya1 diablob fxr2 ncoa2 eya2 cnot3b cab39l1 ncoa4 hnf4a dyrk1ab crlf1a sh2d3ca pde12 nr1d1 mink1 xbp1 bmp8a cnep1r1 cd74b bcl9 fgf24 tefa rx2 inhbb med16 gdf7 nfe2l2a mllt10 pax6b pbx4 rybpb bcl9l creb3l3a akirin2 chchd2 casp2 tet3 rc3h1b creb3l2 ccny ppp1r15a dyrk1b rx1 tead3a ncoa3 myrf alx4a pmaip1 pprc1 zgc:113340 exosc7 dcun1…
Proline biosynthetic proc.																	0.031	aldh18a1
Protein folding									1.3e-09	zgc:122979 ppiaa cct4 mkks cct3 tcp1 pdia4 cct6a fkbp5 dnaja1 ppil3 dnajb1b cct5 fkbp1b ppifb dnaja3a nktr dnajc2 hsp70.2 dnajb1a dnaja3b ppie
Pyrimidine nucleobase metabolic proc.											0.008	dpydb cad
Reactive oxygen species metabolic proc.					0.018	sod2 cat
Reg. of circadian rhythm													0.0025	per1b nr1d1 per2 npvf cry1a
Reg. of response to stress							6.1e-05	cd74a eya4 eya1 fxr2 eya2 sesn1 socs3a cntfr cd74b cpb2 socs1a tnfrsf19 serpinc1 irf1b tlr9 b2m lgals2a scrt2 akirin2 sigirr kiss1 cerkl anxa1d rmi2 rnf168
Removal of superoxide radicals																	0.031	sod2
Response to external biotic stimulus											0.0008	hsp90b1 stat1a sod2 mmp9 hadhaa furina hspa5
Response to external stimulus											0.0023	hsp90b1 stat1a aldoaa sod2 mmp9 hadhaa furina map1lc3c hspa5
Response to other organism											0.0008	hsp90b1 stat1a sod2 mmp9 hadhaa furina hspa5
Response to oxygen radical																	0.031	sod2
Response to stress							2e-06	adam8a cry-dash polb slc30a1a f3b serpina10a gpx1b masp2 apex2 cd74a mcl1a eya4 atf6 anxa6 eya1 g3bp2 diablob stat6 kptn gins4 keap1a fxr2 syvn1 msrb2 eya2 cry5 tlr4ba evpla sesn1 plecb ptk2ba socs3a bcl2l10 cntfr f9b nfe2l1a map1lc3a f7 mink1 xbp1 ccl19a.2 tipin cd74b si:ch1073-416d2.3 cpb2 rnf175 socs1a egln1a c8a pycard zfyve26 tnfrsf19 c7a serpinc1 nfe2l2a nthl1 irf1b gpx3 tp63 tlr9 cry1a b2m…
Response to superoxide																	0.031	sod2
Response to toxic substance																	0.031	sod2 cat
Ribonucleoprotein complex assembly									1.3e-09	rpl3 rpl23a rpl38 mdn1 luc7l3 rpl5b rps27.1 rps19 puf60a rps10 rps14 usp39 rps5 luc7l sf3b1 rpl6 rps15 prpf31 srsf4
Ribonucleoprotein complex subunit organization									2.1e-09	rpl3 rpl23a rpl38 mdn1 luc7l3 rpl5b rps27.1 rps19 puf60a rps10 rps14 usp39 rps5 luc7l sf3b1 rpl6 rps15 prpf31 srsf4
Ribonucleotide metabolic proc.			1.5e-07	ak1 gpia pfkma eno1a pfkpa eno3 hmgcra pgk1 adcy6a pkma pkmb gpib
Ribose phosphate metabolic proc.			1.8e-07	ak1 gpia pfkma eno1a pfkpa eno3 hmgcra pgk1 adcy6a pkma pkmb gpib
Ribosomal large subunit biogenesis									2.1e-09	rpl3 rpl23a rpl38 mdn1 luc7l3 rpl5b rps27.1 rps19 puf60a rps10 rps14 usp39 rps5 luc7l sf3b1 rpl6 rps15 prpf31 srsf4
Ribosome assembly									4.1e-09	rpl3 rpl23a mdn1 rpl5b rps27.1 rps19 rps10 rps14 rps5 rpl6 rps15
RNA processing									4.5e-09	dicer1 rrs1 ybx1 hnrnph1l wdr55 rpl7 esf1 mdn1 rpp14 rbm39a u2af2b ddx49 ints6 luc7l3 riok1 pabpc1a srrt rpl7a ints7 exosc2 ssu72 ptbp1b puf60a gpatch1 rsrc1 ddx39b rps14 rbbp6 hnrnph3 rbm39b usp39 rrp9 wtap elac1 rps16 tbl3 khdrbs1a rsl1d1 luc7l sf3b1 smndc1 prpf40a dhx37 prpf4 ints2 helq snip1 prpf31 heatr1 prpf39 thumpd1 rrp1 srsf4
rRNA metabolic proc.															3.7e-05	mrto4 wdr55 rrp12 pwp2h nop2 nat10 rrp8 gar1 rexo4
rRNA processing															2.7e-05	mrto4 wdr55 rrp12 pwp2h nop2 nat10 rrp8 gar1 rexo4
Segment specification	0.0013	her1 mespaa her7 mespba
Sensory organ morphogenesis							6.4e-05	lrp5 atp1a1a.2 rdh5 marcksb eya4 mipb eya1 cdh6 zic2a bcor socs3a pax2a mipa fgf24 socs1a tfap2c pax6b rpgrip1l ush1c pbx4 six3b rpgrb tfap2a cerkl kif3b
Sensory system development							1.8e-07	meis3 lrp5 myf5 rdh5 marcksb cd74a cldnb eya4 per1b mipb cdh6 wnt11 zic2a bcor foxd3 socs3a pax2a atp6v1e1b cd74b mipa fgf24 socs1a wnk1b crybb3 tnfrsf19 cryba2b rbp4l dkk1b pax6b rpgrip1l ush1c pbx4 cryaa crygmx cryba1b six3b rab18a tyrp1b rpgrb six3a tfap2a cyp1b1 crygm2d12 mgat5 ocrl cerkl crygm2d2 rnf216 kif3b
Somite specification	0.0013	her1 mespaa her7 mespba
Striated muscle cell development	0.0013	tnnt2d tmod4 cav3 tnni2a.4 tnnt3a capn3a capn3b
Syncytium formation	0.0011	myog cav3 slc3a2b pgam2
Syncytium formation by plasma membrane fusion	0.0011	myog cav3 slc3a2b pgam2
System proc.													0.0018	tnnt2d mybpc3 per1b tnni2a.3 opn1sw2 cacng8a gabrb3 crhbp tnni2a.4 atp2a2a tnnt3a npvf prcp crygs2 cryba2b myo6a tnnt2e tnni1b cryaa crygmx cryba1b arr3a enpep anln tnnt3b crygm2d12 tnni1d crygm2d2 lnpep
Tissue morphogenesis																	0.031	dcn acta2 arf6a
Translation									4.7e-46	rpl3 ybx1 rpl28 rpl23a rpl38 rpl12 rpl15 rps15a rpl21 rplp2l rps9 eif4eb rpl19 rps4x rpl8 rpl27 rpl5b eif3c pabpc1a eif5a rpl35 rpsa rps6 eef1a1l1 eif3d rps23 rplp1 rps27.1 rpl18a rpl10 rps21 exosc2 rpl34 rpl18 rps26l rps19 rars2 eef2l2 rps3a eef2k rps28 dazl rps13 rpl39 rps14 rps12 rps24 eef1a1a rpl4 rps29 rps7 rpl10a rps5 rpl11 faub rpl13a eef1b2 rps16 rps11 rpl31 rpl23 rpl32 rps8a eef1g rpl17 …
Transmembrane transport	0.0013	vdac3 aqp3a chrna2a glra4a aqp4 glra1 slc4a1a slc2a3a slc4a4a mipb casq1b atp1a3a atp2a1 slc15a2 fgf13a atp2a1l atp6v0cb mipa atp1a1a.5 atp6ap1a slc16a3 nipa2 slc22a7a fgf13b sv2bb oca2 cox5b2 slc12a10.2 ryr3 gabrb1 chrng mcu slc1a2b
Water transport	0.0016	aqp3a aqp4 mipb mipa

## Sheet: 6. Phenotype - Fig 7B
	Fig. 7B Phenotype
Phenotype	TS - P nodes		TS - I nodes		TS - H nodes		UV - P nodes		UV - I nodes		UV - H nodes		TS->UV - P nodes		TS->UV - I nodes		TS->UV - H nodes
	FDRP	Genes	FDRP	Genes	FDRP	Genes	FDRP	Genes	FDRP	Genes	FDRP	Genes	FDRP	Genes	FDRP	Genes	FDRP	Genes
Shared phenotype
Central-nervous-system necrotic abnormal									1.7e-25	noc2l rpl3 rpl28 rpl12 wdr55 rpl7 odc1 rpl19 cct3 tcp1 gtpbp4 rpsa nol10 eif3d sec61a1 rplp1 rps12 rps29 rps7 rps5 rpl11 cct5 rps11 rps8a rpl6 hspa8 rps15 eif3ea slc25a5 rpl24 rpl13 heatr1 rps18 rpl36 rrp1 sdad1					0.02	ybx1 pwp2h
Centrum decreased-volume abnormal	0.00023	col1a1a col1a2 col1a1b											0.0008	col1a1a col1a2 col1a1b
Cranial-vault decreased-thickness abnormal	0.00023	col1a1a col1a2 col1a1b											0.0008	col1a1a col1a2 col1a1b
Eye decreased-size abnormal							0.01	ncl pank2 isl1 usp19 cnot1 hinfp naca tcap med19b atp1a2a eya4 pdcd10b wdr82 cdh6 wdr33 tnnt2a foxd3 smad9 plecb fabp3 camk2n1a suv39h1a vangl2 pax2a gnptab sat1b pitx2 fryl nr2f2 pbx4 tnni1b apln hoxb5b znf148 rab18a zcchc7 gpr161 cyp26c1 rpgrb poc5 anln rasgrp4 pleca abca12 col6a1 cdh5 myot arap3 ocrl cyldb usp44 nipbla rab18b tollip kif3b znf185 med12 kirrel3l hmgcrb rab3b	1e-28	dicer1 noc2l pink1 nup88 rpl3 rpl28 rpl23a rpl38 rpl12 rpl7 odc1 mtmr8 esf1 mdn1 rps15a rpl19 cct3 acadvl pabpc1a srrt tcp1 rpl35 bdnf gtpbp4 smarcd1 rpsa nol10 eef1a1l1 eif3d sec61a1 rplp1 nr3c1 rpl10 rps19 mysm1 rps3a tdp2b rps14 rps12 cenpl rps29 usp39 rps7 wtap rps5 rpl11 pola1 cct5 rps11 rps8a sf3b1 rpl36a rpl6 chd2 dhx34 myo18ab mpnd hspa8 rps15 chd7 aldh1l1 usp18 eif3ea slc25a5 gnl2 gspt1l…	0.0084	lrrk2 plcg1 cad ran furina yap1 vegfaa			8.4e-05	noc2l wdr55 unc45b arf1 pes nol10 srp68 pwp2h polr1d impdh1a rpl6 nom1 hspa8 mybbp1a usp48 slc25a5 gnl2 polr1a rpl13 sdad1
Fourth-ventricle distended abnormal									4e-20	rpl28 rpl38 rplp2l rps4x rpl35 rps19 rps3a rps29 rpl11 rplp0 rps8a rpl36a rpl6 rps15 rpl35a rpl24 rps3					0.013	rpl6 hspa8 mybbp1a rpl13
Gut hypoplastic abnormal									7.6e-20	rpl3 rpl28 rpl12 rpl7 usp28 rps15a rpl19 cct3 srrt rpl35 gtpbp4 rpsa nol10 eif3d mysm1 rps3a rbbp6 cenpl rps29 usp39 rps7 rps5 rpl11 pola1 cct5 rps11 rps8a sf3b1 rpl36a usp24 hspa8 rps15 usp13 usp18 rpl13 heatr1 smg6 rpl36 rrp1 uchl5 rpl14					2.2e-05	noc2l wdr55 pes nol10 polr1d rpl6 hspa8 mybbp1a slc25a5 rpl13 sdad1
Head decreased-size abnormal							0.00098	pank2 setb tardbpl atat1 enpp1 tcap mmp14b smad3b acvr2aa camk2n1a vangl2 pax2a tph1b pitx2 dync2li1 fryl foxd5 prnpb pou5f3 rpgrip1l alkbh4 glrbb apln scrt2 cyp2r1 bbs7 hhip creb3l2 col2a1a rspo3 sox2 ocrl sec24c kirrel3l	8e-30	noc2l pink1 aplnra rpl3 rpl23a rpl12 rpl7 tcf7l1b esf1 mdn1 srrt tcp1 myl7 rpsa ints7 nol10 eif3d sec61a1 nr3c1 gli2a srsf5a rps19 ctps1a hbegfb cmlc1 rps3a tdp2b pard6gb rps12 fosl2 pdcd4b rps29 usp39 rps7 rpl11 pola1 cct5 leo1 rpl6 apc chd2 kdm6a lpar6a dhx37 prpf4 pdgfra junba chd7 aldh1l1 ajuba usp13 usp18 pxna eif3ea smyd1b gnl2 rpl13 heatr1 rps18 axin1 rrp1 uchl5 rpl14 inpp5e nrg1 kat2a wnt…					0.00012	noc2l unc45b pi4k2b pes nol10 srp68 polr1d rpl6 nom1 hspa8 mybbp1a usp48 slc25a5 gnl2 polr1a rpl13 sdad1
Hemal-arch decreased-volume abnormal	0.00033	col1a1a col1a2 col1a1b											0.0018	col1a1a col1a2 col1a1b
Liver hypoplastic abnormal									3.3e-18	rpl28 rpl38 rpl12 rpl7 rps15a rplp2l rpl19 rps4x rpl27 cct3 pabpc1a rpl35 gtpbp4 rpsa rplp1 rps27.1 rps19 rps12 cenpl rps29 rps7 rps5 rpl11 rplp0 rps11 rps8a sf3b1 rpl36a rpl6 hspa8 rps15 rpl35a rpl24 rpl13 heatr1 rps18 smg6 rps3 rrp1 uchl5 rpl14					0.001	noc2l nol10 polr1d rpl6 hspa8 slc25a5 rpl13 sdad1
Neural-arch decreased-volume abnormal	0.0007	col1a1a col1a2 col1a1b											0.0035	col1a1a col1a2 col1a1b
Osteoblast increased-accumulation abnormal	0.00033	col1a1a col1a2 col1a1b											0.0018	col1a1a col1a2 col1a1b
Pericardium edematous abnormal							0.00035	b3gat3 ncl setb isl1 usp19 cnot1 atat1 hinfp naca myf5 med19b wdr82 cdh6 camk1db wdr33 foxd3 b4galt7 smad9 fabp3 atp6v1e1b pitx2 cldn7a gins3 zfyve26 foxd5 pou5f3 rpgrip1l pbx4 rab18a zcchc7 birc5b dpm1 rpgrb six2a bbs7 alx1 etv5a rspo3 dyrk1b mif cyp26b1 toe1 ocrl cerkl rnf216 cyldb rab18b hmgb1a bmp5	2.3e-18	dicer1 noc2l pink1 nup88 rpl3 rpl28 rpl23a rpl12 wdr55 rpl7 odc1 lgsn esf1 mdn1 rps15a rnpc3 rpl19 cct3 smarce1 pabpc1a srrt tcp1 rpl35 bdnf gtpbp4 smarcd1 rpsa nol10 eef1a1l1 eif3d sec61a1 rplp1 nr3c1 rps19 rps3a tdp2b rps12 cenpl orc1 rps29 dnajb1b usp39 rps7 wtap rps5 rpl11 pola1 cct5 rps11 rps8a sf3b1 rpl36a rpl6 apc myo18ab golgb1 mpnd prpf4 hspa8 rps15 chd7 aldh1l1 rpl35a usp18 eif3ea smyd1…					0.00044	noc2l tcf7l1b unc45b smyd1a lmna pi4k2b pes nol10 pard6gb polr1d smyd2a rpl6 mybbp1a usp48 gnl2 polr1a rpl13 sdad1
Spinal-cord curved abnormal	0.0011	col1a1a col1a2 col1a1b col17a1a											0.0088	col1a1a col1a2 col1a1b col17a1a
Thigmotaxis disrupted abnormal	0.001	glra4a atp2a1 ache col6a2 col6a1 myot slc1a2b					0.012	cacna1ab atp1a2a flnca atp2a1 plecb zfyve26 glrbb fhl1b dpm1 pleca col6a1 myot med12					0.0026	glra4a flnca neurog1 fhl1b col6a2 fhl1a col6a1 slc1a2b
Trunk decreased-thickness abnormal									3.6e-21	noc2l rpl28 rpl12 rpl7 rps15a rpl19 cct3 pabpc1a rpl35 gtpbp4 rpsa eef1a1l1 eif3d rplp1 rps12 rbbp6 cenpl rps29 rps7 rps5 rpl11 pola1 cct5 rps11 sf3b1 rpl36a rpl6 hspa8 rps15 rpl13 heatr1 rps18 rpl36 rrp1 rpl14 sdad1					0.02	wdr55 rpl6 hspa8 mybbp1a polr1a
Vertebra composition abnormal	0.00023	col1a1a col1a2 col1a1b											0.0008	col1a1a col1a2 col1a1b
Vertebra deformed abnormal	0.00033	col1a1a col1a2 col1a1b											0.0018	col1a1a col1a2 col1a1b
Yolk circular abnormal									5.7e-32	rpl28 rpl12 rpl7 rpl19 cct3 pabpc1a tcp1 gtpbp4 rpsa eif3d rplp1 rbbp6 cenpl rps29 rps7 rpl11 rps11 sf3b1 rps15 eif3ea rpl13 heatr1 rrp1 rpl14 sdad1					6.4e-06	noc2l pes polr1d rpl6 hspa8 mybbp1a polr1a rpl13 sdad1
Yolk grey abnormal									9.2e-22	rpl12 wdr55 rpl7 usp28 rps15a rpl19 rpl35 gtpbp4 rplp1 rps3a cenpl rps29 rps7 rps5 pola1 rps11 rps8a sf3b1 rpl36a rpl6 usp24 hspa8 rps15 usp13 usp18 heatr1 rpl36 rrp1 rpl14					0.0049	pes mybbp1a polr1a rpl13 sdad1
Single phenotype
Actin-binding arrested abnormal																	0.0018	acta2
Afferent-axon-development-in-posterior-lateral-line-nerve decreased-occurrence abnormal					0.0019	nsfa
Anatomical-structure decreased-amount abnormal							0.01	col2a1b bmpr1aa atp6v1e1b fcho2 ap1g2
Apoptotic-process process-quality abnormal			0.032	prmt6
Artery increased-diameter abnormal																	0.0018	acta2
Atrioventricular-valve constricted abnormal			0.032	pdcd4b
Ball increased-size abnormal									5.1e-15	rpl28 rps15a rps4x rpl35 rps19 rps29 rpl11 rplp0 rps8a rpl36a rpl6 rps15 rpl35a rpl24 rps3
Bleb-assembly disrupted abnormal			0.032	diaph2
Blood accumulation abnormal							0.015	ncl isl1 cldnb ezh2 tnnt2a pbx4 dpm1 samhd1
Blood-circulation increased-volume abnormal																	0.0018	acta2
Blood-plasma increased-amount abnormal							0.016	socs1a cyp2r1 spx lpl
Blood-vessel-morphogenesis disrupted abnormal											0.0084	sod2 yap1 vegfaa
Brain morphology abnormal											0.0084	aldoaa yy1a yap1
Cardiac-ventricle decreased-contractility abnormal											0.0084	plcg1 vegfaa
Cardiac-ventricle non-contractile abnormal											0.0084	plcg1 vegfaa
Caudal-fin-musculature disorganized abnormal			0.032	myhz2
Cell-population-proliferation process-quality abnormal															0.02	ybx1 pwp2h
Ceratohyal-cartilage malformed abnormal							0.016	myf5 hcfc1b foxd3 gnptab pitx2 creb3l2 cyp26b1 ocrl
Convergent-extension-involved-in-axis-elongation disrupted abnormal																	0.0018	dcn cdx4
Corpuscles-of-Stannius decreased-size abnormal																	0.0018	cdx4
Corpuscles-of-Stannius mislocalised-posteriorly abnormal																	0.0018	cdx4
Defense-response-to-fungus process-quality abnormal													0.0088	irf8 duox
Defense-response-to-Gram-positive-bacterium decreased-process-quality abnormal					0.0019	hsp90b1
Determination-of-heart-left/right-asymmetry decreased-efficacy abnormal	0.00033	mespaa mespba mespab
Dorsal-aorta aplastic abnormal											0.004	plcg1 vegfaa
Dorsal-aorta decreased-amount abnormal											0.0084	plcg1 vegfaa
Double-strand-break-repair-via-nonhomologous-end-joining increased-frequency abnormal					0.0019	tp53
Double-strand-break-repair-via-single-strand-annealing increased-frequency abnormal					0.0019	tp53
Endocardial-cushion quality abnormal											0.0084	acta1b
Endocrine-pancreas disorganized abnormal			0.032	kcnip3b
Endocrine-pancreas mislocalised-posteriorly abnormal																	0.0018	cdx4
Extension decreased-thickness abnormal									4.8e-39	rpl12 rpl7 rps15a rpl19 pabpc1a rpl35 gtpbp4 rps3a rps12 rps29 rps5 pola1 rps11 rps8a rpl36a rpl6 hspa8 rpl13 rps18 rrp1 rpl14
Eye decreased-distribution abnormal											0.0029	yy1a ran
Fast-muscle-cell disorganized abnormal	0.00033	atp2a1 tmod4 tnni2a.4 tnnt3a pgam2
Female-sex-determination decreased-occurrence abnormal															0.02	fancl ercc4 fance
Foregut-morphogenesis disrupted abnormal																	0.0018	cdx4
Fourth-ventricle opaque abnormal									3.5e-16	rpl38 rps15a rps19 rps29 rpl11 rplp0 rps8a rpl36a rpl6 rpl35a rpl24
Germ-line-cell neoplastic abnormal					0.0019	tp53
Gill neoplastic abnormal					0.0019	tp53
Glossopharyngeal-ganglion malformed abnormal											0.0084	cad
Gonadotrophin-releasing-hormone-neuronal-migration-to-the-hypothalamus decreased-occurrence abnormal			0.032	igsf10
Granulocyte decreased-amount abnormal											0.0084	plcg1 furina
Gut neoplastic abnormal					0.0019	tp53
Gut quality abnormal															0.00021	noc2l wdr55 pes nol10 polr1d hspa8 mybbp1a slc25a5 sdad1
Heart decreased-amount abnormal											0.0029	plcg1 vegfaa
Heart decreased-contractility abnormal															0.017	lmna smyd2a fbxl22
Heart decreased-distribution abnormal							0.015	isl1 ezh2 isl2b
Heart decreased-functionality abnormal	0.00074	isl1 mybpc3 slc4a1a rbfox1 acana crip2
Heart increased-length abnormal											0.0011	yy1a vegfaa
Heart morphology abnormal											0.0084	lrrk2 yy1a furina
Heart quality abnormal											0.0084	plcg1 cad acta1b hspa5
Heart-contraction decreased-rate abnormal	0.003	stxbp1a isl1 mybpc3 slc4a1a crip2 myot rbm24a ndrg4
Heart-primordium absent abnormal	0.0007	mespaa mespba mespab
Heart-primordium fused-with abnormal			0.032	lft2
Hemal-arch decreased-process-quality abnormal													0.0088	col1a1a col1a2
Hindbrain increased-length abnormal																	0.0018	cdx4
Hindbrain-spinal-cord-boundary-formation disrupted abnormal																	0.0018	cdx4
Hypothalamus-gonadotrophin-releasing-hormone-neuron-development decreased-occurrence abnormal			0.032	igsf10
Integument neoplastic abnormal					0.0019	tp53
Intersegmental-vessel aplastic abnormal											0.0084	plcg1 vegfaa
Intestinal-epithelium shape abnormal			0.032	pwp2h
Intestine cuboid abnormal			0.032	pwp2h
Left/right-pattern-formation decreased-efficacy abnormal	0.00033	mespaa mespba mespab
Lens decreased-process-quality abnormal													0.0088	mipb mipa
Lens decreased-size abnormal							0.016	dmbx1a pax2a pitx2 pax6b gdf6a alx1 mif ocrl
Lens-fiber-cell absent abnormal													0.0088	mipb mipa
Leukocyte absent abnormal			0.032	lcp1
Liver quality abnormal															0.00044	noc2l pes nol10 polr1d hspa8 mybbp1a slc25a5 sdad1
Male-sex-determination increased-occurrence abnormal															0.02	fancl ercc4 fance
Mandibular-arch-skeleton disorganized abnormal							0.015	acvr2aa foxd3 tfap2a
Mechanosensory-behavior process-quality abnormal	0.0028	glra4a glra1 atp2a1
Meckel's-cartilage decreased-thickness abnormal			0.032	caspa
Melanocyte immature abnormal													0.0088	oca2 creb3l2
Melanocyte spatial-pattern abnormal							0.018	psen2 foxd3 gdf6a atoh7 ocrl pmela
Mesoderm spatial-pattern abnormal																	0.0018	cdx4
Midbrain-hindbrain-boundary condensed abnormal									8.4e-15	rpl28 rpl38 daam1b rps15a rplp2l rps4x rpl27 rpl35 rplp1 rps27.1 rps19 ctps1a rps3a rps29 rpl11 rplp0 rps8a sf3b1 rpl6 rpl35a rpl24 rps3
Muscle-cell apoptotic abnormal													0.0088	col6a1 col6a3
Muscle-cell deformed abnormal			1
Muscle-cell increased-size abnormal													0.0088	col6a2 col6a1
Muscle-cell malformed abnormal			0.032	myhz2
Muscle-cell undulate abnormal															0.0097	nup210 mibp2
Myoseptum aggregated abnormal											0.0084	actc1b
Myotome increased-occurrence abnormal			0.032	nup210
Neural-arch decreased-process-quality abnormal													0.0088	col1a1a col1a1b
Neural-crest accumulation abnormal			0.032	aldh1l1
Neural-crest-cell mislocalised-posteriorly abnormal																	0.0018	cdx4
Neuron increased-occurrence abnormal			0.032	clu
Notochord damaged abnormal	0.00033	atp2a1 ache slc1a2b
Notochord undulate abnormal															0.02	pard6gb rpl6 mks1 musk
Oncogene-induced-cell-senescence decreased-occurrence abnormal					0.0019	tp53
Optic-fissure closure-incomplete abnormal							0.024	zic2a pax2a pitx2 gdf6a tfap2a rab18b
Optic-tectum increased-size abnormal									6.2e-17	rpl3 rpl28 rpl12 rpl19 nol10 rplp1 rps29 rps7 rps11 rps8a rpl36a hspa8 rps15 rpl13 rrp1 rpl14
Optic-tectum opaque abnormal									3.4e-19	rpl38 rps15a rps4x rpl35 rps19 rps3a rps29 rpl11 rps8a rpl6 apc rpl35a rps3
Optomotor-response disrupted abnormal							0.015	per1b rbp4l ush1c gdf6a
Otic-placode decreased-size abnormal									1.3e-21	rpl23a rpl7 rps15a rpl19 rpl35 rps3a rps28 rps7 rps8a rpl36a rpl13 rps18 rpl36 rpl14
Otic-vesicle decreased-size abnormal							0.01	pank2 cnot1 tbx2b wnt8b lrp5 eya4 eya1 pax8 pax2a pou5f3 cyp26b1
Palatoquadrate-cartilage decreased-thickness abnormal			0.032	caspa
Pancreatic-bud mislocalised-posteriorly abnormal																	0.0018	cdx4
Pancreatic-D-cell absent abnormal																	0.0018	cdx4
Pancreatic-D-cell-differentiation disrupted abnormal																	0.0018	cdx4
Paraxial-mesoderm decreased-distribution abnormal																	0.0018	cdx4
Peripheral-nervous-system amount abnormal									1.1e-17	rpl28 rps15a rplp2l rps4x rpl35 rps19 rps3a rps29 rps8a rpl36a rpl6 rpl35a rpl24
Peripheral-nervous-system increased-amount abnormal					0.0019	tp53
Peripheral-nervous-system neoplastic abnormal									1.1e-20	rpl7 rps15a rpl35 rps3a rps29 rps7 rps5 rps11 rps8a rpl36a rps18 rpl14
Peripheral-nervous-system neoplastic,-malignant abnormal					0.0019	tp53
Peripheral-neuron neoplastic abnormal					0.0019	tp53
Pharyngeal-arch-3-7-skeleton quality abnormal							0.015	b3gat3 wdr82 eya1 foxd3 b4galt7 atp6v1e1b pbx4 tfap2a creb3l2 cyp26b1 med12
Posterior-intestine neoplastic abnormal					0.0019	tp53
Posterior-pronephric-duct decreased-length abnormal																	0.0018	cdx4
Post-vent-region bent abnormal									4.3e-17	noc2l nup88 rpl12 rpl7 odc1 cct3 tcp1 gtpbp4 rpsa nol10 eif3d sec61a1 rplp1 rps12 rps29 rps7 rps5 rpl11 cct5 rps11 rps8a rpl6 hspa8 eif3ea slc25a5 rpl24 rpl13 heatr1 rps18 rpl36 rrp1 sdad1
Post-vent-region curved-ventral abnormal							0.015	isl1 desi2 col2a1b rer1 llgl2 suv39h1a vangl2 ift20 pou5f3 ccdc103 col2a1a mif kif3b tekt1
Post-vent-region neoplastic abnormal					0.0019	tp53
Pronephric-distal-early-tubule mislocalised-posteriorly abnormal					0.0019	tp53
Pronephric-proximal-straight-tubule mislocalised-posteriorly abnormal					0.0019	tp53
Respiratory-burst-involved-in-defense-response decreased-process-quality abnormal					0.0019	sod2
Ribosome-biogenesis disrupted abnormal															0.00062	pwp2h polr1d gnl2
Skeletal-muscle disorganized abnormal													0.0088	tnnt3a col6a2 tnnt3b fhl1a col6a1
Somite irregularly-shaped abnormal	0.003	tbx6 brd2a
Somite U-shaped abnormal											0.0084	aldoaa hsp90ab1 yap1
Somite-border absent abnormal	0.00023	tbx6 her1 ripply1
Sperm increased-cellular-motility abnormal					0.0019	tp53
Sperm increased-velocity abnormal					0.0019	tp53
Spinal-cord-neural-tube spatial-pattern abnormal																	0.0018	cdx4
Sprouting-angiogenesis disrupted abnormal											0.0084	plcg1 vegfaa
Startle-response disrupted abnormal	0.00099	atat1 glra4a ache col6a1
Startle-response occurrence abnormal					0.0019	nsfa
Swim-bladder uninflated abnormal			0.032	clu pwp2h hspa13
Tail-bud decreased-amount abnormal																	0.0018	cdx4
Thrombocyte cellular-adhesivity abnormal			0.032	prkcbb
Trunk refractivity abnormal													0.0008	tnni2a.4 tnnt3a tnnt3b
Vasodilation increased-occurrence abnormal																	0.0018	acta2
Ventral-fin-fold decreased-size abnormal							0.015	fabp3 nfe2l1a nfe2l2a cdh5 nfe2l1b nfe2l2b
Vertebral-column condensed abnormal													0.0088	col1a1a col1a2
Whole-organism decreased-length abnormal							0.03	ncl pank2 setb usp19 cnot1 ambp atat1 hinfp med19b ezh2 slc4a4a wdr82 cdh6 camk1db wdr33 foxd3 smad9 pax2a atp6v1e1b rtn4ip1 ppp1r10 cyp26a1 pitx2 socs1a gins3 dync2li1 zfyve26 rbp4l dkk1b pax6b pbx4 gdf6a cryaa rab18a zcchc7 dpm1 rpgrb tfap2a bbs7 alx1 atoh7 rspo3 dyrk1b sox2 mif cyp26b1 toe1 ocrl cerkl rnf216 cyldb pmela rab18b kif3b med12
Whole-organism increased-amount abnormal											0.0084	lrrk2 ins yy1a yap1
Whole-organism lethal-(sensu-genetics) abnormal							0.012	robo3 myf5 acvr2aa eya1 atp2a1 tnnt2a llgl2 vangl2 pax2a epb41b chst11 glrbb ccdc103 gdf6a znf148 tfap2a hhip cyp26b1 kif3b med12 hmgcrb
Yolk quality abnormal															0.017	noc2l nol10 rpl6 polr1a

## Sheet: 7. Diseases - Fig 7C
	Fig. 7C Diseases
Disease	TS - P nodes		TS - I nodes		TS - H nodes		UV - P nodes		UV - I nodes		UV - H nodes		TS->UV - P nodes		TS->UV - I nodes		TS->UV - H nodes
	FDRP	Genes	FDRP	Genes	FDRP	Genes	FDRP	Genes	FDRP	Genes	FDRP	Genes	FDRP	Genes	FDRP	Genes	FDRP	Genes
Shared diseases
Alzheimers disease			0.0011	caspa clu hsc70 prkcbb eno1a grin1b eef2l2 eef2k hmgcra adrb3a maptb	0.00059	slc25a4 gapdhs sod2 gapdh hrasa			0.019	ntrk1 caspa clu hnrnpa1a eno1b acadvl bdnf grin1b uchl1 drd3 insb eef2l2 eef2k gcgb cebpb gnas csnk1e cdk7 hmgcra adrb3a epha4a apc gcga hsp70.2 igfbp3 eef2b nrg1	2.1e-07	hrasb tnfb slc25a4 nos2b ins plcg1 sod2 mmp9 gapdh hadhaa vegfaa
Asthma							0.0022	adam8a ada ambp acsl3b stat6 cyba tlr4ba lta gsto2 f7 ccl19a.2 rnasel3 crp3 nfe2l2a irf1b tlr9 mthfr hbl4 il12bb adam19a mif il13 il13ra1 nfe2l2b gzm3.3 il16 gstp2 gstp1 hmgcrb									0.011	dcn sod2 cat
Brain ischemia			0.023	caspa clu hsc70 tek ptk2bb											0.017	akap1b clu hsc70 anxa1a cxcl12b hspa8 glud1b
Breast cancer									5.7e-06	skp2 mycb kmt2e ppm1da clu egfra adsl msh2 kdm4ab bag1 kat8 cdkn1ba srsf5a hbegfb ptk2bb jun fancd2 cdkn1bb f5 bcar1 serpine1 fgfr2 apc kdm6a dusp6 ccr6a ccne1 igfbp3 dusp1 asf1ba	0.00065	stat1a tnfb cdk2 plcg1 sod2 myca
Cardiomyopathy	0.0026	tnnt2d slc4a1a tnni2a.4 tnnt3a timp2a tnni1d ldb3b			0.00083	ppp3ca sod2 hrasa							0.0051	tnnt2d tnni2a.3 tnni2a.4 tnnt3a tnnt2e tnni1b tnnt3b tnni1d
Cataract							4e-05	gpx1b bfsp2 slc2a3a mipb galk1 mipa slc2a3b nfe2l2a sod1 pax6b mthfr b2m cryaa cryba1b nfe2l2b slc16a12b					0.0041	bfsp2 mipb mipa cryaa cryba1b cth nfe2l2b			0.012	aldh18a1 cat
Congenital nonspherocytic hemolytic anemia			4.1e-06	ak1 gpia pkma gpib											0.0034	ak1 gpia gpib
Cystitis					0.002	sod2 cat											0.0034	sod2 cat
Diabetic retinopathy					0.002	gapdh hrasa cat					6.3e-05	hrasb tnfb ins mmp9 gapdh vegfaa
Dilated cardiomyopathy					0.00059	ppp3ca tp53 sod2 cat							0.0041	tnnt2d ctsll tnni2a.3 cacng8a tnni2a.4 il13ra2 tnnt2e tnni1b snai1a cacnb4b tnni1d
Ehlers Danlos syndrome	0.0018	col1a1a col1a2 b4galt7 col1a1b											0.00014	slc39a13 col1a1a col1a2 col1a1b c1r c1s
Glycogen storage disease			0.029	pfkma pfkpa											0.014	pfkma pfkpa pfkmb
Heart disease	0.0023	atp2a1 tnni2a.4 atp2a1l mtrr nppa tnni1d											0.015	tnni2a.3 tnni2a.4 atp2a2a atp2a1l tnni1b tnni1d
Hereditary spastic paraplegia	0.00048	rtn1a bscl2l capn3a capn3b nipa2 kif5aa											0.017	rtn1a bscl2l capn3a capn3b kif5aa
Hypertension							0.00076	atp1a1a.4 ada f3b gpx1b atp1a1a.2 atp1a2a slc2a3a slc4a4a mipb cyba ptk2ba fabp3 lipg pparaa map1lc3a f7 slc9a3.2 mipa slc2a3b egln1a wnk1b nr2f2 cyp11c1 crp3 nfe2l2a cyp2p7 sod1 b2m apln cyp4f3 ptgis sh2b3 mif add2 agtrap lpl epor pth1b pth1a apoea fabp1b.2 mtr	0.004	prkcea nfkbiaa nfkbiab clu akt2 eno1b egfra mov10a nr3c1 sgk1 anxa1a drd3 insb edn1 ramp2 ptk2bb gnas jun adrb3a serpine1 hspa8 pdgfra vhl sqstm1 galn ccne1 dusp1 inppl1a	0.00038	tnfb nos2b ins sod2 mmp9 actc1b vegfaa
Inclusion body myositis			0.00035	clu myhz2 myhc4 myhz1.2											0.0034	clu zgc:136908 myhz2 myhc4
Melanoma					0.00059	tp53 sod2 cat											0.011	sod2 cat
Myocardial infarction							1.2e-05	tbx3a tnnt2d f3b gpx1b mmp14b cacybp anxa5b cyba gclm tlr4ba lta tnnt2a fabp3 lipg pparaa egln3 map1lc3a f7 rnasel3 itga3a socs1a egln1a c8a cyp11c1 c7a crp3 nfe2l2a cyp2p7 sod1 mthfr lgals2a mif itga2.3 lpl cd59 epor hmgb1a mmp13b ctsbb apoea									0.0018	dcn itgb1b.2 sod2 cat
Nephrogenic diabetes insipidus	6.4e-05	aqp3a uox slc4a4a mipb mipa											0.0025	aqp3a uox mipb mipa
Neuromuscular disease			0.0054	gpia gpib											0.017	gpia gpib
Oculocutaneous albinism	0.00098	tyrp1a tyrp1b oca2											0.0032	tyrp1a tyrp1b oca2
Optic neuritis					0.00083	sod2 cat											0.0018	sod2 cat
Osteogenesis imperfecta	0.0017	col1a1a col1a2 col1a1b											0.0052	col1a1a col1a2 col1a1b
Osteogenesis imperfecta type 4	0.00012	col1a1a col1a2 col1a1b											0.00035	col1a1a col1a2 col1a1b
Pancreatic cancer					0.0039	tp53 sod2 cat					0.00084	dpydb nos2b ins sod2 mmp9
Pigmentation disease	0.0002	tyrp1a tyrp1b oca2											0.00059	tyrp1a tyrp1b oca2
Prostate cancer							0.00013	kdm5bb cbx3a cnpy2 atf3 hdlbpa smad3b ezh2 cdh13 acsl3b stat6 ncoa2 ncoa4 smad9 ptk2ba c6ast3 sult2st3 rnasel3 socs1a amd1 tmeff2a cbx1b birc5b kdm5ba wfdc1 kdm4c timp2b ncoa3 tcf3b mmp13b il16 gstp2 sult2st2 gstp1	8.8e-05	daxx skp2 nfkbiaa erbb3a mycb kmt2e nfkbiab caspa akt2 egfra adsl msh2 kdm4ab bag1 lef1 insb ptk2bb fgfr2 apc raf1b kif5ab kdm6a igfbp3 dusp1 chd1
Pseudoxanthoma elasticum					0.00083	sod2 cat											0.0018	sod2 cat
Pulmonary fibrosis	0.00098	col1a1a twist3 col1a2 col1a1b nfe2l2a habp2 gstp1			0.00079	stat1a hsp90ab1 cat					0.00038	stat1a tnfb hsp90ab1 mmp9
Renal cell carcinoma									0.0056	skp2 mycb egfra msh2 nr3c1 anxa1a cdkn1ba rnf139 jun cdkn1bb apc kdm6a vegfc pdgfra vhl ccne1 igfbp3	0.00077	tnfb cdk2 mmp9 myca vegfaa
Sciatic neuropathy			0.0097	caspa neflb myhz2 grin1b myhz1.2					0.00048	nfkbiaa nfkbiab caspa neflb bdnf rpsa grin1b cdkn1ba cdkn1bb serpine1 nefla crcp pdgfra oprl1 nrg1
Spondylocostal dysostosis	0.00017	tbx6 her1 mespaa mespab											0.00059	tbx6 her1 mespaa mespab
Type 2 diabetes mellitus	1.3e-06	isl1 ctsll slc2a3a ppp1r3cb casq1b lta atp2a1 ggt1a f9b atp2a1l casq1a nfe2l2a gpx3 nr0b2a apln aldob nfe2l1b apom fap itga2.3 pth1b pth1a gstp1					2.7e-09	ada nr2f6a isl1 f3b enpp1 star slc2a3a g6pca.2 ppp1r3cb zgc:77112 tlr4ba lta atp2a1 hnf4a hsd17b3 fabp3 socs3a hmga1a f9b nfe2l1a nr1d1 nr2f5 map1lc3a f7 atp2a1l cpb2 slc2a3b casq1a nr2f2 cyp11c1 crp3 serpinc1 nfe2l2a gpx3 sod1 mthfr b2m apln nog3 aldob ppp1r3ca mif fxn abca1a ide nfe2l1b apom aanat2 itga2.3 lpl ppp1r3aa pth1b pth1a ctsbb apoea gstp2 gstp1 mtr hmgcrb									0.012	dcn sod2 cat
Ullrich congenital muscular dystrophy	0.00043	col6a2 col6a1 col12a1a											7e-05	col6a2 col6a1 col12a1a col6a3
Urinary bladder cancer					0.0033	tp53 sod2 hrasa			0.019	erbb3a mycb egfra msh2 kdm4ab cdkn1ba hbegfb cdkn1bb serpine1 fgfr2 vegfc vhl ccne1 igfbp3 dusp1	0.00065	hrasb sod2 mmp9 myca vegfaa
Vitiligo					0.0039	sod2 cat											0.0067	sod2 cat
Single diseases
Anencephaly									0.32	ntrk1 caspa clu hnrnpa1a eno1b acadvl bdnf grin1b uchl1 drd3 insb eef2l2 eef2k gcgb cebpb gnas csnk1e cdk7 hmgcra adrb3a epha4a apc gcga hsp7.2 igfbp3 eef2b nrg1
Autosomal recessive non-syndromic intellectual disability							0.96	kdm5bb impa1 tnikb st3gal3a kptn zc3h14 kdm5ba tti2 man1b1a mettl23
Bilirubin metabolic disorder													0.41	hmbsa f7 hmbsb hmgb1a
Breast.adenocarcinoma																	0.12	cat
Cervix uteri carcinoma in situ									0.19	skp2 srsf1b msh2 cdkn1ba cdkn1bb ccne1 igfbp3
Cholestasis	0.26	col1a1a pygmb col1a1b adh5 gstp1
Cholesteatoma of middle ear											0.32	tnfb mmp9 vegfaa
Chondrosarcoma							0.53	col2a1b col2a1a taf15 ext1a
Chronic venous insufficiency																	0.12	cat
Clear cell renal cell carcinoma									0.33	mycb srsf1b kat8 srsf5a vhl srsf4
Colon adenocarcinoma									0.24	daxx srsf5a apc vegfc pik3r3a srsf4
Complex cortical dysplasia with other brain malformations															0.14	ctnna2 tuba8l
Congenital myopathy			0.22	myhz2 myhc4 myhz1.2
Congenital stationary night blindness autosomal dominant 1																	0.12	rho
Congestive heart failure																	0.49	myod1 sod2 cat
Coronary artery disease							0.18	gpx1b cbsb cyba tlr4ba lta lipg pparaa f7 crp3 sod1 mthfr cbsa abca1a cdh5 apom lpl pth1b pth1a apoea hmgcrb
Dermatitis herpetiformis											0.77	tnfb vegfaa
Diabetic angiopathy											0.12	tnfb nos2b sod2 vegfaa
Diamond-Blackfan anemia									0.099	rpl15 rps15a rpl27 rpl5b rpl35 rpsa rps27.1 rpl18 rps26l rps19 rps1 rps28 gh1 rps24 rps29 rps7 rpl11 rpl35a
Disease of cellular proliferation			0.13	myhz2 myhz1.2
Distal myopathy			0.22	myhz2 myhc4 myhz1.2
Dystonia			0.37	penkb gch1
Endometrial.carcinoma					0.42	tp53 hrasa
Epidermolysis bullosa simplex							0.53	plecb krt5 pleca cyt1
Extrinsic allergic alveolitis											0.21	tnfb nos2b vegfaa
Eye.disease							0.13	col2a1b eya4 eya1 eya2 tlr4ba mthfr col2a1a
Familial hypertrophic cardiomyopathy													0.21	tnnt2d mybpc3 tnnt2e
Fibromyalgia																	0.12	cat
Glaucoma									0.34	ntrk1 bdnf cdkn1ba eef2l2 cdkn1bb serpine1 sqstm1 eef2b sh3pxd2b
Glioblastoma multiforme					0.62	tp53 hrasa
Glycogen storage disease VII															0.14	pfkma pfkmb
Graves' disease					0.62	tp53 cat
Hemolytic anemia			0.24	ak1 pgk1
Hereditary mucosal leukokeratosis													0.15	krtt1c19e cyt1 krt17
Hodgkin's lymphoma									0.24	nfkbiaa nfkbiab jun junba junbb
Holoprosencephaly							0.12	zic2a cyp26a1 six3b six3a
Homocystinuria							0.12	cbsb mthfr cbsa
Hyperhomocysteinemia							0.17	atp1a1a.4 gpx1b atp1a1a.2 atp1a2a cbsb mthfr cbsa apoea mtr
Hypertrophic cardiomyopathy	0.1	tnnt2d nmnat2 mybpc3 ctsll cav3 nppa timp2a
Inflammatory bowel disease											0.19	tnfb nos2b vegfaa hspa5
Intrinsic cardiomyopathy									0.49	daam1b cct4 daam1a cct3 cct6a cct5
Juvenile polyposis syndrome							0.13	acvr2aa bmpr1aa smad9 smad1 bmpr1ab
Kawasaki disease											0.77	tnfb mmp9 vegfaa
Keratosis																	0.12	cat
Leber hereditary optic neuropathy					0.12	tp53 sod2
Lichen planus																	0.12	cat
Major depressive disorder									0.19	htr2cl1 bdnf nr3c1 fkbp5 hsp7.2 dusp1
Marfan syndrome							0.53	mmp14b bmp8a gdf7 gdf6a mus81 timp2b
Meckel syndrome															0.43	mks1 cc2d2a
Meesmann corneal dystrophy							0.12	krt4 krt5 cyt1
Membranoproliferative glomerulonephritis									0.25	cdkn1ba edn1 cdkn1bb f5 ccr6a
Microphthalmia							0.72	lrp5 bcor rarab pax6b gdf6a raraa sox2
Multiple myeloma											0.38	tnfb sod2 notch2 vegfaa
Muscular disease			0.14	clu hmgcra
Muscular dystrophy	0.11	cav3 capn3a capn3b col6a2 myot
Myopathy			0.16	myhz2 myhc4 myhz1.2
Nemaline myopathy													0.21	tnnt2d tnnt3a tnnt2e tnnt3b
Nephrosis													0.28	star vim ace cd59 ptprua
Night blindness							0.12	rdh5 rlbp1b nyx exorh
Osteoporosis	0.44	col1a1a col1a2 col1a1b nrip1b pth1b pth1a gstp1
Papillary thyroid carcinoma					0.26	hrasa cat
Preeclampsia											0.54	tnfb mmp9 notch2 vegfaa
Primary open angle glaucoma					0.28	tp53 sod2
Prostate adenocarcinoma									0.12	nfkbiaa mycb nfkbiab clu akt2 jun raf1b pdgfra
Pterygium					0.83	tp53 cat
Pulmonary edema											0.19	tnfb nos2b vegfaa
Renal carcinoma									0.74	fosl1a fosl2 jun junba junbb
Restrictive cardiomyopathy			0.67	myhz2 myhc4 myhz1.2
Retinitis pigmentosa																	0.12	rho cat
Retinitis pigmentosa 4																	0.12	rho
Rheumatoid arthritis											0.38	stat1a tnfb hsp9ab1 mmp9
Sensorineural hearing loss																	0.11	sod2 cat
Squamous cell carcinoma					0.42	tp53 hrasa
Status epilepticus			0.39	hsc7 prkcbb grin1b ptk2bb
Temporal lobe epilepsy											0.21	nsfa actb1 actb2 mmp9
Testicular cancer							0.16	tp63 casp2 gstp2 gstp1
Transient cerebral ischemia															0.28	eif2s1a neflb lmna rps6 cxcl12b hspa8 dusp1
Transitional cell carcinoma									0.49	daxx skp2 erbb3a egfra anxa1a cdkn1ba hbegfb cdkn1bb fgfr2 apc igfbp3
Tympanosclerosis																	0.12	cat
Type 1 diabetes mellitus											0.12	tnfb nos2b ins sod2 yy1a ran
Vascular dementia															0.14	hsc7 eif4eb rps6 grin1b

## Sheet: 8. lfc_final_merged - Fig 8
Fig. 8 Log fold change against phenotypic effect, classified by network node category
gene	Fernando_STRESS	AverageShortestPathLength	BetweennessCentrality	NeighborhoodConnectivity	pvalue_C_vs_TS	2.1_pvalue_UV	2.2_pvalue_UV	pvalue_TS->UV	DFA	DFA_TS	DFA_UV	DFA_TS_UV	Antagonistic	Synergistic	TS_lfc	padj	UV_lfc	padj_UV	TSUV_lfc	padj_TSUV	TS_lfc_squared	UV_lfc_squared	TSUV_lfc_squared	TS_GO_shared	TSUV_GO_shared	UV_GO_shared	GO_shared_total	TS_GO_unique	TSUV_GO_unique	UV_GO_unique	GO_unique_total	GO_TS_total	GO_TSUV_total	GO_UV_total	TS_PHE_shared	TSUV_PHE_shared	UV_PHE_shared	PHE_shared_total	TS_PHE_unique	TSUV_PHE_unique	UV_PHE_unique	PHE_unique_total	PHE_TS_total	PHE_TSUV_total	PHE_UV_total	TS_DIS_shared	TSUV_DIS_shared	UV_DIS_shared	DIS_shared_total
ide	0	4.2124	0	123.5	0.120899	0.926522	0.045126	8.92e-05	P	P	UV	UVPrecededbyHeat	P	P	-0.178261	0.999955	-0.00752976	0.993419	-0.348551	0.0226757	0.0317769	5.67e-05	0.121488	0	4	5	9	0	0	2	2	2	4	7	NA	NA	NA	NA	NA	NA	NA	NA	NA	NA	NA	0	0	1	1
col1a2	0	3.97759	0.000339	58.9737	0.006016	0.848114	0.798993	0.000147	P	TS	P	UVPrecededbyHeat	P	P	0.408736	0.489948	-0.0220791	0.993232	0.389869	0.0321091	0.167065	0.000487485	0.151998	NA	NA	NA	NA	NA	NA	NA	NA	NA	NA	NA	8	8	0	16	0	2	0	2	8	10	0	4	3	0	7
abca1a	0	4.0942	0.000275	45.125	0.755049	0.086311	0.029068	0.000152	P	P	UV	UVPrecededbyHeat	P	P	-0.0531557	0.999955	-0.209952	0.62541	0.409419	0.0325797	0.00282553	0.0440801	0.167624	0	2	1	3	0	0	0	0	0	2	1	NA	NA	NA	NA	NA	NA	NA	NA	NA	NA	NA	0	0	1	1
col1a1a	0	3.91124	0.000543	59.1688	0.002017	0.149852	0.068274	3.61e-05	P	TS	P	UVPrecededbyHeat	P	P	0.503881	0.241349	-0.182081	0.740164	0.443532	0.0116589	0.253897	0.0331535	0.196721	0	2	0	2	0	0	0	0	0	2	0	8	8	0	16	0	3	0	3	8	11	0	4	3	0	7
aldh18a1	0	3.32589	0.003512	73.9151	5.46e-07	0.008959	0.123627	3.62e-05	H	TS	UV	UVPrecededbyHeat	H	H	0.621912	0.000462487	0.268591	0.233847	0.494402	0.0116589	0.386775	0.072141	0.244433	5	3	5	13	1	2	0	3	5	5	5	NA	NA	NA	NA	NA	NA	NA	NA	NA	NA	NA	0	1	0	1
gpia	0	3.55236	0.000393	60.6753	0.000102	0.625875	0.05994	0.000145	I	TS	I	UVPrecededbyHeat	I	I	0.774268	0.0290655	-0.0806825	0.969534	0.533871	0.0321091	0.59949	0.00650966	0.285018	13	14	0	27	5	0	0	5	13	14	0	NA	NA	NA	NA	NA	NA	NA	NA	NA	NA	NA	2	2	0	4
col1a1b	0	4.06548	0.000225	59.75	0.001174	0.918086	0.768728	0.000132	P	TS	P	UVPrecededbyHeat	P	P	0.602052	0.167052	-0.016356	0.993419	0.559433	0.0294839	0.362467	0.000267519	0.312965	NA	NA	NA	NA	NA	NA	NA	NA	NA	NA	NA	8	8	0	16	0	1	0	1	8	9	0	4	3	0	7
junbb	0	3.58666	5.11e-05	73.25	0.549102	0.148501	1.66e-09	0.000117	I	I	UV	UVPrecededbyHeat	I	I	-0.115254	0.999955	0.227624	0.738543	0.592291	0.0276114	0.0132836	0.0518127	0.350809	0	0	0	0	0	0	1	1	1	0	1	NA	NA	NA	NA	NA	NA	NA	NA	NA	NA	NA	0	0	0	0
ctnna2	0	3.42074	0.000502	76.8571	0.000186	0.079364	0.282717	0.000172	I	TS	I	UVPrecededbyHeat	I	I	0.781287	0.0462671	0.314649	0.610977	0.64291	0.0348466	0.610409	0.0990041	0.413333	NA	NA	NA	NA	NA	NA	NA	NA	NA	NA	NA	NA	NA	NA	NA	NA	NA	NA	NA	NA	NA	NA	0	0	0	0
slc39a13	0	6.90015	5.66e-08	10.6	0.434847	0.958375	4.86e-07	2.73e-05	P	P	UV	UVPrecededbyHeat	P	P	0.145898	0.999955	-0.00814916	0.994234	-0.651401	0.00951916	0.0212862	6.64e-05	0.424324	NA	NA	NA	NA	NA	NA	NA	NA	NA	NA	NA	NA	NA	NA	NA	NA	NA	NA	NA	NA	NA	NA	0	1	0	1
gstp1	0	3.9794	6.07e-05	49.0213	0.025118	0.016791	0.000298	1.75e-05	P	TS	UV	UVPrecededbyHeat	P	P	0.497575	0.999955	0.465642	0.318273	0.72339	0.00718797	0.247581	0.216822	0.523294	NA	NA	NA	NA	NA	NA	NA	NA	NA	NA	NA	NA	NA	NA	NA	NA	NA	NA	NA	NA	NA	NA	2	0	3	5
gapdhs	0	3.1182	0.002943	91.7647	1.02e-05	0.081833	0.208911	5.79e-07	H	TS	H	UVPrecededbyHeat	H	H	0.918893	0.00491439	0.319464	0.616578	0.817026	0.000373325	0.844365	0.102057	0.667532	5	2	0	7	2	0	0	2	5	2	0	NA	NA	NA	NA	NA	NA	NA	NA	NA	NA	NA	1	0	0	1
tyrp1b	0	4.55714	0.000359	4.6	3.19e-05	0.051067	0.032594	7.65e-05	P	TS	UV	UVPrecededbyHeat	P	P	0.796868	0.0114357	0.382676	0.515327	0.81911	0.0204888	0.634999	0.146441	0.670941	2	7	8	17	0	0	2	2	4	7	10	NA	NA	NA	NA	NA	NA	NA	NA	NA	NA	NA	2	2	0	4
smad3b	0	4.08876	3.99e-06	62.1538	0.179612	0.148413	0.029706	3.91e-05	P	P	UV	UVPrecededbyHeat	P	P	0.595658	0.999955	0.509565	0.738543	0.824129	0.012434	0.354808	0.259656	0.679189	0	3	3	6	0	0	0	0	0	3	3	0	0	1	1	0	0	0	0	0	0	1	0	0	1	1
mipa	0	5.21755	2.25e-06	20	7.29e-11	2.48e-10	0.000428	1.58e-07	P	TS	UV	UVPrecededbyHeat	P	P	1.48305	2.16e-07	1.23138	2.96e-07	0.899341	0.000144907	2.19942	1.5163	0.808815	3	9	10	22	2	1	4	7	7	10	14	0	0	0	0	0	2	0	2	0	2	0	1	2	2	5
tyrp1a	0	5.20653	2.67e-05	3.66667	0.000233	0.171295	0.004296	1.57e-07	P	TS	UV	UVPrecededbyHeat	P	P	0.749459	0.0515016	0.264928	0.769131	1.02002	0.000144907	0.561689	0.070187	1.04044	NA	NA	NA	NA	NA	NA	NA	NA	NA	NA	NA	NA	NA	NA	NA	NA	NA	NA	NA	NA	NA	NA	2	2	0	4
tnnt2d	0	4.22748	1.01e-05	40.0588	0.001302	0.191878	0.048582	3.29e-07	P	TS	UV	UVPrecededbyHeat	P	P	0.921451	0.179356	0.332945	0.793476	1.07651	0.000245118	0.849073	0.110852	1.15888	8	9	4	21	3	1	0	4	8	10	4	NA	NA	NA	NA	NA	NA	NA	NA	NA	NA	NA	1	2	1	4
myhz2	0	3.46577	3.91e-05	148.027	0.000187	0.682145	0.452923	2.77e-05	I	TS	I	UVPrecededbyHeat	I	I	1.01101	0.0462671	0.111685	0.977159	1.09205	0.00951916	1.02214	0.0124736	1.19257	NA	NA	NA	NA	NA	NA	NA	NA	NA	NA	NA	0	0	0	0	2	0	0	2	2	0	0	2	1	0	3
capn3a	0	4.49224	7.35e-05	19.6667	0.00042	3.62e-05	0.001589	1.42e-05	P	TS	UV	UVPrecededbyHeat	P	P	1.51062	0.0821761	1.50642	0.00543651	1.10441	0.00593457	2.28196	2.2693	1.21972	8	9	4	21	3	0	0	3	8	9	4	NA	NA	NA	NA	NA	NA	NA	NA	NA	NA	NA	1	1	0	2
neflb	0	3.6525	3.01e-06	75.3077	2.96e-06	0.000212	0.005029	0.000123	I	TS	UV	UVPrecededbyHeat	I	I	1.48596	0.00179817	1.14694	0.0213825	1.13673	0.0284451	2.20807	1.31546	1.29215	NA	NA	NA	NA	NA	NA	NA	NA	NA	NA	NA	NA	NA	NA	NA	NA	NA	NA	NA	NA	NA	NA	1	0	1	2
capn3b	0	6.06265	1.05e-09	10	8.07e-06	0.027739	0.316023	0.000289	P	TS	UV	UVPrecededbyHeat	P	P	1.56898	0.00398278	0.759966	0.404853	1.13715	0.0499868	2.46171	0.577548	1.29311	8	9	4	21	3	0	0	3	8	9	4	NA	NA	NA	NA	NA	NA	NA	NA	NA	NA	NA	1	1	0	2
tnni1d	0	4.64764	2.86e-07	35.375	0.008274	0.629754	0.087017	8.28e-08	P	TS	P	UVPrecededbyHeat	P	P	0.922301	0.583033	0.141431	0.970012	1.25327	8.97e-05	0.850639	0.0200026	1.5707	0	0	0	0	0	1	0	1	0	1	0	NA	NA	NA	NA	NA	NA	NA	NA	NA	NA	NA	2	3	0	5
mipb	0	5.11037	2.58e-08	19	2.74e-05	2.23e-07	6.54e-07	2.97e-11	P	TS	UV	UVPrecededbyHeat	P	P	1.59794	0.0101282	1.49779	8e-05	1.37443	8.86e-08	2.55342	2.24336	1.88905	3	9	10	22	2	1	4	7	7	10	14	0	0	0	0	0	2	0	2	0	2	0	1	2	2	5
egln3	1	4.19181	2.43e-05	20.6667	0.349555	3.47e-20	1.82e-52	1.7e-07	P	P	UV	UVPrecededbyHeat	P	P	0.232303	0.999955	-2.30545	2.91e-16	-1.4278	0.000144907	0.0539646	5.3151	2.03861	NA	NA	NA	NA	NA	NA	NA	NA	NA	NA	NA	NA	NA	NA	NA	NA	NA	NA	NA	NA	NA	NA	0	0	1	1
slc25a4	0	3.61327	0.001228	64.5312	4.1e-14	2.43e-06	0.150251	2.14e-07	H	TS	UV	UVPrecededbyHeat	H	H	2.54517	1.39e-10	1.52529	0.000629425	1.46419	0.000170224	6.47788	2.3265	2.14385	0	0	0	0	0	1	0	1	0	1	0	NA	NA	NA	NA	NA	NA	NA	NA	NA	NA	NA	1	0	1	2
grin1b	0	3.51458	0.000277	88.5833	0.035861	0.45559	0.022325	1.78e-07	I	TS	UV	UVPrecededbyHeat	I	I	1.06607	0.999955	0.316827	0.939454	1.62443	0.000146174	1.13651	0.100379	2.63879	NA	NA	NA	NA	NA	NA	NA	NA	NA	NA	NA	NA	NA	NA	NA	NA	NA	NA	NA	NA	NA	NA	2	0	2	4
tbx6	0	5.44518	0	6.5	2.42e-09	0.08273	0.431939	2.31e-05	P	TS	P	UVPrecededbyHeat	P	P	-1.9541	3.82e-06	-0.607829	0.618297	-1.64948	0.00870049	3.81852	0.369456	2.7208	NA	NA	NA	NA	NA	NA	NA	NA	NA	NA	NA	0	0	0	0	2	0	0	2	2	0	0	1	1	0	2
tnni2a.3	0	3.9248	0.000226	58.3469	0.987869	0.030555	0.165913	0.00031	P	P	UV	UVPrecededbyHeat	P	P	0.0106887	0.999955	-1.40478	0.423773	2.18575	0.0528374	0.000114249	1.9734	4.7775	0	0	0	0	0	1	0	1	0	1	0	NA	NA	NA	NA	NA	NA	NA	NA	NA	NA	NA	0	3	0	3
atp2a1l	0	3.99804	0.000146	55.7619	4.89e-18	2.58e-06	0.065444	1.02e-11	P	TS	UV	UVPrecededbyHeat	P	P	3.43996	3.87e-14	1.83206	0.000656084	2.18854	4.07e-08	11.8334	3.35645	4.7897	0	0	0	0	2	0	0	2	0	0	0	NA	NA	NA	NA	NA	NA	NA	NA	NA	NA	NA	2	1	1	4
cryba1b	0	4.29884	7.25e-05	102.5	1.34e-18	3.45e-13	4.87e-07	0.000403	P	TS	UV	UVPrecededbyHeat	P	P	1.32796	1.58e-14	1.47872	6.66e-10	0.849097	0.0632609	1.76347	2.18661	0.720966	0	5	5	10	0	2	1	3	1	7	6	NA	NA	NA	NA	NA	NA	NA	NA	NA	NA	NA	0	1	1	2
casq1a	0	5.45664	0	8	3.53e-06	0.047348	0.236961	0.000416	P	TS	UV	UVPrecededbyHeat	P	P	1.22799	0.0019965	0.554164	0.504658	0.991549	0.0640309	1.50797	0.307098	0.983169	NA	NA	NA	NA	NA	NA	NA	NA	NA	NA	NA	NA	NA	NA	NA	NA	NA	NA	NA	NA	NA	NA	1	0	1	2
kdm5ba	0	4.02966	3.29e-05	35.0769	0.240482	0.011176	1.71e-12	0.000463	P	P	UV	UVPrecededbyHeat	P	P	0.190581	0.999955	-0.328313	0.257966	-0.41098	0.0680591	0.0363213	0.107789	0.168904	NA	NA	NA	NA	NA	NA	NA	NA	NA	NA	NA	NA	NA	NA	NA	NA	NA	NA	NA	NA	NA	NA	0	0	1	1
eno1b	0	3.32299	0.00036	113.984	0.30621	0.084583	0.001715	0.000461	I	I	UV	UVPrecededbyHeat	I	I	0.349068	0.999955	0.477632	0.622183	0.711827	0.0680591	0.121848	0.228132	0.506698	0	14	0	14	0	0	0	0	0	14	0	NA	NA	NA	NA	NA	NA	NA	NA	NA	NA	NA	0	0	2	2
hsc70	1	3.11429	0.00125	87.8824	0.000253	0.312516	0.402792	0.00056	I	TS	I	UVPrecededbyHeat	I	I	2.28238	0.0529946	0.655997	0.881928	2.09975	0.0759166	5.20928	0.430332	4.40896	NA	NA	NA	NA	NA	NA	NA	NA	NA	NA	NA	NA	NA	NA	NA	NA	NA	NA	NA	NA	NA	NA	2	1	0	3
col6a1	0	3.98571	0.000265	68.2206	0.000973	0.031457	0.670208	0.000584	P	TS	UV	UVPrecededbyHeat	P	P	0.848572	0.1488	0.444441	0.430329	0.480241	0.077767	0.720075	0.197528	0.230632	NA	NA	NA	NA	NA	NA	NA	NA	NA	NA	NA	1	1	2	4	1	3	0	4	2	4	2	1	1	0	2
nr1d1	0	4.30218	0.000963	11.9474	0.895159	0.364899	0.03473	0.000735	P	P	UV	UVPrecededbyHeat	P	P	0.0901495	0.999955	-0.501654	0.905275	1.61491	0.0927569	0.00812693	0.251657	2.60792	0	2	2	4	0	2	2	4	2	4	4	NA	NA	NA	NA	NA	NA	NA	NA	NA	NA	NA	0	0	1	1
star	0	4.51545	0	20.6	0.82108	0.057663	1.04e-05	0.00083	P	P	UV	UVPrecededbyHeat	P	P	0.122366	0.999955	0.760717	0.539165	1.06676	0.101966	0.0149734	0.578691	1.13797	NA	NA	NA	NA	NA	NA	NA	NA	NA	NA	NA	NA	NA	NA	NA	NA	NA	NA	NA	NA	NA	NA	0	0	1	1
eno1a	0	3.30979	0.000402	114.422	2.5e-05	0.717802	0.310996	0.000926	I	TS	I	UVPrecededbyHeat	I	I	0.78678	0.00939462	0.0609672	0.980046	0.543585	0.110916	0.619023	0.003717	0.295485	13	14	0	27	5	0	0	5	13	14	0	NA	NA	NA	NA	NA	NA	NA	NA	NA	NA	NA	1	0	0	1
cryaa	0	5.04061	0.00058	1.66667	0.147968	0.084952	0.027136	0.001098	P	P	UV	UVPrecededbyHeat	P	P	1.89836	0.999955	1.53254	0.62302	1.87331	0.121855	3.60378	2.34867	3.50928	0	5	5	10	0	2	1	3	1	7	6	0	0	0	0	0	0	1	1	0	0	1	0	1	1	2
clu	0	3.55062	0.000397	104.978	0.021598	0.12616	0.038017	0.001104	I	TS	UV	UVPrecededbyHeat	I	I	0.629677	0.942485	0.358339	0.707156	0.725018	0.121855	0.396493	0.128407	0.525652	NA	NA	NA	NA	NA	NA	NA	NA	NA	NA	NA	0	0	0	0	2	0	0	2	2	0	0	3	2	3	8
pgk1	1	3.41465	0.00073	90.3208	6.03e-06	0.939042	0.041514	0.001219	I	TS	UV	UVPrecededbyHeat	I	I	0.856311	0.00303954	0.0126237	0.993419	0.496613	0.12918	0.733269	0.000159358	0.246624	13	14	0	27	5	0	0	5	13	14	0	NA	NA	NA	NA	NA	NA	NA	NA	NA	NA	NA	0	0	0	0
krtt1c19e	0	4.99949	4.15e-05	20.6667	0.000638	0.029673	0.032247	0.001323	P	TS	UV	UVPrecededbyHeat	P	P	0.915182	0.109803	0.607365	0.417129	0.891598	0.133656	0.837558	0.368892	0.794947	NA	NA	NA	NA	NA	NA	NA	NA	NA	NA	NA	NA	NA	NA	NA	NA	NA	NA	NA	NA	NA	NA	0	0	0	0
hspa8	1	3.20297	0.000454	83.8349	0.478041	1.05e-07	9.75e-06	0.001729	I	I	UV	UVPrecededbyHeat	I	I	0.176073	0.999955	-1.01914	4.17e-05	0.334785	0.159782	0.0310016	1.03866	0.112081	NA	NA	NA	NA	NA	NA	NA	NA	NA	NA	NA	0	7	7	14	0	2	3	5	0	9	10	0	1	1	2
cat	1	3.557	0.001344	48.2833	0.01306	0.346379	0.172594	0.001727	H	TS	H	UVPrecededbyHeat	H	H	0.604543	0.745078	0.202296	0.895359	0.67486	0.159782	0.365472	0.0409235	0.455436	1	1	0	2	3	1	0	4	1	2	0	NA	NA	NA	NA	NA	NA	NA	NA	NA	NA	NA	9	9	0	18
uox	0	4.08086	0.000295	32	0.00232	0.162403	0.547085	0.002007	P	TS	P	UVPrecededbyHeat	P	P	-1.16974	0.264286	-0.482865	0.758476	-0.914038	0.181343	1.36829	0.233159	0.835466	NA	NA	NA	NA	NA	NA	NA	NA	NA	NA	NA	NA	NA	NA	NA	NA	NA	NA	NA	NA	NA	NA	1	1	0	2
krt17	0	4.35714	2.44e-05	36.7273	0.173552	0.674015	0.887687	0.002356	P	P	P	UVPrecededbyHeat	P	2. Synergistic	-0.425474	0.999955	0.109429	0.97638	-0.512573	0.200076	0.181028	0.0119748	0.262731	NA	NA	NA	NA	NA	NA	NA	NA	NA	NA	NA	NA	NA	NA	NA	NA	NA	NA	NA	NA	NA	NA	0	0	0	0
mespab	0	5.61624	1.04e-05	4.25	4.06e-07	0.984104	0.014524	0.002449	P	TS	UV	UVPrecededbyHeat	P	P	-3.70493	0.000385015	0.0112244	0.998366	-1.88618	0.205612	13.7265	0.000125988	3.55767	NA	NA	NA	NA	NA	NA	NA	NA	NA	NA	NA	0	0	0	0	3	0	0	3	3	0	0	1	1	0	2
cacnb4b	0	3.80653	0.000216	69.0896	0.052703	0.18862	0.352651	0.002519	P	P	P	UVPrecededbyHeat	P	2. Synergistic	0.498591	0.999955	-0.291454	0.791087	0.570541	0.209338	0.248593	0.0849456	0.325517	0	1	0	1	0	0	0	0	0	1	0	NA	NA	NA	NA	NA	NA	NA	NA	NA	NA	NA	0	1	0	1
eef2l2	0	3.13619	0.001456	177.994	1.76e-10	0.001326	0.58414	0.002977	I	TS	UV	UVPrecededbyHeat	I	I	1.02358	4.16e-07	0.542259	0.0718673	0.560168	0.231293	1.04772	0.294044	0.313788	0	0	0	0	0	0	6	6	6	0	6	NA	NA	NA	NA	NA	NA	NA	NA	NA	NA	NA	1	0	1	2
ak1	0	3.49224	0.000384	95.2703	3.88e-05	0.351668	0.926723	0.00296	I	TS	I	UVPrecededbyHeat	I	I	0.771897	0.0131374	0.178251	0.89692	0.599419	0.231293	0.595825	0.0317736	0.359303	9	9	0	18	5	0	0	5	9	9	0	NA	NA	NA	NA	NA	NA	NA	NA	NA	NA	NA	1	1	0	2
bfsp2	0	7.12792	0	2	0.872188	0.649289	0.003517	0.003403	P	P	UV	UVPrecededbyHeat	P	P	-0.0672105	0.999955	-0.160068	0.97282	1.0576	0.252822	0.00451724	0.0256218	1.11852	NA	NA	NA	NA	NA	NA	NA	NA	NA	NA	NA	NA	NA	NA	NA	NA	NA	NA	NA	NA	NA	NA	0	1	1	2
pfkmb	0	3.543	0.000287	61.6531	0.10975	0.722845	0.726295	0.003464	I	I	I	UVPrecededbyHeat	I	2. Synergistic	1.20469	0.999955	-0.202918	0.981143	1.19977	0.256575	1.45128	0.0411759	1.43945	0	14	0	14	0	0	0	0	0	14	0	NA	NA	NA	NA	NA	NA	NA	NA	NA	NA	NA	0	1	0	1
pfkma	0	3.53626	0.000333	60.2308	0.006532	0.076734	0.360997	0.003773	I	TS	I	UVPrecededbyHeat	I	I	1.05962	0.509188	0.590123	0.604453	0.750337	0.270202	1.12279	0.348245	0.563005	13	14	0	27	5	0	0	5	13	14	0	NA	NA	NA	NA	NA	NA	NA	NA	NA	NA	NA	1	1	0	2
dusp1	1	3.75751	1.11e-05	160.19	0.083187	2.62e-05	7.21e-08	0.003927	I	I	UV	UVPrecededbyHeat	I	I	0.198051	0.999955	0.382163	0.00415408	0.290435	0.276262	0.0392243	0.146048	0.0843524	0	0	0	0	0	0	1	1	1	0	1	NA	NA	NA	NA	NA	NA	NA	NA	NA	NA	NA	0	0	4	4
myhc4	0	3.48963	5.74e-05	163	0.011473	0.275545	0.127554	0.004135	I	TS	I	UVPrecededbyHeat	I	I	0.756838	0.68827	0.33534	0.858652	0.873027	0.281771	0.572803	0.112453	0.762177	NA	NA	NA	NA	NA	NA	NA	NA	NA	NA	NA	NA	NA	NA	NA	NA	NA	NA	NA	NA	NA	NA	1	1	0	2
adh5	0	4.05642	0.00051	40.4833	0.024033	0.714461	0.945619	0.004078	P	TS	P	UVPrecededbyHeat	P	P	0.517076	0.986977	0.070436	0.979632	0.445765	0.281771	0.267368	0.00496123	0.198706	NA	NA	NA	NA	NA	NA	NA	NA	NA	NA	NA	NA	NA	NA	NA	NA	NA	NA	NA	NA	NA	NA	0	0	0	0
rtn1a	0	4.41856	0.000102	9.22222	0.001797	0.103789	0.400538	0.00443	P	TS	P	UVPrecededbyHeat	P	P	0.486085	0.22357	0.215055	0.666923	0.369426	0.296771	0.236279	0.0462488	0.136475	NA	NA	NA	NA	NA	NA	NA	NA	NA	NA	NA	NA	NA	NA	NA	NA	NA	NA	NA	NA	NA	NA	1	1	0	2
cacng8a	0	4.19855	1.16e-05	42.7	0.504949	0.367045	0.005434	0.004796	P	P	UV	UVPrecededbyHeat	P	P	0.371732	0.999955	0.379414	0.905601	1.02277	0.30913	0.138184	0.143955	1.04606	0	0	0	0	0	1	0	1	0	1	0	NA	NA	NA	NA	NA	NA	NA	NA	NA	NA	NA	0	1	0	1
ctsll	0	4.44569	4.74e-06	28.5	0.000315	0.778174	0.392496	0.004829	P	TS	P	UVPrecededbyHeat	P	P	-1.27856	0.0649388	0.106579	0.985078	-1.07033	0.310424	1.63473	0.0113591	1.14561	NA	NA	NA	NA	NA	NA	NA	NA	NA	NA	NA	NA	NA	NA	NA	NA	NA	NA	NA	NA	NA	NA	1	1	0	2
mybpc3	0	3.93234	1.15e-06	62.3864	0.018577	0.968602	0.830175	0.005541	P	TS	P	UVPrecededbyHeat	P	P	0.740583	0.871676	0.0120653	0.995541	0.782716	0.335193	0.548463	0.000145572	0.612644	2	4	0	6	0	1	0	1	2	5	0	0	0	0	0	2	0	0	2	2	0	0	0	0	0	0
cth	0	3.88767	0.000191	44.1951	0.291013	0.719441	0.656816	0.006538	P	P	P	UVPrecededbyHeat	P	2. Synergistic	-0.271188	0.999955	0.0765207	0.98009	-0.455389	0.366864	0.0735428	0.00585541	0.207379	NA	NA	NA	NA	NA	NA	NA	NA	NA	NA	NA	NA	NA	NA	NA	NA	NA	NA	NA	NA	NA	NA	0	1	0	1
hmbsb	0	3.74772	0.000339	49.6364	0.991577	0.367424	0.091488	0.006731	P	P	P	UVPrecededbyHeat	P	2. Synergistic	-0.00182146	0.999955	0.12975	0.905601	-0.386268	0.371324	3.32e-06	0.0168352	0.149203	NA	NA	NA	NA	NA	NA	NA	NA	NA	NA	NA	NA	NA	NA	NA	NA	NA	NA	NA	NA	NA	NA	0	0	0	0
eif4eb	0	3.35823	0.00116	150.157	0.726862	0.020991	0.935267	0.007252	I	I	UV	UVPrecededbyHeat	I	I	-0.0650583	0.999955	0.377132	0.355117	-0.46901	0.389755	0.00423259	0.142228	0.219971	0	0	0	0	0	0	6	6	6	0	6	NA	NA	NA	NA	NA	NA	NA	NA	NA	NA	NA	0	0	0	0
c1r	0	4.84554	0	116	0.656776	0.925313	0.15701	0.01132	P	P	P	UVPrecededbyHeat	P	2. Synergistic	0.550763	0.999955	-0.0940492	0.993419	1.98902	0.496488	0.30334	0.00884525	3.95618	NA	NA	NA	NA	NA	NA	NA	NA	NA	NA	NA	NA	NA	NA	NA	NA	NA	NA	NA	NA	NA	NA	0	1	0	1
f7	1	3.76447	0.000165	44.5	0.251753	0.477911	0.001003	0.011617	P	P	UV	UVPrecededbyHeat	P	P	-0.314939	0.999955	-0.179296	0.946612	0.678315	0.500052	0.0991868	0.032147	0.460111	0	0	0	0	0	0	1	1	1	0	1	NA	NA	NA	NA	NA	NA	NA	NA	NA	NA	NA	0	0	4	4
zgc:136908	1	3.47578	0.000358	80.5714	0.331354	0.718157	0.327748	0.011692	I	I	I	UVPrecededbyHeat	I	2. Synergistic	0.742527	0.999955	-0.255056	0.980083	1.61687	0.500052	0.551346	0.0650534	2.61428	NA	NA	NA	NA	NA	NA	NA	NA	NA	NA	NA	NA	NA	NA	NA	NA	NA	NA	NA	NA	NA	NA	0	1	0	1
ptprua	0	4.22828	0	72.5	0.116805	0.009629	9.72e-05	0.012772	P	P	UV	UVPrecededbyHeat	P	P	-0.289031	0.999955	-0.508117	0.240427	-0.572341	0.526084	0.0835391	0.258183	0.327574	NA	NA	NA	NA	NA	NA	NA	NA	NA	NA	NA	NA	NA	NA	NA	NA	NA	NA	NA	NA	NA	NA	0	0	0	0
tnnt3b	0	3.67614	0.000362	59.2687	0.081065	0.898393	0.947547	0.012817	P	P	P	UVPrecededbyHeat	P	2. Synergistic	0.858969	0.999955	-0.0592451	0.993419	0.876223	0.526084	0.737828	0.00350998	0.767766	0	9	0	9	0	1	0	1	0	10	0	0	0	0	0	0	2	0	2	0	2	0	0	1	0	1
pfkpa	0	3.543	0.000287	61.6531	0.005246	0.264786	0.251421	0.012863	I	TS	I	UVPrecededbyHeat	I	I	0.72883	0.453692	0.314114	0.849612	0.722409	0.526174	0.531192	0.0986676	0.521874	13	14	0	27	5	0	0	5	13	14	0	NA	NA	NA	NA	NA	NA	NA	NA	NA	NA	NA	1	1	0	2
col12a1a	1	4.10848	0.000369	50.64	0.046496	0.573714	0.904405	0.012907	P	TS	P	UVPrecededbyHeat	P	P	0.374185	0.999955	0.0833937	0.96233	0.29671	0.526174	0.140015	0.00695451	0.0880367	4	5	0	9	0	1	0	1	4	6	0	NA	NA	NA	NA	NA	NA	NA	NA	NA	NA	NA	1	1	0	2
vhl	1	3.54822	6.44e-05	95.9545	0.606513	0.489214	0.000542	0.015373	I	I	UV	UVPrecededbyHeat	I	I	0.13791	0.999955	-0.170763	0.951242	-0.56636	0.584188	0.0190192	0.0291601	0.320763	NA	NA	NA	NA	NA	NA	NA	NA	NA	NA	NA	NA	NA	NA	NA	NA	NA	NA	NA	NA	NA	NA	0	0	3	3
bscl2l	0	5.3219	2.37e-08	7.5	0.00263	0.000217	0.007495	0.01593	P	TS	UV	UVPrecededbyHeat	P	P	1.04941	0.288521	1.22086	0.021656	0.687576	0.595599	1.10125	1.49051	0.472761	NA	NA	NA	NA	NA	NA	NA	NA	NA	NA	NA	NA	NA	NA	NA	NA	NA	NA	NA	NA	NA	NA	1	1	0	2
vim	1	3.82618	0.000107	60.1667	0.005854	0.713113	0.751613	0.016424	P	TS	P	UVPrecededbyHeat	P	P	0.599376	0.481473	0.0732331	0.979632	0.449019	0.607269	0.359251	0.00536309	0.201618	NA	NA	NA	NA	NA	NA	NA	NA	NA	NA	NA	NA	NA	NA	NA	NA	NA	NA	NA	NA	NA	NA	0	0	0	0
dcn	0	3.49587	0.002261	56.8546	0.172908	0.594486	0.938226	0.017071	H	H	H	UVPrecededbyHeat	H	2. Synergistic	0.316363	0.999955	-0.10864	0.966732	0.428748	0.623434	0.100085	0.0118027	0.183825	0	2	0	2	0	1	0	1	0	3	0	0	0	0	0	0	1	0	1	0	1	0	0	3	0	3
tuba8l	0	3.59637	0.00024	74.2093	0.934593	0.717836	0.009873	0.018064	I	I	UV	UVPrecededbyHeat	I	I	-0.014887	0.999955	0.0538582	0.980046	0.30259	0.643074	0.000221622	0.0029007	0.0915606	0	0	0	0	0	0	1	1	1	0	1	NA	NA	NA	NA	NA	NA	NA	NA	NA	NA	NA	0	0	0	0
lmna	1	3.88919	1.52e-05	140.6	0.633287	0.975404	0.135862	0.018385	I	I	I	UVPrecededbyHeat	I	2. Synergistic	-0.0985847	0.999955	-0.00511173	0.9964	-0.353591	0.652465	0.00971895	2.61e-05	0.125026	NA	NA	NA	NA	NA	NA	NA	NA	NA	NA	NA	0	1	0	1	0	1	0	1	0	2	0	0	0	0	0
col6a3	0	4.98564	0	68	0.509055	0.953983	0.857515	0.018793	P	P	P	UVPrecededbyHeat	P	2. Synergistic	2.23723	0.999955	0.0294091	0.993419	0.586043	0.657165	5.00519	0.000864897	0.343446	NA	NA	NA	NA	NA	NA	NA	NA	NA	NA	NA	0	0	0	0	0	1	0	1	0	1	0	0	1	0	1
col6a3	0	4.98564	0	68	0.509055	0.953983	0.857515	0.018793	P	P	P	UVPrecededbyHeat	P	2. Synergistic	0.578265	0.999955	0.0294091	0.993419	0.586043	0.657165	0.33439	0.000864897	0.343446	NA	NA	NA	NA	NA	NA	NA	NA	NA	NA	NA	0	0	0	0	0	1	0	1	0	1	0	0	1	0	1
col6a3	0	4.98564	0	68	0.509055	0.953983	0.857515	0.018793	P	P	P	UVPrecededbyHeat	P	2. Synergistic	2.23723	0.999955	-0.207614	0.993419	0.586043	0.657165	5.00519	0.0431037	0.343446	NA	NA	NA	NA	NA	NA	NA	NA	NA	NA	NA	0	0	0	0	0	1	0	1	0	1	0	0	1	0	1
col6a3	0	4.98564	0	68	0.509055	0.953983	0.857515	0.018793	P	P	P	UVPrecededbyHeat	P	2. Synergistic	0.578265	0.999955	-0.207614	0.993419	0.586043	0.657165	0.33439	0.0431037	0.343446	NA	NA	NA	NA	NA	NA	NA	NA	NA	NA	NA	0	0	0	0	0	1	0	1	0	1	0	0	1	0	1
ambp	0	3.93481	6.26e-05	59.45	0.061869	0.092963	0.029179	0.018857	P	P	UV	UVPrecededbyHeat	P	P	0.516973	0.999955	0.470947	0.642138	0.644614	0.657603	0.267262	0.221791	0.415527	NA	NA	NA	NA	NA	NA	NA	NA	NA	NA	NA	0	0	0	0	0	0	1	1	0	0	1	0	0	1	1
oca2	0	5.55685	0.000145	3	0.002978	0.706437	0.811984	0.020087	P	TS	P	UVPrecededbyHeat	P	P	1.32682	0.316091	0.172283	0.97838	1.03812	0.681419	1.76045	0.0296814	1.0777	0	0	0	0	1	0	0	1	0	0	0	0	0	0	0	0	1	0	1	0	1	0	2	2	0	4
exorh	0	3.5971	0.000371	54.1957	0.888253	0.459794	0.001051	0.020255	P	P	UV	UVPrecededbyHeat	P	P	-0.053322	0.999955	0.320902	0.940774	1.03244	0.681625	0.00284323	0.102978	1.06594	NA	NA	NA	NA	NA	NA	NA	NA	NA	NA	NA	NA	NA	NA	NA	NA	NA	NA	NA	NA	NA	NA	0	0	0	0
f5	0	3.4335	0.000639	95.1231	0.01659	0.010887	0.051069	0.021676	I	TS	UV	UVPrecededbyHeat	I	I	0.868186	0.829357	0.814773	0.25503	0.65023	0.709105	0.753747	0.663856	0.422799	NA	NA	NA	NA	NA	NA	NA	NA	NA	NA	NA	NA	NA	NA	NA	NA	NA	NA	NA	NA	NA	NA	0	0	1	1
sod2	1	3.462	0.001041	69.3913	0.00458	2.19e-05	0.000504	0.022502	H	TS	UV	UVPrecededbyHeat	H	H	0.969424	0.419026	1.38132	0.00356069	0.681425	0.716821	0.939784	1.90805	0.46434	1	1	0	2	5	4	4	13	5	5	4	0	0	0	0	1	0	1	2	1	0	1	10	8	5	23
hmbsa	0	3.82901	0.000167	54.4444	0.512086	0.95537	0.099623	0.023757	P	P	P	UVPrecededbyHeat	P	2. Synergistic	-0.106896	0.999955	-0.0079994	0.993481	-0.346376	0.729169	0.0114268	6.4e-05	0.119976	NA	NA	NA	NA	NA	NA	NA	NA	NA	NA	NA	NA	NA	NA	NA	NA	NA	NA	NA	NA	NA	NA	0	0	0	0
her1	0	4.9388	0.000679	3.44444	2.14e-14	0.010762	0.887468	0.023789	P	TS	UV	UVPrecededbyHeat	P	P	-2.89524	8.46e-11	-1.26466	0.253247	-1.57783	0.729217	8.38241	1.59937	2.48954	4	5	5	14	2	1	1	4	5	6	6	0	0	0	0	1	0	0	1	1	0	0	1	1	0	2
itgb1b.2	0	3.53952	0.001091	56.45	0.845091	0.044962	0.000119	0.024153	H	H	UV	UVPrecededbyHeat	H	H	0.048825	0.999955	0.39609	0.493829	0.393724	0.730958	0.00238388	0.156887	0.155019	NA	NA	NA	NA	NA	NA	NA	NA	NA	NA	NA	NA	NA	NA	NA	NA	NA	NA	NA	NA	NA	NA	0	1	0	1
mks1	0	3.41806	3.57e-05	115.464	0.529326	0.096388	0.002725	0.024964	I	I	UV	UVPrecededbyHeat	I	I	-0.146997	0.999955	-0.326071	0.649556	-0.435546	0.737723	0.0216083	0.106323	0.1897	NA	NA	NA	NA	NA	NA	NA	NA	NA	NA	NA	0	0	0	0	0	1	0	1	0	1	0	0	0	0	0
c1s	0	4.2541	1.62e-05	112.5	0.81218	0.832242	0.019988	0.025071	P	P	UV	UVPrecededbyHeat	P	P	0.122782	0.999955	-0.113724	0.991895	1.36504	0.737743	0.0150755	0.0129331	1.86334	NA	NA	NA	NA	NA	NA	NA	NA	NA	NA	NA	NA	NA	NA	NA	NA	NA	NA	NA	NA	NA	NA	0	1	0	1
cd59	1	4.14126	0.000476	13.7	0.82136	0.002369	0.791204	0.025655	P	P	UV	UVPrecededbyHeat	P	P	0.057399	0.999955	0.824782	0.10353	-0.708109	0.745218	0.00329465	0.680266	0.501419	0	0	0	0	0	0	1	1	1	0	1	NA	NA	NA	NA	NA	NA	NA	NA	NA	NA	NA	0	0	1	1
cyt1	0	5.05642	1.15e-07	14.8571	0.423401	0.003329	0.015336	0.025631	P	P	UV	UVPrecededbyHeat	P	P	0.239025	0.999955	-0.72826	0.127289	0.353031	0.745218	0.057133	0.530363	0.124631	0	1	1	2	0	0	0	0	0	1	1	NA	NA	NA	NA	NA	NA	NA	NA	NA	NA	NA	0	0	0	0
gcgb	1	3.47005	0.000669	133.954	0.959045	0.004691	1.66e-06	0.025629	I	I	UV	UVPrecededbyHeat	I	I	0.0271418	0.999955	1.12217	0.154376	0.764087	0.745218	0.000736679	1.25927	0.583829	NA	NA	NA	NA	NA	NA	NA	NA	NA	NA	NA	NA	NA	NA	NA	NA	NA	NA	NA	NA	NA	NA	0	0	1	1
aqp3a	0	4.77933	0.000117	15	0.00404	0.334621	0.779279	0.025861	P	TS	P	UVPrecededbyHeat	P	P	1.0921	0.389868	0.375266	0.889577	0.813531	0.748449	1.19268	0.140824	0.661832	2	2	0	4	2	0	0	2	2	2	0	NA	NA	NA	NA	NA	NA	NA	NA	NA	NA	NA	1	1	0	2
gpib	0	3.56033	0.000347	60.3947	0.007454	0.200446	0.241357	0.026878	I	TS	I	UVPrecededbyHeat	I	I	0.91186	0.550238	0.480807	0.801859	0.856023	0.765813	0.831488	0.231175	0.732775	13	14	0	27	5	0	0	5	13	14	0	NA	NA	NA	NA	NA	NA	NA	NA	NA	NA	NA	2	2	0	4
atp2a2a	0	5.00754	1.04e-06	20.6667	0.939522	0.067695	0.684052	0.028301	P	P	P	UVPrecededbyHeat	P	2. Synergistic	0.0175029	0.999955	0.379344	0.578478	-0.458975	0.778047	0.000306353	0.143902	0.210658	0	2	0	2	0	1	0	1	0	3	0	NA	NA	NA	NA	NA	NA	NA	NA	NA	NA	NA	0	1	0	1
mespaa	0	5.93872	0	9	0.010556	0.732291	0.051283	0.029163	P	TS	P	UVPrecededbyHeat	P	P	-2.28605	0.659981	0.216223	0.982567	-1.03925	0.783207	5.22602	0.0467524	1.08004	3	5	0	8	2	0	0	2	3	5	0	0	0	0	0	3	0	0	3	3	0	0	1	1	0	2
nfe2l2b	1	4.50254	0	22	0.808873	0.494047	0.000724	0.030409	P	P	UV	UVPrecededbyHeat	P	P	-0.0861832	0.999955	0.254842	0.95135	0.883912	0.80044	0.00742754	0.0649445	0.781301	0	0	0	0	0	0	2	2	2	0	2	0	0	0	0	0	0	1	1	0	0	1	0	1	2	3
tnnt2e	0	4.37984	4.75e-06	39.8	0.154356	0.588863	0.161487	0.030406	P	P	P	UVPrecededbyHeat	P	2. Synergistic	0.525351	0.999955	0.209006	0.965417	0.836684	0.80044	0.275994	0.0436834	0.70004	0	9	0	9	0	1	0	1	0	10	0	NA	NA	NA	NA	NA	NA	NA	NA	NA	NA	NA	0	2	0	2
cbsb	0	3.93727	0.000136	44.16	0.451942	0.028774	0.002937	0.031395	P	P	UV	UVPrecededbyHeat	P	P	-0.141554	0.999955	-0.326609	0.411221	-0.273414	0.806783	0.0200376	0.106673	0.0747552	0	1	1	2	0	0	0	0	0	1	1	NA	NA	NA	NA	NA	NA	NA	NA	NA	NA	NA	0	0	0	0
ace	0	4.35453	2.29e-05	90	0.247868	0.882693	0.306555	0.031399	P	P	P	UVPrecededbyHeat	P	2. Synergistic	0.407979	0.999955	-0.052316	0.993419	0.802314	0.806783	0.166447	0.00273696	0.643707	NA	NA	NA	NA	NA	NA	NA	NA	NA	NA	NA	NA	NA	NA	NA	NA	NA	NA	NA	NA	NA	NA	0	0	0	0
anxa1a	1	3.5388	0.001309	144.817	0.131608	0.053939	0.03906	0.032057	I	I	UV	UVPrecededbyHeat	I	I	0.350939	0.999955	0.387866	0.525338	0.366371	0.816165	0.123158	0.15044	0.134228	0	1	0	1	0	0	1	1	1	1	1	NA	NA	NA	NA	NA	NA	NA	NA	NA	NA	NA	0	1	2	3
hsd17b3	0	4.43227	1.57e-05	29.9444	0.952221	0.52283	0.022055	0.033351	P	P	UV	UVPrecededbyHeat	P	P	-0.0280505	0.999955	-0.260599	0.955568	-0.737482	0.831096	0.000786832	0.067912	0.54388	0	1	1	2	0	0	0	0	0	1	1	NA	NA	NA	NA	NA	NA	NA	NA	NA	NA	NA	0	0	1	1
bcar1	0	3.40406	0.000233	97.9474	0.95011	0.001766	1.55e-06	0.033574	I	I	UV	UVPrecededbyHeat	I	I	0.0111872	0.999955	-0.407447	0.087046	-0.225234	0.834754	0.000125153	0.166013	0.0507301	NA	NA	NA	NA	NA	NA	NA	NA	NA	NA	NA	NA	NA	NA	NA	NA	NA	NA	NA	NA	NA	NA	0	0	1	1
il13ra2	0	4.18869	1.22e-05	48.2609	0.185864	0.474836	0.519921	0.034371	P	P	P	UVPrecededbyHeat	P	P	1.08317	0.999955	0.485724	0.945386	1.01393	0.841348	1.17325	0.235928	1.02805	NA	NA	NA	NA	NA	NA	NA	NA	NA	NA	NA	NA	NA	NA	NA	NA	NA	NA	NA	NA	NA	NA	0	1	0	1
socs3a	1	3.81175	0.000182	58.7895	0.670853	0.000637	1.88e-07	0.035253	P	P	UV	UVPrecededbyHeat	P	P	0.192401	0.999955	1.36201	0.0455613	0.820734	0.844157	0.037018	1.85508	0.673605	0	9	10	19	0	1	7	8	7	10	17	NA	NA	NA	NA	NA	NA	NA	NA	NA	NA	NA	0	0	1	1
myod1	0	3.58042	0.000798	63.027	0.500733	0.090217	0.734453	0.035509	H	H	H	UVPrecededbyHeat	H	2. Synergistic	-0.183714	0.999955	0.458257	0.636894	-0.561434	0.844157	0.0337508	0.209999	0.315208	0	1	0	1	0	0	0	0	0	1	0	NA	NA	NA	NA	NA	NA	NA	NA	NA	NA	NA	0	0	0	0
tnni2a.4	0	3.91218	3.54e-05	59.3922	0.009839	0.535812	0.814962	0.0352	P	TS	P	UVPrecededbyHeat	P	P	1.1922	0.635267	0.310568	0.956999	0.990028	0.844157	1.42133	0.0964523	0.980155	7	8	0	15	3	1	0	4	7	9	0	0	0	0	0	1	1	0	2	1	1	0	2	3	0	5
cxcl12b	1	3.676	0.000111	161.935	0.605545	0.992214	0.395607	0.034983	I	I	I	UVPrecededbyHeat	I	I	-0.135901	0.999955	0.00211067	0.999816	-0.333422	0.844157	0.0184692	4.45e-06	0.11117	NA	NA	NA	NA	NA	NA	NA	NA	NA	NA	NA	NA	NA	NA	NA	NA	NA	NA	NA	NA	NA	NA	0	1	0	1
eif2s1a	0	3.31595	0.000958	164.293	0.101259	0.303918	0.126349	0.036822	I	I	I	UVPrecededbyHeat	I	2. Synergistic	-0.367289	0.999955	0.186342	0.878086	-0.290629	0.856717	0.134901	0.0347234	0.0844653	NA	NA	NA	NA	NA	NA	NA	NA	NA	NA	NA	NA	NA	NA	NA	NA	NA	NA	NA	NA	NA	NA	0	0	0	0
cc2d2a	0	3.43024	0.000233	109.958	0.340815	0.400575	0.14948	0.036792	I	I	I	UVPrecededbyHeat	I	2. Synergistic	-0.24852	0.999955	-0.187132	0.92056	-0.398768	0.856717	0.0617621	0.0350186	0.159016	NA	NA	NA	NA	NA	NA	NA	NA	NA	NA	NA	NA	NA	NA	NA	NA	NA	NA	NA	NA	NA	NA	0	0	0	0
tnnt3a	0	3.92284	0.000105	57.8518	0.003537	0.746995	0.944489	0.036929	P	TS	P	UVPrecededbyHeat	P	P	0.834369	0.356632	0.104306	0.983319	0.697486	0.857092	0.696172	0.0108798	0.486487	8	9	0	17	3	1	0	4	8	10	0	0	0	0	0	1	2	0	3	1	2	0	1	1	0	2
rps6	0	3.22045	0.001431	160.472	0.411034	4.73e-09	5.43e-08	0.038286	I	I	UV	UVPrecededbyHeat	I	I	0.17832	0.999955	-0.992103	3.04e-06	0.236235	0.867169	0.031798	0.984268	0.0558071	0	0	0	0	0	0	6	6	6	0	6	NA	NA	NA	NA	NA	NA	NA	NA	NA	NA	NA	0	0	0	0
kif5aa	0	4.12835	7.59e-06	53	0.01544	0.124045	0.194093	0.038407	P	TS	P	UVPrecededbyHeat	P	P	0.495177	0.798823	0.311579	0.704279	0.430998	0.867169	0.2452	0.0970812	0.18576	NA	NA	NA	NA	NA	NA	NA	NA	NA	NA	NA	NA	NA	NA	NA	NA	NA	NA	NA	NA	NA	NA	1	1	0	2
bmpr1aa	0	3.93582	0.000195	40.2222	0.933481	0.000158	2.08e-08	0.039952	P	P	UV	UVPrecededbyHeat	P	P	-0.0105448	0.999955	-0.348121	0.0172102	-0.19544	0.878126	0.000111192	0.121188	0.0381967	0	3	3	6	0	0	0	0	0	3	3	0	0	0	0	0	0	1	1	0	0	1	0	0	0	0
snai1a	0	4.75656	2.58e-06	19	0.516918	0.845978	0.075985	0.041103	P	P	P	UVPrecededbyHeat	P	2. Synergistic	-0.157426	0.999955	-0.0501663	0.993232	-0.57978	0.882814	0.0247829	0.00251666	0.336145	0	4	0	4	0	0	0	0	0	4	0	NA	NA	NA	NA	NA	NA	NA	NA	NA	NA	NA	0	1	0	1
tnni1b	0	3.90696	4.29e-05	58.4667	0.542299	0.00921	0.104651	0.042154	P	P	UV	UVPrecededbyHeat	P	P	-0.136044	0.999955	0.472158	0.237	-0.320775	0.887817	0.0185081	0.222933	0.102897	0	1	1	2	0	1	0	1	0	2	1	0	0	1	1	0	0	0	0	0	0	1	0	3	0	3
hmgb1a	1	3.8641	3.31e-05	69.2727	0.450001	0.343929	0.045243	0.042475	P	P	UV	UVPrecededbyHeat	P	P	0.127037	0.999955	0.131126	0.893283	0.259049	0.887817	0.0161384	0.017194	0.0671065	0	4	4	8	0	1	2	3	2	5	6	0	0	1	1	0	0	0	0	0	0	1	0	0	1	1
gsto2	0	4.05569	6.61e-05	46.3636	0.456655	0.474759	0.000528	0.04236	P	P	UV	UVPrecededbyHeat	P	P	-0.256891	0.999955	0.216747	0.945363	0.5745	0.887817	0.0659929	0.0469793	0.330051	NA	NA	NA	NA	NA	NA	NA	NA	NA	NA	NA	NA	NA	NA	NA	NA	NA	NA	NA	NA	NA	NA	0	0	1	1
akap1b	0	4.22603	0	162	0.673294	0.691085	0.000971	0.043119	I	I	UV	UVPrecededbyHeat	I	I	0.0423568	0.999955	-0.0374205	0.978107	-0.245643	0.88928	0.0017941	0.0014003	0.0603405	NA	NA	NA	NA	NA	NA	NA	NA	NA	NA	NA	NA	NA	NA	NA	NA	NA	NA	NA	NA	NA	NA	0	1	0	1
glud1b	0	3.6512	0.000107	70.8461	0.057578	0.252698	0.899362	0.048396	I	I	I	UVPrecededbyHeat	I	2. Synergistic	0.442597	0.999955	0.205036	0.84115	0.202522	0.915262	0.195892	0.0420398	0.0410152	NA	NA	NA	NA	NA	NA	NA	NA	NA	NA	NA	NA	NA	NA	NA	NA	NA	NA	NA	NA	NA	NA	0	1	0	1
col6a2	0	3.92995	0.000461	65.8889	0.001004	0.081616	0.19931	0.049869	P	TS	P	UVPrecededbyHeat	P	P	0.677099	0.151603	0.432852	0.616394	0.548344	0.926943	0.458463	0.18736	0.300682	4	6	0	10	0	1	0	1	4	7	0	1	1	0	2	0	2	0	2	1	3	0	1	1	0	2
fxn	0	4.07056	0.000364	17.0556	0.706059	0.87676	0.034021	0.050107	P	P	UV	P	P	P	0.117393	0.999955	-0.0420964	0.993419	-0.431822	0.930648	0.013781	0.00177211	0.18647	NA	NA	NA	NA	NA	NA	NA	NA	NA	NA	NA	NA	NA	NA	NA	NA	NA	NA	NA	NA	NA	NA	0	0	1	1
cdh13	0	4.05228	0	40.9412	0.003074	0.026104	0.240936	0.050746	P	TS	UV	P	2. Antagonistic	P	0.945002	0.322312	0.664766	0.39455	0.595335	0.936715	0.893028	0.441914	0.354423	1	0	1	2	0	0	0	0	1	0	1	NA	NA	NA	NA	NA	NA	NA	NA	NA	NA	NA	0	0	1	1
mmp9	1	3.56186	0.001491	65.1	0.587476	0.561895	0.037781	0.053694	H	H	UV	H	H	H	0.15732	0.999955	0.160377	0.961529	0.550063	0.944203	0.0247497	0.0257209	0.302569	0	0	2	2	0	0	7	7	7	0	9	NA	NA	NA	NA	NA	NA	NA	NA	NA	NA	NA	0	0	7	7
ppp3ca	0	3.41095	0.000488	64.557	0.001044	0.402795	0.601563	0.055423	H	TS	H	H	H	H	0.459849	0.153806	0.140327	0.922175	0.391878	0.954313	0.211461	0.0196917	0.153568	NA	NA	NA	NA	NA	NA	NA	NA	NA	NA	NA	NA	NA	NA	NA	NA	NA	NA	NA	NA	NA	NA	2	0	0	2
atp1a1a.2	0	4.7546	3.2e-06	20.2	0.086706	0.002012	0.004938	0.05616	P	P	UV	P	P	P	0.410322	0.999955	0.639553	0.0932911	0.338385	0.955568	0.168364	0.409028	0.114504	0	0	3	3	0	0	1	1	1	0	4	NA	NA	NA	NA	NA	NA	NA	NA	NA	NA	NA	0	0	1	1
casq1b	0	5.45664	0	8	0.00888	0.170548	0.688519	0.056068	P	TS	P	P	P	P	0.952713	0.600376	0.48707	0.767513	0.595207	0.955568	0.907662	0.237237	0.354271	0	0	0	0	2	0	0	2	0	0	0	NA	NA	NA	NA	NA	NA	NA	NA	NA	NA	NA	1	0	0	1
timp2a	0	4.42248	0.001143	8.3	0.028355	0.09131	0.27996	0.056636	P	TS	P	P	P	P	0.48701	0.999955	0.330232	0.637718	0.352957	0.957018	0.237179	0.109053	0.124578	NA	NA	NA	NA	NA	NA	NA	NA	NA	NA	NA	NA	NA	NA	NA	NA	NA	NA	NA	NA	NA	NA	1	0	0	1
myhz1.2	0	3.45533	3.64e-05	160.344	0.047406	0.097468	0.092047	0.057951	I	TS	I	I	I	I	0.557904	0.999955	0.491084	0.651237	0.553311	0.964589	0.311256	0.241163	0.306153	NA	NA	NA	NA	NA	NA	NA	NA	NA	NA	NA	NA	NA	NA	NA	NA	NA	NA	NA	NA	NA	NA	2	0	0	2
cyba	0	3.88898	0.000143	78.7391	0.991074	0.004429	0.428008	0.05831	P	P	UV	P	P	P	-0.00356182	0.999955	0.787433	0.149744	-0.574167	0.965676	1.27e-05	0.620051	0.329668	NA	NA	NA	NA	NA	NA	NA	NA	NA	NA	NA	NA	NA	NA	NA	NA	NA	NA	NA	NA	NA	NA	0	0	3	3
rpl5b	0	3.21269	0.00047	170.853	0.43986	0.00024	0.000415	0.062165	I	I	UV	I	I	I	0.228277	0.999955	-0.870686	0.0231121	0.248627	0.973197	0.0521102	0.758094	0.0618156	0	0	2	2	0	0	12	12	12	0	14	NA	NA	NA	NA	NA	NA	NA	NA	NA	NA	NA	0	0	0	0
gpx3	1	3.96672	9.56e-05	45.3542	0.018642	0.009792	0.015281	0.062596	P	TS	UV	P	2. Antagonistic	P	0.950686	0.873001	1.14116	0.24237	0.840547	0.975049	0.903805	1.30226	0.70652	0	0	0	0	0	0	1	1	1	0	1	NA	NA	NA	NA	NA	NA	NA	NA	NA	NA	NA	1	0	1	2
tti2	0	4.60283	4.26e-08	36	0.321892	0.48645	0.049183	0.065448	P	P	UV	P	P	P	-0.322919	0.999955	-0.196827	0.950611	0.420764	0.988808	0.104277	0.0387408	0.177042	NA	NA	NA	NA	NA	NA	NA	NA	NA	NA	NA	NA	NA	NA	NA	NA	NA	NA	NA	NA	NA	NA	0	0	0	0
notch2	0	3.40442	0.001609	61.7059	0.514554	0.062024	0.002356	0.067344	H	H	UV	H	H	H	-0.0853728	0.999955	-0.199535	0.556741	-0.225583	0.997531	0.00728852	0.0398141	0.0508875	0	0	2	2	0	0	2	2	2	0	4	NA	NA	NA	NA	NA	NA	NA	NA	NA	NA	NA	0	0	0	0
hsp70.2	1	3.53706	8.75e-06	101.529	0.179457	6.21e-19	2.54e-14	0.749641	I	I	UV	I	I	I	0.747607	0.999955	6.47218	2.6e-15	-0.265067	1	0.558916	41.8891	0.0702603	0	0	0	0	0	0	1	1	1	0	1	NA	NA	NA	NA	NA	NA	NA	NA	NA	NA	NA	0	0	1	1
nyx	0	4.87433	3.17e-05	9.5	0.684527	0.00043	0.000121	0.999128	P	P	UV	P	P	P	-0.948046	0.999955	4.42799	0.0333958	-0.000758641	1	0.89879	19.6071	5.76e-07	NA	NA	NA	NA	NA	NA	NA	NA	NA	NA	NA	NA	NA	NA	NA	NA	NA	NA	NA	NA	NA	NA	0	0	0	0
tlr4ba	1	3.8417	3.02e-05	51.6522	0.478525	9.85e-08	3.77e-10	0.80152	P	P	UV	P	P	P	-0.500698	0.999955	2.9615	3.99e-05	0.127449	1	0.250699	8.77049	0.0162432	0	0	0	0	0	0	1	1	1	0	1	NA	NA	NA	NA	NA	NA	NA	NA	NA	NA	NA	0	0	3	3
atf3	0	4.34351	3.22e-07	31	0.220476	9.54e-08	9.38e-06	0.883194	P	P	UV	P	P	P	0.396634	0.999955	1.91685	3.92e-05	0.0554161	1	0.157319	3.6743	0.00307095	NA	NA	NA	NA	NA	NA	NA	NA	NA	NA	NA	NA	NA	NA	NA	NA	NA	NA	NA	NA	NA	NA	0	0	1	1
fosl1a	0	3.74496	1.58e-06	166.526	0.985817	0.00033	2.45e-06	0.267048	I	I	UV	I	I	I	0.00822014	0.999955	1.66326	0.0292274	0.511707	1	6.76e-05	2.76642	0.261844	NA	NA	NA	NA	NA	NA	NA	NA	NA	NA	NA	NA	NA	NA	NA	NA	NA	NA	NA	NA	NA	NA	0	0	0	0
junba	0	3.56418	0.000113	72.0541	0.190723	3.69e-05	2.47e-08	0.707648	I	I	UV	I	I	I	-0.397112	0.999955	1.58515	0.00547399	0.162302	1	0.157698	2.51269	0.0263418	0	0	0	0	0	0	1	1	1	0	1	0	0	1	1	0	0	0	0	0	0	1	0	0	0	0
krt4	0	4.38746	0.000286	27	0.319646	6.06e-10	2.81e-09	0.123489	P	P	UV	P	P	P	0.268922	0.999955	-1.50104	5.07e-07	0.316711	1	0.0723191	2.25311	0.100306	NA	NA	NA	NA	NA	NA	NA	NA	NA	NA	NA	NA	NA	NA	NA	NA	NA	NA	NA	NA	NA	NA	0	0	0	0
eef2b	0	3.10508	0.001676	175.462	0.257156	7.17e-15	3.56e-14	0.180842	I	I	UV	I	I	I	0.211349	0.999955	-1.33565	1.64e-11	0.233541	1	0.0446682	1.78395	0.0545415	0	0	0	0	0	0	9	9	9	0	9	NA	NA	NA	NA	NA	NA	NA	NA	NA	NA	NA	0	0	1	1
cebpb	0	3.80232	6.23e-07	141.167	0.358631	1.01e-06	4.1e-07	0.288349	I	I	UV	I	I	I	0.245387	0.999955	1.3151	0.000299222	0.279285	1	0.0602148	1.72949	0.0780002	NA	NA	NA	NA	NA	NA	NA	NA	NA	NA	NA	NA	NA	NA	NA	NA	NA	NA	NA	NA	NA	NA	0	0	1	1
ptgis	0	3.99115	0.000515	32.3513	0.18566	0.000791	0.084805	0.829556	P	P	UV	P	P	P	0.563272	0.999955	1.2672	0.052101	-0.0808188	1	0.317276	1.60579	0.00653168	NA	NA	NA	NA	NA	NA	NA	NA	NA	NA	NA	NA	NA	NA	NA	NA	NA	NA	NA	NA	NA	NA	0	0	1	1
hsp90ab1	1	2.78187	0.032307	57.7247	0.331185	1.34e-07	2.34e-07	0.213447	H	H	UV	H	H	H	0.237244	0.999955	-1.16395	5.01e-05	0.247046	1	0.0562846	1.35478	0.061032	NA	NA	NA	NA	NA	NA	NA	NA	NA	NA	NA	0	0	0	0	0	0	1	1	0	0	1	1	0	1	2
rps7	0	3.28912	0.000158	175.705	0.530287	0.000132	0.000134	0.305472	I	I	UV	I	I	I	0.221701	0.999955	-1.16124	0.0147781	0.208966	1	0.0491513	1.34847	0.0436668	0	0	0	0	0	0	6	6	6	0	6	0	0	9	9	0	0	4	4	0	0	13	0	0	0	0
rpl35	0	3.32545	0.000111	179.052	0.682647	0.000372	0.000372	0.499981	I	I	UV	I	I	I	0.151235	0.999955	-1.12696	0.0308848	0.137325	1	0.022872	1.27004	0.0188583	0	0	0	0	0	0	6	6	6	0	6	0	0	7	7	0	0	7	7	0	0	14	0	0	0	0
sqstm1	1	3.51436	0.000124	75	0.038229	2.74e-10	3.13e-08	0.338344	I	TS	UV	I	2. Antagonistic	I	0.344656	0.999955	1.11049	3.13e-07	0.190832	1	0.118788	1.23318	0.0364167	NA	NA	NA	NA	NA	NA	NA	NA	NA	NA	NA	NA	NA	NA	NA	NA	NA	NA	NA	NA	NA	NA	0	0	1	1
serpine1	1	3.42574	0.000601	103.647	0.473539	1.27e-07	6.59e-08	0.389282	I	I	UV	I	I	I	0.17384	0.999955	1.10041	4.81e-05	0.178694	1	0.0302202	1.2109	0.0319317	NA	NA	NA	NA	NA	NA	NA	NA	NA	NA	NA	NA	NA	NA	NA	NA	NA	NA	NA	NA	NA	NA	0	0	4	4
ppp1r3cb	0	3.8641	4.41e-06	51.5	0.027494	3.46e-05	0.003838	0.449111	P	TS	UV	P	2. Antagonistic	P	0.548825	0.999955	1.09059	0.00531986	0.205216	1	0.301209	1.18938	0.0421137	NA	NA	NA	NA	NA	NA	NA	NA	NA	NA	NA	NA	NA	NA	NA	NA	NA	NA	NA	NA	NA	NA	1	0	1	2
rpl18	0	3.36287	5.8e-05	181.09	0.533003	0.000121	0.000303	0.195003	I	I	UV	I	I	I	0.194474	0.999955	-1.02565	0.0139128	0.242761	1	0.0378203	1.05195	0.058933	0	0	0	0	0	0	6	6	6	0	6	NA	NA	NA	NA	NA	NA	NA	NA	NA	NA	NA	0	0	0	0
nfkbiab	0	3.38028	0.00033	138.264	0.968734	2.05e-06	8.1e-10	0.203333	I	I	UV	I	I	I	0.00772056	0.999955	1.00362	0.000559723	0.289229	1	5.96e-05	1.00725	0.0836534	NA	NA	NA	NA	NA	NA	NA	NA	NA	NA	NA	NA	NA	NA	NA	NA	NA	NA	NA	NA	NA	NA	0	0	3	3
actb2	0	3.12081	0.003845	73.131	0.142144	7.35e-09	2.67e-07	0.078666	H	H	UV	H	H	H	0.243274	0.999955	-1.00241	4.29e-06	0.34136	1	0.0591824	1.00482	0.116526	NA	NA	NA	NA	NA	NA	NA	NA	NA	NA	NA	NA	NA	NA	NA	NA	NA	NA	NA	NA	NA	NA	0	0	0	0
hmga1a	0	4.34293	1.22e-06	18.875	0.990482	2.89e-06	2.84e-05	0.64808	P	P	UV	P	P	P	-0.00280903	0.999955	-0.993556	0.000703482	0.088431	1	7.89e-06	0.987153	0.00782005	NA	NA	NA	NA	NA	NA	NA	NA	NA	NA	NA	NA	NA	NA	NA	NA	NA	NA	NA	NA	NA	NA	0	0	1	1
ins	0	3.21414	0.004118	78.3015	0.144153	0.000301	0.297355	0.25931	H	H	UV	H	H	H	0.394519	0.999955	0.988371	0.027793	-0.322773	1	0.155645	0.976878	0.104183	NA	NA	NA	NA	NA	NA	NA	NA	NA	NA	NA	0	0	0	0	0	0	1	1	0	0	1	0	0	4	4
rpl15	0	3.31697	0.000126	176.582	0.568759	1.68e-05	0.000178	0.070469	I	I	UV	I	I	I	0.156616	0.999955	-0.96968	0.00293041	0.26833	1	0.0245285	0.94028	0.0720012	0	0	0	0	0	0	6	6	6	0	6	NA	NA	NA	NA	NA	NA	NA	NA	NA	NA	NA	0	0	0	0
krt5	0	4.32683	0.000139	30.3125	0.466908	0.000193	0.000516	0.282369	P	P	UV	P	P	P	-0.218673	0.999955	-0.919034	0.0196203	-0.169263	1	0.0478177	0.844624	0.02865	NA	NA	NA	NA	NA	NA	NA	NA	NA	NA	NA	NA	NA	NA	NA	NA	NA	NA	NA	NA	NA	NA	0	0	0	0
uchl1	0	3.66766	2.49e-05	208.6	0.168081	0.000283	0.003341	0.48299	I	I	UV	I	I	I	0.353175	0.999955	0.897855	0.0262931	0.167849	1	0.124733	0.806143	0.0281734	NA	NA	NA	NA	NA	NA	NA	NA	NA	NA	NA	NA	NA	NA	NA	NA	NA	NA	NA	NA	NA	NA	0	0	1	1
lgals2a	1	6.48579	0	7	0.009078	5.29e-05	0.085164	0.470136	P	TS	UV	P	2. Antagonistic	P	0.673954	0.606827	0.894137	0.00724667	0.144026	1	0.454215	0.799481	0.0207434	7	0	6	13	0	0	2	2	9	0	8	NA	NA	NA	NA	NA	NA	NA	NA	NA	NA	NA	0	0	1	1
tp63	1	4.93945	1.53e-07	3.5	0.341864	5e-10	2.63e-05	0.437977	P	P	UV	P	P	P	-0.144879	0.999955	-0.865769	4.32e-07	0.122456	1	0.0209899	0.749555	0.0149954	0	0	2	2	0	0	3	3	3	0	5	NA	NA	NA	NA	NA	NA	NA	NA	NA	NA	NA	0	0	0	0
nfe2l1b	1	5.31958	0	8	0.017265	1.4e-05	2.22e-07	0.46489	P	TS	UV	P	2. Antagonistic	P	-0.340814	0.838609	0.855388	0.0025527	-0.176495	1	0.116154	0.731688	0.0311505	0	0	0	0	0	0	2	2	2	0	2	0	0	0	0	0	0	1	1	0	0	1	1	0	1	2
ccne1	0	3.57252	9.97e-05	109.85	0.557112	8.25e-06	1.28e-07	0.855678	I	I	UV	I	I	I	-0.104878	0.999955	0.828002	0.00164313	0.0372881	1	0.0109995	0.685587	0.0013904	0	0	0	0	0	0	1	1	1	0	1	NA	NA	NA	NA	NA	NA	NA	NA	NA	NA	NA	0	0	4	4
igfbp3	0	3.70101	1.92e-05	122.556	0.136644	5.73e-06	5.82e-13	0.324243	I	I	UV	I	I	I	0.303573	0.999955	-0.808233	0.00118808	-0.194217	1	0.0921563	0.653241	0.0377204	0	0	0	0	0	0	3	3	3	0	3	NA	NA	NA	NA	NA	NA	NA	NA	NA	NA	NA	0	0	5	5
actb1	0	3.09913	0.004598	69.6529	0.42805	8.35e-05	0.001077	0.097814	H	H	UV	H	H	H	0.177329	0.999955	-0.784398	0.0105253	0.297697	1	0.0314455	0.61528	0.0886233	NA	NA	NA	NA	NA	NA	NA	NA	NA	NA	NA	NA	NA	NA	NA	NA	NA	NA	NA	NA	NA	NA	0	0	0	0
nsfa	0	3.44177	0.00215	69.7571	0.003893	0.000358	0.027648	0.122837	H	TS	UV	H	2. Antagonistic	H	0.640212	0.381263	0.753744	0.0302141	0.329601	1	0.409871	0.568129	0.108637	0	0	2	2	0	0	0	0	0	0	2	0	0	0	0	2	0	0	2	2	0	0	0	0	0	0
eya1	1	4.08818	0.000611	31.3	0.010612	1.01e-06	2.3e-05	0.117438	P	TS	UV	P	2. Antagonistic	P	-0.344575	0.659981	-0.689549	0.000299222	-0.271007	1	0.118732	0.475478	0.0734449	2	0	6	8	0	0	7	7	9	0	13	0	0	0	0	0	0	3	3	0	0	3	0	0	0	0
wfdc1	0	6.1198	0	6	0.001291	2.21e-05	0.089617	0.245474	P	TS	UV	P	2. Antagonistic	P	0.595905	0.17888	0.673475	0.00358118	0.176221	1	0.355102	0.453569	0.0310537	NA	NA	NA	NA	NA	NA	NA	NA	NA	NA	NA	NA	NA	NA	NA	NA	NA	NA	NA	NA	NA	NA	0	0	1	1
st3gal3a	0	4.54286	3.6e-05	32.6364	0.664998	0.00011	0.000469	0.588512	P	P	UV	P	P	P	0.0670348	0.999955	-0.660189	0.0129025	0.119175	1	0.00449366	0.435849	0.0142027	NA	NA	NA	NA	NA	NA	NA	NA	NA	NA	NA	NA	NA	NA	NA	NA	NA	NA	NA	NA	NA	NA	0	0	0	0
nr2f5	0	4.62059	4.61e-09	72.5	0.061559	3.77e-08	4.06e-05	0.257343	P	P	UV	P	P	P	-0.275106	0.999955	-0.632054	1.79e-05	-0.128732	1	0.0756835	0.399492	0.016572	NA	NA	NA	NA	NA	NA	NA	NA	NA	NA	NA	NA	NA	NA	NA	NA	NA	NA	NA	NA	NA	NA	0	0	1	1
gclm	0	4.17179	1.47e-05	51.4333	0.366308	0.000749	0.000514	0.355404	P	P	UV	P	P	P	-0.155718	0.999955	0.515729	0.0510959	-0.149402	1	0.0242481	0.265976	0.0223211	NA	NA	NA	NA	NA	NA	NA	NA	NA	NA	NA	NA	NA	NA	NA	NA	NA	NA	NA	NA	NA	NA	0	0	1	1
sgk1	1	3.29282	8.94e-05	145.111	0.778032	8.27e-05	1.51e-07	0.135397	I	I	UV	I	I	I	0.0424736	0.999955	0.499762	0.0105253	0.197871	1	0.00180401	0.249762	0.0391528	NA	NA	NA	NA	NA	NA	NA	NA	NA	NA	NA	NA	NA	NA	NA	NA	NA	NA	NA	NA	NA	NA	0	0	1	1
zic2a	0	4.33205	0.000145	40	0.958756	0.000305	0.000335	0.904297	P	P	UV	P	P	P	-0.00778323	0.999955	-0.49337	0.027851	-0.0182604	1	6.06e-05	0.243414	0.000333441	0	0	10	10	0	0	3	3	3	0	13	0	0	0	0	0	0	1	1	0	0	1	0	0	0	0
lef1	0	3.40529	0.000748	70.5273	0.67197	0.000779	0.174379	0.218581	I	I	UV	I	I	I	-0.0696022	0.999955	-0.48183	0.0519999	0.207884	1	0.00484447	0.23216	0.0432159	0	0	0	0	0	0	3	3	3	0	3	NA	NA	NA	NA	NA	NA	NA	NA	NA	NA	NA	0	0	1	1
raf1b	0	3.48557	0.000266	89.8088	0.475055	1.57e-05	6.99e-08	0.81353	I	I	UV	I	I	I	0.0897266	0.999955	-0.406396	0.00277426	-0.0265969	1	0.00805087	0.165158	0.000707393	NA	NA	NA	NA	NA	NA	NA	NA	NA	NA	NA	NA	NA	NA	NA	NA	NA	NA	NA	NA	NA	NA	0	0	1	1
nrip1b	0	3.9335	9.98e-05	33.6667	0.048628	0.000406	0.654905	0.767083	P	TS	UV	P	2. Antagonistic	P	-0.280404	0.999955	-0.371334	0.032574	0.0314716	1	0.0786265	0.137889	0.000990461	NA	NA	NA	NA	NA	NA	NA	NA	NA	NA	NA	NA	NA	NA	NA	NA	NA	NA	NA	NA	NA	NA	0	0	0	0
fosl2	0	3.76084	1.27e-06	158	0.316579	0.000931	4.86e-05	0.827276	I	I	UV	I	I	I	-0.209411	0.999955	0.690621	0.0580817	-0.0531408	1	0.0438528	0.476957	0.00282395	NA	NA	NA	NA	NA	NA	NA	NA	NA	NA	NA	0	0	1	1	0	0	0	0	0	0	1	0	0	0	0
eya2	1	4.14547	0.000377	38.3333	0.334253	0.000976	0.000787	0.32727	P	P	UV	P	P	P	0.144507	0.999955	-0.386838	0.0594174	0.125687	1	0.0208823	0.149644	0.0157973	0	0	5	5	0	0	5	5	5	0	10	NA	NA	NA	NA	NA	NA	NA	NA	NA	NA	NA	0	0	0	0
hspa5	1	3.15896	0.002713	67.4786	0.384488	0.001029	0.159805	0.307149	H	H	UV	H	H	H	0.16614	0.999955	0.63175	0.0616083	-0.204917	1	0.0276024	0.399109	0.0419909	0	0	0	0	0	0	7	7	7	0	7	0	0	0	0	0	0	1	1	0	0	1	0	0	0	0
rdh5	0	4.14938	7.23e-05	34.3636	0.466211	0.001083	0.042138	0.695803	P	P	UV	P	P	P	0.284451	0.999955	0.966438	0.0638025	-0.105775	1	0.0809125	0.934002	0.0111883	0	0	8	8	0	0	2	2	2	0	10	NA	NA	NA	NA	NA	NA	NA	NA	NA	NA	NA	0	0	0	0
rps29	0	3.26983	0.000161	181.203	0.595353	0.001168	0.000254	0.849629	I	I	UV	I	I	I	0.213386	0.999955	-1.17686	0.0667568	0.0502448	1	0.0455337	1.38499	0.00252454	0	0	0	0	0	0	10	10	10	0	10	0	0	10	10	0	0	9	9	0	0	19	0	0	0	0
slc2a3b	0	4.43524	3.38e-05	41	0.417949	0.001243	9.72e-06	0.73469	P	P	UV	P	P	P	0.292082	0.999955	-1.11992	0.0691482	-0.148276	1	0.085312	1.25423	0.0219857	NA	NA	NA	NA	NA	NA	NA	NA	NA	NA	NA	NA	NA	NA	NA	NA	NA	NA	NA	NA	NA	NA	0	0	3	3
rpl35a	0	3.37339	4.19e-05	184.033	0.656896	0.001363	0.001929	0.418718	I	I	UV	I	I	I	0.145654	0.999955	-0.905631	0.0730476	0.160671	1	0.0212151	0.820167	0.025815	0	0	2	2	0	0	10	10	10	0	12	0	0	3	3	0	0	5	5	0	0	8	0	0	0	0
nfkbiaa	0	3.37614	0.000174	143.986	0.991131	0.001391	0.000496	0.820705	I	I	UV	I	I	I	-0.00312253	0.999955	1.0071	0.073919	0.0771956	1	9.75e-06	1.01425	0.00595917	NA	NA	NA	NA	NA	NA	NA	NA	NA	NA	NA	NA	NA	NA	NA	NA	NA	NA	NA	NA	NA	NA	0	0	3	3
bcor	0	4.69362	4.28e-07	14.3333	0.744968	0.001526	0.000777	0.909617	P	P	UV	P	P	P	0.0572975	0.999955	-0.461742	0.079103	0.0152006	1	0.00328301	0.213206	0.000231059	0	0	7	7	0	0	3	3	3	0	10	NA	NA	NA	NA	NA	NA	NA	NA	NA	NA	NA	0	0	0	0
edn1	0	3.51617	0.000293	151.409	0.649042	0.001524	0.049084	0.520322	I	I	UV	I	I	I	-0.1281	0.999955	-0.903824	0.079103	0.201422	1	0.0164097	0.816897	0.0405707	0	0	0	0	0	0	3	3	3	0	3	NA	NA	NA	NA	NA	NA	NA	NA	NA	NA	NA	0	0	1	1
galk1	0	4.64126	4.37e-05	10.9	0.516157	0.001525	0.014126	0.85941	P	P	UV	P	P	P	0.26151	0.999955	0.94354	0.079103	0.0410958	1	0.0683875	0.890269	0.00168886	NA	NA	NA	NA	NA	NA	NA	NA	NA	NA	NA	NA	NA	NA	NA	NA	NA	NA	NA	NA	NA	NA	0	0	1	1
impa1	0	3.81516	0.00012	60.6087	0.637252	0.001542	0.001057	0.644412	P	P	UV	P	P	P	-0.0824097	0.999955	0.455085	0.0795634	-0.0724711	1	0.00679135	0.207103	0.00525206	NA	NA	NA	NA	NA	NA	NA	NA	NA	NA	NA	NA	NA	NA	NA	NA	NA	NA	NA	NA	NA	NA	0	0	0	0
anxa5b	0	4.54075	0	34	0.057659	0.001704	0.026895	0.134959	P	P	UV	P	P	P	0.357698	0.999955	0.472157	0.0847383	0.203996	1	0.127948	0.222932	0.0416144	NA	NA	NA	NA	NA	NA	NA	NA	NA	NA	NA	NA	NA	NA	NA	NA	NA	NA	NA	NA	NA	NA	0	0	1	1
hdlbpa	0	4.03075	3.53e-06	67	0.546665	0.001717	0.000584	0.472491	P	P	UV	P	P	P	0.109126	0.999955	-0.408736	0.0849648	0.0566138	1	0.0119085	0.167065	0.00320513	NA	NA	NA	NA	NA	NA	NA	NA	NA	NA	NA	NA	NA	NA	NA	NA	NA	NA	NA	NA	NA	NA	0	0	1	1
rps24	0	3.29985	0.000131	179.562	0.638347	0.001899	0.000965	0.684268	I	I	UV	I	I	I	0.171956	0.999955	-1.00585	0.0907318	0.0950904	1	0.029569	1.01174	0.00904218	0	0	0	0	0	0	7	7	7	0	7	NA	NA	NA	NA	NA	NA	NA	NA	NA	NA	NA	0	0	0	0
gdf7	0	4.81421	7.3e-08	29	0.182177	0.001968	0.579581	0.320483	P	P	UV	P	P	P	0.755253	0.999955	1.32594	0.0924237	-0.385936	1	0.570407	1.75811	0.148946	0	0	0	0	0	0	2	2	2	0	2	NA	NA	NA	NA	NA	NA	NA	NA	NA	NA	NA	0	0	0	0
rps19	1	3.29616	0.000137	178.631	0.556317	0.002093	0.00191	0.439171	I	I	UV	I	I	I	0.212781	0.999955	-1.00271	0.0961851	0.190435	1	0.0452757	1.00542	0.0362654	0	0	2	2	0	0	15	15	15	0	17	0	0	5	5	0	0	5	5	0	0	10	0	0	0	0
caspa	1	3.57266	0.000137	74.7619	0.02019	0.002179	0.033754	0.087017	I	TS	UV	I	2. Antagonistic	I	0.763288	0.91956	0.846325	0.0984607	0.442796	1	0.582608	0.716267	0.196069	0	0	0	0	0	0	3	3	3	0	3	0	0	0	0	2	0	0	2	2	0	0	3	0	3	6
rpl11	1	3.2132	0.001137	166.769	0.631458	0.002421	0.002999	0.425587	I	I	UV	I	I	I	0.166944	0.999955	-0.924056	0.105266	0.173461	1	0.0278705	0.853879	0.0300886	0	0	0	0	0	0	9	9	9	0	9	0	0	9	9	0	0	5	5	0	0	14	0	0	0	0
hmgcra	0	3.74046	5.63e-05	157.444	0.015245	0.002516	0.030674	0.082448	I	TS	UV	I	2. Antagonistic	I	0.733541	0.791314	0.774883	0.107389	0.451844	1	0.538082	0.600444	0.204163	3	0	0	3	5	0	0	5	3	0	0	NA	NA	NA	NA	NA	NA	NA	NA	NA	NA	NA	1	0	1	2
habp2	1	4.24474	0.000125	70	0.034493	0.002612	0.210889	0.570319	P	TS	UV	P	2. Antagonistic	P	0.944388	0.999955	1.189	0.108831	0.214258	1	0.891868	1.41372	0.0459065	0	0	0	0	0	0	1	1	1	0	1	NA	NA	NA	NA	NA	NA	NA	NA	NA	NA	NA	1	0	0	1
b2m	1	3.99964	0.000336	42.7778	0.79694	0.002757	0.006721	0.941674	P	P	UV	P	P	P	0.0935067	0.999955	1.18714	0.111434	-0.031149	1	0.00874351	1.40931	0.000970259	0	0	0	0	0	0	2	2	2	0	2	NA	NA	NA	NA	NA	NA	NA	NA	NA	NA	NA	0	0	3	3
nmnat2	0	3.90493	0.000452	38.7222	0.025498	0.003392	0.035428	0.183778	P	TS	UV	P	2. Antagonistic	P	0.584201	0.999955	0.767939	0.128935	0.348935	1	0.341291	0.58973	0.121756	NA	NA	NA	NA	NA	NA	NA	NA	NA	NA	NA	NA	NA	NA	NA	NA	NA	NA	NA	NA	NA	NA	0	0	0	0
rps28	0	3.30856	9.05e-05	182.128	0.802036	0.003408	0.005671	0.609566	I	I	UV	I	I	I	0.100131	0.999955	-1.08164	0.129347	0.146102	1	0.0100263	1.16993	0.0213459	0	0	0	0	0	0	6	6	6	0	6	0	0	0	0	0	0	1	1	0	0	1	0	0	0	0
jun	0	3.18658	0.001276	98.8556	0.580281	0.003469	5.9e-05	0.136852	I	I	UV	I	I	I	0.109612	0.999955	0.593944	0.130882	0.320863	1	0.0120148	0.352769	0.102953	0	0	0	0	0	0	1	1	1	0	1	NA	NA	NA	NA	NA	NA	NA	NA	NA	NA	NA	0	0	3	3
prkcea	0	3.25983	0.000185	157.197	0.318067	0.003852	0.042592	0.76404	I	I	UV	I	I	I	-0.137802	0.999955	-0.362202	0.138638	-0.0457193	1	0.0189893	0.13119	0.00209026	NA	NA	NA	NA	NA	NA	NA	NA	NA	NA	NA	NA	NA	NA	NA	NA	NA	NA	NA	NA	NA	NA	0	0	1	1
nrg1	0	3.92429	1.15e-09	106	0.984679	0.00383	0.013267	0.679307	I	I	UV	I	I	I	0.00878899	0.999955	-1.2743	0.138638	0.186353	1	7.72e-05	1.62385	0.0347275	0	0	0	0	0	0	1	1	1	0	1	0	0	2	2	0	0	0	0	0	0	2	0	0	2	2
fgfr2	0	3.40138	0.000587	75.9324	0.99445	0.003944	0.053776	0.422767	I	I	UV	I	I	I	-0.00104154	0.999955	-0.374751	0.140166	0.109225	1	1.08e-06	0.140439	0.0119302	NA	NA	NA	NA	NA	NA	NA	NA	NA	NA	NA	NA	NA	NA	NA	NA	NA	NA	NA	NA	NA	NA	0	0	3	3
rps15a	0	3.22879	0.000246	177.46	0.491445	0.004042	0.001355	0.593204	I	I	UV	I	I	I	0.253624	0.999955	-0.950475	0.141641	0.131273	1	0.0643253	0.903403	0.0172327	0	0	0	0	0	0	6	6	6	0	6	0	0	6	6	0	0	8	8	0	0	14	0	0	0	0
ramp2	0	3.74025	2.61e-05	123.989	0.594244	0.004181	0.001515	0.799991	I	I	UV	I	I	I	-0.109646	0.999955	0.580007	0.14389	-0.0559426	1	0.0120222	0.336408	0.00312957	NA	NA	NA	NA	NA	NA	NA	NA	NA	NA	NA	NA	NA	NA	NA	NA	NA	NA	NA	NA	NA	NA	0	0	1	1
srsf1b	0	3.30595	0.000405	178.777	0.791361	0.004247	0.013101	0.863035	I	I	UV	I	I	I	0.040019	0.999955	0.406192	0.145547	-0.0265881	1	0.00160152	0.164992	0.000706925	NA	NA	NA	NA	NA	NA	NA	NA	NA	NA	NA	NA	NA	NA	NA	NA	NA	NA	NA	NA	NA	NA	0	0	0	0
gstp2	0	3.9897	9.48e-05	46.2553	NA	0.00445	0.020256	0.927787	P	P	UV	P	P	P	NA	NA	4.65358	0.150072	0.0891436	1	NA	21.6558	0.00794658	NA	NA	NA	NA	NA	NA	NA	NA	NA	NA	NA	NA	NA	NA	NA	NA	NA	NA	NA	NA	NA	NA	0	0	3	3
kdm5bb	0	4.47223	1.78e-06	35.1429	0.172114	0.004993	7.16e-10	0.136309	P	P	UV	P	P	P	0.143674	0.999955	-0.217766	0.160807	-0.13097	1	0.0206422	0.0474221	0.017153	NA	NA	NA	NA	NA	NA	NA	NA	NA	NA	NA	NA	NA	NA	NA	NA	NA	NA	NA	NA	NA	NA	0	0	1	1
crp3	1	5.86454	0	5	0.778277	0.005312	0.000166	0.286222	P	P	UV	P	P	P	-0.455871	0.999955	2.91374	0.167359	0.814913	1	0.207819	8.48987	0.664083	NA	NA	NA	NA	NA	NA	NA	NA	NA	NA	NA	NA	NA	NA	NA	NA	NA	NA	NA	NA	NA	NA	0	0	4	4
rpsa	0	3.14938	0.001047	173.506	0.452325	0.005698	0.003154	0.514512	I	I	UV	I	I	I	0.235919	0.999955	-0.821511	0.174142	0.166986	1	0.055658	0.67488	0.0278842	0	0	0	0	0	0	6	6	6	0	6	0	0	8	8	0	0	1	1	0	0	9	0	0	1	1
rpl27	0	3.35852	0.000192	183.054	0.639222	0.006496	0.005943	0.483501	I	I	UV	I	I	I	0.170341	0.999955	-0.854288	0.190854	0.147648	1	0.0290161	0.729808	0.0218001	0	0	0	0	0	0	6	6	6	0	6	0	0	1	1	0	0	1	1	0	0	2	0	0	0	0
ada	0	3.76526	0.00017	67.9459	0.081315	0.006622	0.080246	0.205897	P	P	UV	P	P	P	0.824339	0.999955	0.972827	0.193583	0.395354	1	0.679536	0.946393	0.156305	NA	NA	NA	NA	NA	NA	NA	NA	NA	NA	NA	NA	NA	NA	NA	NA	NA	NA	NA	NA	NA	NA	0	0	3	3
serpinc1	1	3.93386	0.000316	52	0.275087	0.007096	0.206363	0.741502	P	P	UV	P	P	P	0.383913	0.999955	0.869225	0.202545	-0.0874212	1	0.147389	0.755553	0.00764247	0	0	0	0	0	0	2	2	2	0	2	NA	NA	NA	NA	NA	NA	NA	NA	NA	NA	NA	0	0	1	1
dpydb	0	3.25526	0.004143	70.9545	0.385519	0.007196	0.17117	0.642969	H	H	UV	H	H	H	0.299694	0.999955	0.781824	0.203778	-0.0952054	1	0.0898165	0.611249	0.00906407	0	0	4	4	0	0	4	4	4	0	8	NA	NA	NA	NA	NA	NA	NA	NA	NA	NA	NA	0	0	1	1
epha4a	1	3.70711	1.96e-05	125.632	0.309712	0.008998	0.046581	0.542522	I	I	UV	I	I	I	-0.122753	0.999955	-0.267099	0.23413	-0.0735186	1	0.0150684	0.0713419	0.00540499	NA	NA	NA	NA	NA	NA	NA	NA	NA	NA	NA	NA	NA	NA	NA	NA	NA	NA	NA	NA	NA	NA	0	0	1	1
cpb2	1	4.2211	2.63e-06	65	0.889112	0.009494	0.002542	0.778023	P	P	UV	P	P	P	-0.0435601	0.999955	0.642186	0.23939	0.0585593	1	0.00189748	0.412403	0.00342919	0	0	0	0	0	0	2	2	2	0	2	NA	NA	NA	NA	NA	NA	NA	NA	NA	NA	NA	0	0	1	1
cacybp	0	4.59536	3.63e-10	29.5	0.812668	0.009977	0.023573	0.912462	P	P	UV	P	P	P	0.0476288	0.999955	0.445258	0.24493	-0.0177037	1	0.0022685	0.198254	0.000313422	0	0	1	1	0	0	0	0	0	0	1	NA	NA	NA	NA	NA	NA	NA	NA	NA	NA	NA	0	0	1	1
cdkn1ba	0	3.58912	8.23e-06	144.546	0.523126	0.010096	0.018646	0.214205	I	I	UV	I	I	I	-0.123112	0.999955	0.373736	0.246398	-0.162041	1	0.0151566	0.139679	0.0262573	NA	NA	NA	NA	NA	NA	NA	NA	NA	NA	NA	NA	NA	NA	NA	NA	NA	NA	NA	NA	NA	NA	0	0	4	4
hnrnpa1a	0	3.32219	0.000271	197.518	0.891663	0.010171	0.027614	0.699054	I	I	UV	I	I	I	0.0323557	0.999955	-0.766208	0.246952	0.12945	1	0.00104689	0.587074	0.0167573	NA	NA	NA	NA	NA	NA	NA	NA	NA	NA	NA	NA	NA	NA	NA	NA	NA	NA	NA	NA	NA	NA	0	0	1	1
tlr9	1	3.69391	0.001029	30.697	0.31384	0.010251	0.713181	0.27417	P	P	UV	P	P	P	-0.862849	0.999955	-2.16243	0.247439	0.992738	1	0.744508	4.67611	0.985528	0	0	0	0	0	0	3	3	3	0	3	NA	NA	NA	NA	NA	NA	NA	NA	NA	NA	NA	0	0	1	1
mif	0	4.30725	2.81e-05	46.625	0.68132	0.010331	0.003321	0.876067	P	P	UV	P	P	P	-0.124669	0.999955	0.691385	0.248035	-0.0353309	1	0.0155424	0.478013	0.00124827	0	0	7	7	0	0	2	2	2	0	9	0	0	1	1	0	0	3	3	0	0	4	0	0	4	4
ppp1r3ca	0	3.82951	6.5e-05	44.4667	0.962164	0.010384	0.015465	0.793832	P	P	UV	P	P	P	-0.0107736	0.999955	0.528719	0.248659	-0.0511198	1	0.000116071	0.279543	0.00261323	NA	NA	NA	NA	NA	NA	NA	NA	NA	NA	NA	NA	NA	NA	NA	NA	NA	NA	NA	NA	NA	NA	0	0	1	1
gdf6a	0	4.80051	7.42e-08	27.6	0.767941	0.011283	0.034251	0.908689	P	P	UV	P	P	P	-0.0550967	0.999955	-0.347231	0.258522	-0.0141682	1	0.00303564	0.120569	0.000200738	NA	NA	NA	NA	NA	NA	NA	NA	NA	NA	NA	0	0	0	0	0	0	6	6	0	0	6	0	0	0	0
bag1	0	3.60428	4.23e-05	86.8235	0.532692	0.011277	0.027694	0.138714	I	I	UV	I	I	I	-0.132025	0.999955	0.420207	0.258522	-0.198839	1	0.0174306	0.176574	0.0395369	NA	NA	NA	NA	NA	NA	NA	NA	NA	NA	NA	NA	NA	NA	NA	NA	NA	NA	NA	NA	NA	NA	0	0	2	2
gpx1b	1	4.07397	2.53e-06	46.45	0.867892	0.011273	0.012586	0.797804	P	P	UV	P	P	P	-0.0556273	0.999955	0.806369	0.258522	-0.0785153	1	0.0030944	0.650231	0.00616465	0	0	0	0	0	0	1	1	1	0	1	NA	NA	NA	NA	NA	NA	NA	NA	NA	NA	NA	0	0	3	3
nos2b	1	3.47194	0.001004	38.0266	0.638131	0.011331	0.029753	0.846546	H	H	UV	H	H	H	-0.207586	0.999955	-1.06615	0.258904	-0.0732416	1	0.0430922	1.13667	0.00536433	NA	NA	NA	NA	NA	NA	NA	NA	NA	NA	NA	NA	NA	NA	NA	NA	NA	NA	NA	NA	NA	NA	0	0	3	3
smad1	0	3.8079	0.000119	48	0.348472	0.011439	0.001102	0.153747	P	P	UV	P	P	P	-0.159641	0.999955	-0.466942	0.259264	-0.309954	1	0.0254852	0.218035	0.0960717	NA	NA	NA	NA	NA	NA	NA	NA	NA	NA	NA	NA	NA	NA	NA	NA	NA	NA	NA	NA	NA	NA	0	0	0	0
erbb3a	0	3.16621	0.000531	126.913	0.720047	0.011666	0.035763	0.936101	I	I	UV	I	I	I	-0.140359	0.999955	-1.15438	0.26227	0.0394553	1	0.0197006	1.3326	0.00155672	NA	NA	NA	NA	NA	NA	NA	NA	NA	NA	NA	NA	NA	NA	NA	NA	NA	NA	NA	NA	NA	NA	0	0	2	2
sox2	0	3.86222	0.000302	28.8421	0.745868	0.01183	0.000513	0.514506	P	P	UV	P	P	P	0.0641168	0.999955	-0.527237	0.264289	-0.150048	1	0.00411097	0.277979	0.0225145	NA	NA	NA	NA	NA	NA	NA	NA	NA	NA	NA	0	0	1	1	0	0	1	1	0	0	2	0	0	0	0
daam1a	0	3.77738	1.12e-06	149.786	0.933391	0.012061	0.002918	0.570097	I	I	UV	I	I	I	-0.0179225	0.999955	-0.537797	0.266745	-0.134405	1	0.000321215	0.289226	0.0180648	NA	NA	NA	NA	NA	NA	NA	NA	NA	NA	NA	NA	NA	NA	NA	NA	NA	NA	NA	NA	NA	NA	0	0	0	0
col2a1b	0	4.07375	0.000172	61.1571	0.387937	0.012249	0.002145	0.511314	P	P	UV	P	P	P	0.178128	0.999955	-0.403055	0.268622	0.0747033	1	0.0317294	0.162453	0.00558058	NA	NA	NA	NA	NA	NA	NA	NA	NA	NA	NA	0	0	0	0	0	0	2	2	0	0	2	0	0	0	0
srsf5a	0	3.55047	8.48e-05	134.5	0.081068	0.012695	0.580626	0.241295	I	I	UV	I	I	I	-0.421007	0.999955	-0.499245	0.275283	0.175396	1	0.177247	0.249245	0.0307637	NA	NA	NA	NA	NA	NA	NA	NA	NA	NA	NA	0	0	1	1	0	0	0	0	0	0	1	0	0	1	1
ptk2ba	0	3.63357	0.000309	64.1143	0.919774	0.012897	0.044624	0.673998	P	P	UV	P	P	P	-0.0538483	0.999955	-1.14222	0.277978	0.141437	1	0.00289964	1.30466	0.0200044	0	0	5	5	0	0	1	1	1	0	6	NA	NA	NA	NA	NA	NA	NA	NA	NA	NA	NA	0	0	2	2
ncoa2	0	4.38245	2.75e-05	22.7143	0.239869	0.013568	0.353086	0.83475	P	P	UV	P	P	P	-0.153981	0.999955	-0.238327	0.286109	-0.0195507	1	0.0237103	0.0567997	0.000382231	0	0	0	0	0	0	2	2	2	0	2	NA	NA	NA	NA	NA	NA	NA	NA	NA	NA	NA	0	0	1	1
lrp5	0	3.71168	0.000669	60.9123	0.749691	0.014561	0.004637	0.879777	P	P	UV	P	P	P	0.0383286	0.999955	-0.287199	0.297251	-0.0217139	1	0.00146908	0.082483	0.000471494	0	0	7	7	0	0	4	4	4	0	11	0	0	0	0	0	0	1	1	0	0	1	0	0	0	0
stat6	1	3.67281	0.000174	56.15	0.012357	0.014734	0.222434	0.454885	P	TS	UV	P	2. Antagonistic	P	0.7417	0.723186	0.632129	0.29907	-0.205712	1	0.550118	0.399587	0.0423174	0	0	0	0	0	0	1	1	1	0	1	NA	NA	NA	NA	NA	NA	NA	NA	NA	NA	NA	0	0	2	2
cbsa	0	3.93727	0.000136	44.16	0.252278	0.015137	0.242005	0.901024	P	P	UV	P	P	P	-0.281487	0.999955	-0.519428	0.30371	-0.0259006	1	0.0792351	0.269806	0.000670842	NA	NA	NA	NA	NA	NA	NA	NA	NA	NA	NA	NA	NA	NA	NA	NA	NA	NA	NA	NA	NA	NA	0	0	0	0
rarab	0	4.49986	4.59e-05	27.75	0.559489	0.015638	0.095785	0.899722	P	P	UV	P	P	P	-0.126922	0.999955	-0.550723	0.307963	0.0311997	1	0.0161091	0.303295	0.000973419	NA	NA	NA	NA	NA	NA	NA	NA	NA	NA	NA	NA	NA	NA	NA	NA	NA	NA	NA	NA	NA	NA	0	0	0	0
cct5	0	3.08521	0.001248	137.204	0.918999	0.015729	0.029034	0.802137	I	I	UV	I	I	I	0.0197562	0.999955	-0.478673	0.308067	0.0532355	1	0.000390307	0.229128	0.00283402	0	0	0	0	0	0	3	3	3	0	3	0	0	6	6	0	0	1	1	0	0	7	0	0	0	0
htr2cl1	0	3.59652	0.000114	160.524	0.829005	0.015751	0.052452	0.888005	I	I	UV	I	I	I	-0.075013	0.999955	-0.746792	0.308244	0.0481539	1	0.00562695	0.557698	0.0023188	NA	NA	NA	NA	NA	NA	NA	NA	NA	NA	NA	NA	NA	NA	NA	NA	NA	NA	NA	NA	NA	NA	0	0	0	0
raraa	0	4.26389	0.000103	29.3333	0.103556	0.01608	0.090499	0.487898	P	P	UV	P	P	P	-0.255507	0.999955	-0.424634	0.310663	-0.145935	1	0.065284	0.180314	0.0212971	NA	NA	NA	NA	NA	NA	NA	NA	NA	NA	NA	NA	NA	NA	NA	NA	NA	NA	NA	NA	NA	NA	0	0	0	0
skp2	0	3.32277	0.000374	118.339	0.101318	0.016501	0.003038	0.092958	I	I	UV	I	I	I	-0.24281	0.999955	0.273111	0.316516	-0.188938	1	0.0589565	0.0745894	0.0356976	0	0	0	0	0	0	1	1	1	0	1	NA	NA	NA	NA	NA	NA	NA	NA	NA	NA	NA	0	0	3	3
srsf4	0	3.30769	0.001844	170.985	0.392115	0.016615	0.157001	0.871955	I	I	UV	I	I	I	-0.247305	0.999955	-0.573224	0.316753	-0.0262294	1	0.06116	0.328586	0.00068798	0	0	1	1	0	0	5	5	5	0	6	NA	NA	NA	NA	NA	NA	NA	NA	NA	NA	NA	0	0	0	0
socs1a	1	4.04206	1.35e-05	62.3333	0.451037	0.017041	0.0179	0.286412	P	P	UV	P	P	P	0.42813	0.999955	1.01497	0.319773	0.352667	1	0.183295	1.03017	0.124374	0	0	6	6	0	0	4	4	4	0	10	0	0	0	0	0	0	2	2	0	0	2	0	0	2	2
nog3	0	4.07505	6.33e-05	34.6818	0.100876	0.017506	0.069212	0.121765	P	P	UV	P	P	P	0.56536	0.999955	0.649109	0.324619	0.377163	1	0.319632	0.421343	0.142252	0	0	4	4	0	0	0	0	0	0	4	NA	NA	NA	NA	NA	NA	NA	NA	NA	NA	NA	0	0	1	1
wnk1b	0	4.30783	0.000951	12.4444	0.34845	0.018192	0.04163	0.324569	P	P	UV	P	P	P	-0.218639	0.999955	-0.470543	0.329312	-0.168113	1	0.0478029	0.22141	0.028262	0	0	4	4	0	0	1	1	1	0	5	NA	NA	NA	NA	NA	NA	NA	NA	NA	NA	NA	0	0	1	1
fabp3	0	5.03488	0	9.6	0.943437	0.01897	0.063973	0.501595	P	P	UV	P	P	P	0.0167354	0.999955	-0.45514	0.335646	0.0998021	1	0.000280074	0.207152	0.00996047	0	0	3	3	0	0	1	1	1	0	4	0	0	2	2	0	0	1	1	0	0	3	0	0	3	3
nr2f2	0	4.62052	4.61e-09	49.3333	0.841108	0.019594	0.00873	0.869843	P	P	UV	P	P	P	0.0326475	0.999955	-0.289808	0.343296	-0.0176703	1	0.00106586	0.0839887	0.000312241	0	0	6	6	0	0	2	2	2	0	8	0	0	1	1	0	0	0	0	0	0	1	0	0	2	2
rnasel3	1	6.75004	0	2	0.662245	0.019831	0.754583	0.128516	P	P	UV	P	P	P	0.155489	0.999955	0.806776	0.344556	-0.55036	1	0.0241768	0.650887	0.302896	NA	NA	NA	NA	NA	NA	NA	NA	NA	NA	NA	NA	NA	NA	NA	NA	NA	NA	NA	NA	NA	NA	0	0	3	3
hnf4a	0	4.70305	1.85e-06	9.33333	0.159751	0.019958	0.928635	0.336052	P	P	UV	P	P	P	0.648463	0.999955	0.935185	0.34522	-0.324066	1	0.420504	0.874571	0.105019	0	0	5	5	0	0	4	4	4	0	9	NA	NA	NA	NA	NA	NA	NA	NA	NA	NA	NA	0	0	1	1
slc2a3a	0	4.46265	2.19e-05	50.3333	0.005872	0.020184	0.527157	0.120903	P	TS	UV	P	2. Antagonistic	P	0.541284	0.481473	0.389886	0.346369	0.24449	1	0.292988	0.152011	0.0597756	0	0	1	1	1	0	0	1	0	0	1	NA	NA	NA	NA	NA	NA	NA	NA	NA	NA	NA	1	0	3	4
cct4	1	3.13691	0.001075	134.829	0.685967	0.020409	0.036722	0.509008	I	I	UV	I	I	I	0.0746862	0.999955	-0.366904	0.34833	0.0986704	1	0.00557803	0.134618	0.00973585	0	0	0	0	0	0	1	1	1	0	1	NA	NA	NA	NA	NA	NA	NA	NA	NA	NA	NA	0	0	0	0
il13	1	4.82183	0	50	0.696784	0.020738	0.010009	0.828714	P	P	UV	P	2. Antagonistic	P	-0.557056	0.999955	2.2179	0.352028	-0.179649	1	0.310312	4.91906	0.0322739	NA	NA	NA	NA	NA	NA	NA	NA	NA	NA	NA	NA	NA	NA	NA	NA	NA	NA	NA	NA	NA	NA	0	0	1	1
ext1a	0	4.47041	1.48e-05	43.3	0.281249	0.022389	0.127095	0.668293	P	P	UV	P	P	P	-0.251622	0.999955	-0.502362	0.366659	-0.0982675	1	0.0633137	0.252367	0.00965651	NA	NA	NA	NA	NA	NA	NA	NA	NA	NA	NA	NA	NA	NA	NA	NA	NA	NA	NA	NA	NA	NA	0	0	0	0
f9b	1	3.97273	6.49e-05	46.6316	0.014508	0.022473	0.598272	0.928434	P	TS	UV	P	2. Antagonistic	P	1.95888	0.772525	1.57886	0.367545	0.0495125	1	3.83723	2.49281	0.00245149	0	0	0	0	0	0	1	1	1	0	1	NA	NA	NA	NA	NA	NA	NA	NA	NA	NA	NA	1	0	1	2
cnpy2	0	3.87643	9.23e-06	53.5	0.645261	0.022749	0.093851	0.135632	P	P	UV	P	P	P	-0.0926297	0.999955	0.317759	0.370131	-0.185525	1	0.00858026	0.100971	0.0344195	NA	NA	NA	NA	NA	NA	NA	NA	NA	NA	NA	NA	NA	NA	NA	NA	NA	NA	NA	NA	NA	NA	0	0	1	1
apoea	0	4.76142	1.25e-05	16.75	0.121737	0.023187	0.266518	0.500816	P	P	UV	P	P	P	0.714528	0.999955	0.963933	0.374588	0.211028	1	0.51055	0.929168	0.0445327	NA	NA	NA	NA	NA	NA	NA	NA	NA	NA	NA	NA	NA	NA	NA	NA	NA	NA	NA	NA	NA	NA	0	0	3	3
nr3c1	1	3.57651	0.00032	111.2	0.376276	0.023497	0.000788	0.829621	I	I	UV	I	I	I	0.15653	0.999955	-0.387042	0.37766	-0.041186	1	0.0245016	0.149802	0.00169629	0	0	0	0	0	0	3	3	3	0	3	0	0	3	3	0	0	0	0	0	0	3	0	0	2	2
atp2a1	0	3.67491	0.000753	56.5151	0.014005	0.023899	7.06e-05	0.407073	P	TS	UV	P	2. Antagonistic	P	0.595947	0.755926	-0.527804	0.38143	0.184226	1	0.355153	0.278578	0.0339394	0	0	0	0	2	0	0	2	0	0	0	1	0	1	2	3	0	1	4	4	0	2	2	0	1	3
apom	0	4.08941	3.7e-05	58.9333	0.0136	0.02476	0.563123	0.787063	P	TS	UV	P	2. Antagonistic	P	0.863666	0.752981	0.978678	0.387531	0.126511	1	0.745919	0.95781	0.0160049	NA	NA	NA	NA	NA	NA	NA	NA	NA	NA	NA	NA	NA	NA	NA	NA	NA	NA	NA	NA	NA	NA	1	0	1	2
agtrap	0	4.24083	2.11e-06	31.1667	0.095824	0.025611	0.296782	0.49245	P	P	UV	P	P	P	0.486848	0.999955	0.580335	0.390683	0.162988	1	0.237021	0.336788	0.0265652	NA	NA	NA	NA	NA	NA	NA	NA	NA	NA	NA	NA	NA	NA	NA	NA	NA	NA	NA	NA	NA	NA	0	0	1	1
pax6b	0	4.14293	0.000235	37	0.69671	0.025688	0.00052	0.398597	P	P	UV	P	P	P	0.0758691	0.999955	-0.483165	0.391065	-0.207636	1	0.00575612	0.233448	0.0431127	0	0	9	9	0	0	6	6	6	0	15	0	0	0	0	0	0	2	2	0	0	2	0	0	1	1
actc1b	0	3.357	0.000912	59.1037	0.062792	0.025977	0.003244	0.38186	H	H	UV	H	H	H	0.551407	0.999955	-0.744324	0.393799	0.300107	1	0.304049	0.554018	0.0900639	NA	NA	NA	NA	NA	NA	NA	NA	NA	NA	NA	0	0	0	0	0	0	1	1	0	0	1	0	0	1	1
rps26l	0	3.31117	9.73e-05	184.866	0.625279	0.026121	0.0487	0.345354	I	I	UV	I	I	I	0.154001	0.999955	-0.63082	0.39455	0.212057	1	0.0237162	0.397934	0.044968	0	0	0	0	0	0	6	6	6	0	6	NA	NA	NA	NA	NA	NA	NA	NA	NA	NA	NA	0	0	0	0
c7a	1	4.36454	0.000145	39.6364	0.167008	0.026195	0.082893	0.131607	P	P	UV	P	P	P	0.701402	0.999955	0.923829	0.395189	0.46635	1	0.491965	0.853461	0.217482	0	0	0	0	0	0	1	1	1	0	1	NA	NA	NA	NA	NA	NA	NA	NA	NA	NA	NA	0	0	1	1
mmp14b	0	4.16338	0.000133	28.7273	0.092813	0.026766	0.612598	0.856901	P	P	UV	P	P	P	-0.254315	0.999955	-0.307155	0.400053	-0.0289972	1	0.0646761	0.0943442	0.00084084	NA	NA	NA	NA	NA	NA	NA	NA	NA	NA	NA	0	0	1	1	0	0	0	0	0	0	1	0	0	1	1
cct6a	0	3.47853	0.000111	88.3636	0.517437	0.027082	0.025378	0.634539	I	I	UV	I	I	I	0.117255	0.999955	-0.420755	0.401587	0.100234	1	0.0137488	0.177035	0.0100469	0	0	0	0	0	0	1	1	1	0	1	NA	NA	NA	NA	NA	NA	NA	NA	NA	NA	NA	0	0	0	0
egfra	0	2.97621	0.002575	127.074	0.649376	0.027575	0.015267	0.780087	I	I	UV	I	I	I	0.128763	0.999955	-0.535981	0.40443	0.0630837	1	0.0165799	0.287276	0.00397955	NA	NA	NA	NA	NA	NA	NA	NA	NA	NA	NA	NA	NA	NA	NA	NA	NA	NA	NA	NA	NA	NA	0	0	5	5
bmpr1ab	0	4.04481	6.05e-05	37.8965	0.911947	0.02767	0.003594	0.504651	P	P	UV	P	P	P	0.025429	0.999955	-0.460294	0.404769	-0.137438	1	0.000646635	0.21187	0.0188893	NA	NA	NA	NA	NA	NA	NA	NA	NA	NA	NA	NA	NA	NA	NA	NA	NA	NA	NA	NA	NA	NA	0	0	0	0
sult2st3	0	4.56527	6.73e-05	35.8889	0.042458	0.027663	0.594868	0.627001	P	TS	UV	P	2. Antagonistic	P	0.610558	0.999955	0.572564	0.404769	-0.10882	1	0.372781	0.327829	0.0118418	NA	NA	NA	NA	NA	NA	NA	NA	NA	NA	NA	NA	NA	NA	NA	NA	NA	NA	NA	NA	NA	NA	0	0	1	1
plcg1	0	3.20363	0.002881	76.4133	0.677052	0.028032	0.013651	0.443394	H	H	UV	H	H	H	-0.0699803	0.999955	-0.334231	0.406299	-0.125375	1	0.00489724	0.111711	0.015719	0	0	2	2	0	0	0	0	0	0	2	0	0	1	1	0	0	9	9	0	0	10	0	0	2	2
hadhaa	0	3.43524	0.001862	43.1746	0.971347	0.028963	0.620485	0.072905	H	H	UV	H	H	H	-0.00810518	0.999955	0.409469	0.412501	-0.337073	1	6.57e-05	0.167665	0.113618	0	0	3	3	0	0	7	7	7	0	10	NA	NA	NA	NA	NA	NA	NA	NA	NA	NA	NA	0	0	1	1
nfe2l2a	1	4.1438	0.000143	19.3333	0.029575	0.029312	0.281625	0.493741	P	TS	UV	P	2. Antagonistic	P	0.745627	0.999955	0.87773	0.41572	0.287292	1	0.55596	0.77041	0.0825368	0	0	0	0	0	0	4	4	4	0	4	0	0	0	0	0	0	1	1	0	0	1	2	0	5	7
cdkn1bb	0	3.66186	2.42e-06	144.4	0.831943	0.029882	0.002851	0.399278	I	I	UV	I	I	I	0.0271394	0.999955	0.217528	0.417912	0.0957857	1	0.000736548	0.0473182	0.00917491	0	0	0	0	0	0	1	1	1	0	1	NA	NA	NA	NA	NA	NA	NA	NA	NA	NA	NA	0	0	4	4
nefla	0	3.6525	3.01e-06	75.3077	0.780049	0.030879	0.00642	0.768566	I	I	UV	I	I	I	-0.143466	0.999955	1.08442	0.425886	0.133132	1	0.0205825	1.17597	0.017724	NA	NA	NA	NA	NA	NA	NA	NA	NA	NA	NA	NA	NA	NA	NA	NA	NA	NA	NA	NA	NA	NA	0	0	1	1
adsl	0	3.49093	0.000688	78	0.632475	0.032431	0.02217	0.498257	I	I	UV	I	I	I	0.103602	0.999955	0.417565	0.435164	0.120831	1	0.0107334	0.174361	0.0146002	0	0	0	0	0	0	1	1	1	0	1	NA	NA	NA	NA	NA	NA	NA	NA	NA	NA	NA	0	0	2	2
oprl1	0	3.75076	1.81e-07	163.774	0.195506	0.032559	0.050493	0.170118	I	I	UV	I	I	I	0.528713	0.999955	0.727165	0.435893	0.427299	1	0.279538	0.528769	0.182584	NA	NA	NA	NA	NA	NA	NA	NA	NA	NA	NA	NA	NA	NA	NA	NA	NA	NA	NA	NA	NA	NA	0	0	1	1
kat8	0	3.48528	0.000697	69.8923	0.491036	0.032751	7.07e-05	0.269813	I	I	UV	I	I	I	-0.141886	0.999955	0.366411	0.43637	0.16162	1	0.0201315	0.134257	0.0261211	0	0	0	0	0	0	1	1	1	0	1	NA	NA	NA	NA	NA	NA	NA	NA	NA	NA	NA	0	0	1	1
slc9a3.2	0	4.45794	0.000157	14.5714	0.82772	0.033002	0.444963	0.295994	P	P	UV	P	P	P	-0.12594	0.999955	-1.17862	0.438317	0.62217	1	0.0158609	1.38914	0.387095	NA	NA	NA	NA	NA	NA	NA	NA	NA	NA	NA	NA	NA	NA	NA	NA	NA	NA	NA	NA	NA	NA	0	0	1	1
cct3	0	3.12763	0.000673	136.116	0.889471	0.033706	0.092113	0.803317	I	I	UV	I	I	I	-0.0289871	0.999955	-0.344138	0.442743	0.0290236	1	0.000840252	0.118431	0.000842371	0	0	0	0	0	0	2	2	2	0	2	0	0	7	7	0	0	1	1	0	0	8	0	0	0	0
pkma	0	3.1641	0.002641	114.79	0.007815	0.034184	0.204685	0.16133	I	TS	UV	I	2. Antagonistic	I	0.53528	0.564571	0.466836	0.445296	0.334692	1	0.286525	0.217936	0.112019	13	0	0	13	5	0	0	5	13	0	0	NA	NA	NA	NA	NA	NA	NA	NA	NA	NA	NA	1	0	0	1
tnnt2a	0	3.84329	0.000163	59.3393	0.78234	0.036578	0.061754	0.453504	P	P	UV	P	P	P	-0.0919615	0.999955	0.599988	0.45392	-0.164346	1	0.00845692	0.359986	0.0270095	0	0	6	6	0	0	1	1	1	0	7	0	0	1	1	0	0	2	2	0	0	3	0	0	1	1
tcf3b	0	3.83539	0.000561	53.4	0.248067	0.037441	0.052402	0.239593	P	P	UV	P	P	P	-0.174918	0.999955	-0.280371	0.456585	-0.169461	1	0.0305962	0.0786081	0.028717	NA	NA	NA	NA	NA	NA	NA	NA	NA	NA	NA	NA	NA	NA	NA	NA	NA	NA	NA	NA	NA	NA	0	0	1	1
b4galt7	0	4.23118	5.97e-05	35.0714	0.007963	0.037583	7.65e-05	0.09345	P	TS	UV	P	2. Antagonistic	P	-0.453175	0.569767	0.26867	0.45674	-0.212933	1	0.205368	0.0721838	0.0453403	NA	NA	NA	NA	NA	NA	NA	NA	NA	NA	NA	0	0	1	1	0	0	1	1	0	0	2	1	0	0	1
hrasb	0	3.04445	0.003609	96.8216	0.7405	0.037598	0.109135	0.858807	H	H	UV	H	H	H	0.0607944	0.999955	0.341513	0.45674	-0.0300194	1	0.00369596	0.116631	0.000901166	NA	NA	NA	NA	NA	NA	NA	NA	NA	NA	NA	NA	NA	NA	NA	NA	NA	NA	NA	NA	NA	NA	0	0	3	3
galn	0	3.75076	1.81e-07	163.774	0.08884	0.037995	0.134961	0.347311	I	I	UV	I	I	I	0.415113	0.999955	0.507375	0.458416	0.254057	1	0.172319	0.257429	0.0645448	NA	NA	NA	NA	NA	NA	NA	NA	NA	NA	NA	NA	NA	NA	NA	NA	NA	NA	NA	NA	NA	NA	0	0	1	1
tnfb	1	3.27505	0.003752	92.6783	0.438231	0.038688	0.019715	0.655778	H	H	UV	H	H	H	-0.722647	0.999955	1.82217	0.46167	-0.402283	1	0.522219	3.3203	0.161832	0	0	1	1	0	0	0	0	0	0	1	NA	NA	NA	NA	NA	NA	NA	NA	NA	NA	NA	0	0	6	6
gzm3.3	0	4.22821	7.31e-05	65.4	0.800236	0.03917	0.048169	0.756862	P	P	UV	P	P	P	-0.133317	0.999955	1.17107	0.464108	-0.184342	1	0.0177735	1.3714	0.0339821	NA	NA	NA	NA	NA	NA	NA	NA	NA	NA	NA	NA	NA	NA	NA	NA	NA	NA	NA	NA	NA	NA	0	0	1	1
hbl4	0	4.96367	0	18.1667	0.268325	0.039306	0.086064	0.112578	P	P	UV	P	P	P	-0.655253	0.999955	0.95107	0.464783	-0.732751	1	0.429357	0.904534	0.536924	NA	NA	NA	NA	NA	NA	NA	NA	NA	NA	NA	NA	NA	NA	NA	NA	NA	NA	NA	NA	NA	NA	0	0	1	1
birc5b	0	3.81298	0.00027	52.2727	0.808335	0.039936	0.037108	0.723937	P	P	UV	P	P	P	-0.145783	0.999955	0.880421	0.46874	-0.121542	1	0.0212528	0.775142	0.0147724	0	0	4	4	0	0	0	0	0	0	4	0	0	1	1	0	0	0	0	0	0	1	0	0	1	1
amd1	0	4.30848	1.32e-05	23.3846	0.901384	0.040913	0.079342	0.593187	P	P	UV	P	P	P	0.0237954	0.999955	-0.296308	0.474269	0.0524582	1	0.000566221	0.0877984	0.00275186	NA	NA	NA	NA	NA	NA	NA	NA	NA	NA	NA	NA	NA	NA	NA	NA	NA	NA	NA	NA	NA	NA	0	0	1	1
ran	0	3.54177	0.001025	56.8738	0.857927	0.041584	0.041443	0.799192	H	H	UV	H	H	H	0.0457552	0.999955	-0.413401	0.478529	0.0317991	1	0.00209354	0.1709	0.00101118	NA	NA	NA	NA	NA	NA	NA	NA	NA	NA	NA	0	0	1	1	0	0	1	1	0	0	2	0	0	0	0
taf15	0	4.22995	2.54e-07	87.75	0.383768	0.042665	0.190144	0.551614	P	P	UV	P	P	P	-0.15969	0.999955	-0.294085	0.483003	-0.0690643	1	0.0255008	0.0864857	0.00476987	NA	NA	NA	NA	NA	NA	NA	NA	NA	NA	NA	NA	NA	NA	NA	NA	NA	NA	NA	NA	NA	NA	0	0	0	0
c8a	1	4.24278	2.88e-05	44.2083	0.20729	0.042582	0.158645	0.577935	P	P	UV	P	P	P	0.328266	0.999955	0.532195	0.483003	0.153977	1	0.107758	0.283231	0.0237088	0	0	0	0	0	0	1	1	1	0	1	NA	NA	NA	NA	NA	NA	NA	NA	NA	NA	NA	0	0	1	1
timp2b	0	4.17194	0.000528	15.2632	0.765298	0.042623	0.035166	0.60406	P	P	UV	P	P	P	0.103642	0.999955	0.552281	0.483003	0.112818	1	0.0107417	0.305015	0.0127278	NA	NA	NA	NA	NA	NA	NA	NA	NA	NA	NA	NA	NA	NA	NA	NA	NA	NA	NA	NA	NA	NA	0	0	1	1
daam1b	0	3.78289	1.08e-06	142.385	0.565056	0.042488	0.113452	0.970584	I	I	UV	I	I	I	-0.164114	0.999955	-0.739328	0.483003	-0.0150222	1	0.0269334	0.546606	0.000225668	NA	NA	NA	NA	NA	NA	NA	NA	NA	NA	NA	0	0	0	0	0	0	1	1	0	0	1	0	0	0	0
smad9	0	3.90841	6.6e-05	48.8824	0.802113	0.043054	0.022026	0.93124	P	P	UV	P	P	P	0.0530891	0.999955	-0.459433	0.484827	-0.0227618	1	0.00281846	0.211079	0.000518101	0	0	4	4	0	0	0	0	0	0	4	0	0	2	2	0	0	1	1	0	0	3	0	0	1	1
acadvl	0	3.66236	7.96e-05	80.4667	0.43228	0.043198	0.160853	0.71922	I	I	UV	I	I	I	0.125253	0.999955	0.242391	0.485443	0.0378047	1	0.0156883	0.0587533	0.0014292	NA	NA	NA	NA	NA	NA	NA	NA	NA	NA	NA	0	0	1	1	0	0	0	0	0	0	1	0	0	1	1
rps27.1	0	3.42915	8.53e-06	208.968	0.653603	0.043531	0.020652	0.835997	I	I	UV	I	I	I	0.17616	0.999955	-0.724824	0.487128	0.0565397	1	0.0310323	0.52537	0.00319674	0	0	2	2	0	0	12	12	12	0	14	0	0	1	1	0	0	1	1	0	0	2	0	0	0	0
gh1	0	3.60036	0.000462	63.3462	0.850258	0.043478	0.018714	0.875624	I	I	UV	I	I	I	-0.259144	0.999955	2.22267	0.487128	0.152157	1	0.0671554	4.94024	0.0231517	NA	NA	NA	NA	NA	NA	NA	NA	NA	NA	NA	NA	NA	NA	NA	NA	NA	NA	NA	NA	NA	NA	0	0	0	0
ppm1da	0	3.61305	2.12e-05	78.9412	0.869873	0.043837	0.007802	0.760648	I	I	UV	I	I	I	-0.02382	0.999955	0.220843	0.489678	0.0321738	1	0.000567395	0.0487714	0.00103515	NA	NA	NA	NA	NA	NA	NA	NA	NA	NA	NA	NA	NA	NA	NA	NA	NA	NA	NA	NA	NA	NA	0	0	1	1
hmgcrb	0	3.99137	2.63e-05	104	0.86328	0.044259	0.002519	0.422293	P	P	UV	P	P	P	0.0235568	0.999955	-0.239218	0.491871	-0.11025	1	0.000554924	0.0572254	0.0121552	0	0	6	6	0	0	0	0	0	0	6	0	0	1	1	0	0	1	1	0	0	2	0	0	2	2
cyp26a1	0	4.15489	0.000176	32.6071	0.626347	0.044428	0.181678	0.170177	P	P	UV	P	P	P	0.126846	0.999955	-0.450958	0.492774	0.270345	1	0.0160899	0.203363	0.0730863	NA	NA	NA	NA	NA	NA	NA	NA	NA	NA	NA	0	0	0	0	0	0	1	1	0	0	1	0	0	0	0
pdgfra	0	3.49006	7.75e-05	109.774	0.863321	0.045394	0.022242	0.856413	I	I	UV	I	I	I	0.0241733	0.999955	-0.239794	0.4956	-0.0231467	1	0.000584346	0.0575012	0.00053577	NA	NA	NA	NA	NA	NA	NA	NA	NA	NA	NA	0	0	1	1	0	0	0	0	0	0	1	0	0	3	3
cbx1b	0	4.07063	2.62e-06	68.4286	0.263168	0.045687	0.07058	0.227797	P	P	UV	P	P	P	0.237218	0.999955	0.352506	0.496777	0.187448	1	0.0562723	0.124261	0.0351368	NA	NA	NA	NA	NA	NA	NA	NA	NA	NA	NA	NA	NA	NA	NA	NA	NA	NA	NA	NA	NA	NA	0	0	1	1
zgc:77112	0	3.80711	0.000503	46.4	0.17889	0.046075	0.047312	0.145253	P	P	UV	P	P	P	0.618126	0.999955	0.829989	0.499771	0.567339	1	0.38208	0.688881	0.321874	NA	NA	NA	NA	NA	NA	NA	NA	NA	NA	NA	NA	NA	NA	NA	NA	NA	NA	NA	NA	NA	NA	0	0	1	1
apc	1	3.67237	3.42e-05	99	0.720822	0.0462	0.00909	0.740187	I	I	UV	I	I	I	0.0921138	0.999955	-0.435569	0.500048	-0.0568906	1	0.00848496	0.18972	0.00323654	0	0	0	0	0	0	1	1	1	0	1	0	0	2	2	0	0	1	1	0	0	3	0	0	4	4
sult2st2	0	6.30189	0	2	0.851459	0.046558	0.053388	0.902827	P	P	UV	P	P	P	0.0741361	0.999955	0.753131	0.501811	0.0422747	1	0.00549616	0.567206	0.00178715	NA	NA	NA	NA	NA	NA	NA	NA	NA	NA	NA	NA	NA	NA	NA	NA	NA	NA	NA	NA	NA	NA	0	0	1	1
casp2	1	3.6483	4.47e-05	59.1538	0.792083	0.046623	0.11439	0.446009	P	P	UV	P	P	P	-0.066792	0.999955	0.477022	0.502099	-0.177395	1	0.00446117	0.22755	0.0314691	0	0	0	0	0	0	4	4	4	0	4	NA	NA	NA	NA	NA	NA	NA	NA	NA	NA	NA	0	0	0	0
pth1a	0	4.7401	0	89	0.03828	0.046903	0.5761	0.365969	P	TS	UV	P	2. Antagonistic	P	1.08527	0.999955	0.939577	0.503485	0.383817	1	1.1778	0.882806	0.147316	2	0	3	5	0	0	2	2	4	0	5	NA	NA	NA	NA	NA	NA	NA	NA	NA	NA	NA	1	0	2	3
slc16a12b	0	4.91951	0	63.5	0.722877	0.04771	0.429062	0.362384	P	P	UV	P	P	P	0.101921	0.999955	0.491179	0.506755	-0.19813	1	0.0103879	0.241257	0.0392555	NA	NA	NA	NA	NA	NA	NA	NA	NA	NA	NA	NA	NA	NA	NA	NA	NA	NA	NA	NA	NA	NA	0	0	1	1
cbx3a	0	4.10914	6.77e-07	72.8333	0.498193	0.047825	0.189024	0.816603	P	P	UV	P	P	P	-0.109537	0.999955	-0.270711	0.507139	-0.0321063	1	0.0119983	0.0732843	0.00103081	NA	NA	NA	NA	NA	NA	NA	NA	NA	NA	NA	NA	NA	NA	NA	NA	NA	NA	NA	NA	NA	NA	0	0	1	1
cyp4f3	0	4.2116	0.000146	43.6786	0.573287	0.048031	0.976845	0.200082	P	P	UV	P	P	P	-0.789675	0.999955	-3.08955	0.508674	2.25914	1	0.623586	9.54531	5.10369	NA	NA	NA	NA	NA	NA	NA	NA	NA	NA	NA	NA	NA	NA	NA	NA	NA	NA	NA	NA	NA	NA	0	0	1	1
drd3	0	3.75091	6.39e-08	163.748	0.991123	0.048305	0.141238	0.563104	I	I	UV	I	I	I	-0.0110912	0.999955	-1.91451	0.508891	0.474465	1	0.000123014	3.66533	0.225117	NA	NA	NA	NA	NA	NA	NA	NA	NA	NA	NA	NA	NA	NA	NA	NA	NA	NA	NA	NA	NA	NA	0	0	2	2
inppl1a	0	3.72168	9.67e-05	85.775	0.625251	0.049257	0.025954	0.472668	I	I	UV	I	I	I	-0.106922	0.999955	-0.457037	0.512333	-0.180733	1	0.0114322	0.208883	0.0326646	NA	NA	NA	NA	NA	NA	NA	NA	NA	NA	NA	NA	NA	NA	NA	NA	NA	NA	NA	NA	NA	NA	0	0	1	1
adam8a	1	3.91762	0.000226	85.5	0.2971	0.050662	0.001313	0.847165	P	P	UV	P	P	P	-0.228909	0.999955	0.439494	0.514965	0.0475045	1	0.0523992	0.193155	0.00225667	0	0	0	0	0	0	3	3	3	0	3	NA	NA	NA	NA	NA	NA	NA	NA	NA	NA	NA	0	0	1	1
kdm6a	0	3.51806	0.000783	80.3333	0.983535	0.051232	0.025972	0.6637	I	I	UV	I	I	I	-0.00571839	0.999955	-0.471224	0.515327	-0.0867057	1	3.27e-05	0.222052	0.00751788	0	0	0	0	0	0	3	3	3	0	3	0	0	1	1	0	0	0	0	0	0	1	0	0	3	3
cdk2	0	3.04373	0.003742	105.97	0.698279	0.054166	0.016554	0.88265	H	H	UV	H	H	H	-0.0814897	0.999955	0.314901	0.526529	-0.0182701	1	0.00664058	0.0991629	0.000333797	NA	NA	NA	NA	NA	NA	NA	NA	NA	NA	NA	NA	NA	NA	NA	NA	NA	NA	NA	NA	NA	NA	0	0	2	2
mus81	1	3.76585	7.8e-05	59.9138	0.438085	0.058925	0.036874	0.09986	P	P	UV	P	P	P	-0.158049	0.999955	-0.299275	0.545073	-0.204765	1	0.0249796	0.0895654	0.0419287	NA	NA	NA	NA	NA	NA	NA	NA	NA	NA	NA	NA	NA	NA	NA	NA	NA	NA	NA	NA	NA	NA	0	0	0	0
fkbp5	0	3.50935	0.000189	174	0.448803	0.061164	0.007698	0.911523	I	I	UV	I	I	I	-0.335096	0.999955	0.615911	0.554615	-0.0369732	1	0.112289	0.379347	0.00136702	0	0	0	0	0	0	1	1	1	0	1	NA	NA	NA	NA	NA	NA	NA	NA	NA	NA	NA	0	0	0	0
twist3	0	4.83481	2.67e-08	19.25	0.027039	0.062457	0.943067	0.360095	P	TS	P	P	P	P	0.464679	0.999955	0.304872	0.558045	0.13336	1	0.215926	0.0929468	0.0177848	NA	NA	NA	NA	NA	NA	NA	NA	NA	NA	NA	NA	NA	NA	NA	NA	NA	NA	NA	NA	NA	NA	1	0	0	1
rlbp1b	0	4.28303	3.31e-05	26.2222	0.454052	0.06358	0.025653	0.235414	P	P	UV	P	P	P	0.359799	0.999955	0.852425	0.563176	0.504905	1	0.129455	0.726629	0.254929	NA	NA	NA	NA	NA	NA	NA	NA	NA	NA	NA	NA	NA	NA	NA	NA	NA	NA	NA	NA	NA	NA	0	0	0	0
nppa	0	4.63778	0	23	0.001201	0.065723	0.408818	0.582362	P	TS	P	P	P	P	1.70211	0.16843	0.985411	0.570548	0.281715	1	2.89718	0.971036	0.0793632	NA	NA	NA	NA	NA	NA	NA	NA	NA	NA	NA	NA	NA	NA	NA	NA	NA	NA	NA	NA	NA	NA	1	0	0	1
man1b1a	1	4.69514	1.42e-05	13.3333	0.408958	0.067147	0.029711	0.18281	P	P	UV	P	P	P	0.205785	0.999955	0.359629	0.576341	0.24847	1	0.0423476	0.129333	0.0617373	0	0	0	0	0	0	2	2	2	0	2	NA	NA	NA	NA	NA	NA	NA	NA	NA	NA	NA	0	0	0	0
mycb	0	3.22669	0.00071	115.64	0.106967	0.068788	9.75e-05	0.840586	I	I	UV	I	I	I	-0.273994	0.999955	0.276453	0.582406	0.0319107	1	0.0750726	0.0764264	0.00101829	NA	NA	NA	NA	NA	NA	NA	NA	NA	NA	NA	NA	NA	NA	NA	NA	NA	NA	NA	NA	NA	NA	0	0	4	4
myca	0	3.05504	0.002707	105.076	0.357733	0.068768	0.023708	0.81871	H	H	UV	H	H	H	0.179588	0.999955	-0.430666	0.582406	0.0625559	1	0.0322517	0.185473	0.00391324	NA	NA	NA	NA	NA	NA	NA	NA	NA	NA	NA	NA	NA	NA	NA	NA	NA	NA	NA	NA	NA	NA	0	0	3	3
mthfr	0	3.99123	1.19e-05	50.1429	0.051111	0.072727	4.96e-07	0.284024	P	P	UV	P	P	P	0.318895	0.999955	-0.267022	0.593034	-0.177013	1	0.101694	0.071301	0.0313337	NA	NA	NA	NA	NA	NA	NA	NA	NA	NA	NA	NA	NA	NA	NA	NA	NA	NA	NA	NA	NA	NA	0	0	4	4
sod1	1	4.08847	9.49e-05	40.7407	0.960118	0.077731	0.015779	0.396345	P	P	UV	P	P	P	0.015515	0.999955	0.470647	0.607575	0.175244	1	0.000240714	0.221508	0.0307106	NA	NA	NA	NA	NA	NA	NA	NA	NA	NA	NA	NA	NA	NA	NA	NA	NA	NA	NA	NA	NA	NA	0	0	4	4
csnk1e	0	3.12458	0.003648	147.111	0.917618	0.077903	0.047345	0.955341	I	I	UV	I	I	I	-0.0247177	0.999955	0.415159	0.60812	0.0136157	1	0.000610967	0.172357	0.000185387	NA	NA	NA	NA	NA	NA	NA	NA	NA	NA	NA	NA	NA	NA	NA	NA	NA	NA	NA	NA	NA	NA	0	0	1	1
mov10a	0	4.09913	0	278	0.82333	0.086644	0.011063	0.550124	I	I	UV	I	I	I	0.0385464	0.999955	-0.261525	0.625734	-0.102302	1	0.00148583	0.0683955	0.0104657	NA	NA	NA	NA	NA	NA	NA	NA	NA	NA	NA	NA	NA	NA	NA	NA	NA	NA	NA	NA	NA	NA	0	0	1	1
asf1ba	0	3.66527	0.000238	86.4167	0.715241	0.090363	0.002817	0.301738	I	I	UV	I	I	I	-0.0797066	0.999955	0.293101	0.636894	0.130185	1	0.00635315	0.0859081	0.0169482	NA	NA	NA	NA	NA	NA	NA	NA	NA	NA	NA	NA	NA	NA	NA	NA	NA	NA	NA	NA	NA	NA	0	0	1	1
prkcbb	1	3.18093	0.00131	119.344	0.007705	0.092203	0.05628	0.56802	I	TS	I	I	I	I	0.715891	0.558374	0.380925	0.640497	-0.108771	1	0.5125	0.145104	0.0118312	NA	NA	NA	NA	NA	NA	NA	NA	NA	NA	NA	0	0	0	0	1	0	0	1	1	0	0	1	0	0	1
irf1b	1	4.02016	0.000155	39.2727	0.411572	0.09476	0.008214	0.881807	P	P	UV	P	P	P	-0.52133	0.999955	1.00862	0.645127	0.0914084	1	0.271784	1.01731	0.00835549	0	0	0	0	0	0	2	2	2	0	2	NA	NA	NA	NA	NA	NA	NA	NA	NA	NA	NA	0	0	1	1
cav3	0	3.72052	0.00044	75.3461	0.010202	0.096508	0.886809	0.475611	P	TS	P	P	P	P	0.537757	0.647171	0.346075	0.649916	0.150025	1	0.289182	0.119768	0.0225075	8	0	0	8	6	0	0	6	8	0	0	NA	NA	NA	NA	NA	NA	NA	NA	NA	NA	NA	0	0	0	0
zc3h14	0	4.18695	2.94e-07	99.4	0.758859	0.102035	0.043856	0.888246	P	P	UV	P	P	P	0.048561	0.999955	-0.275637	0.661924	-0.0278782	1	0.00235817	0.0759757	0.000777195	NA	NA	NA	NA	NA	NA	NA	NA	NA	NA	NA	NA	NA	NA	NA	NA	NA	NA	NA	NA	NA	NA	0	0	0	0
msh2	1	3.45823	0.000357	85.8765	0.182761	0.105747	0.00017	0.716726	I	I	UV	I	I	I	-0.203864	0.999955	0.189715	0.669396	0.0363292	1	0.0415607	0.0359917	0.00131981	NA	NA	NA	NA	NA	NA	NA	NA	NA	NA	NA	NA	NA	NA	NA	NA	NA	NA	NA	NA	NA	NA	0	0	4	4
vegfc	1	3.4789	0.000199	101.38	0.82806	0.105899	0.008498	0.474992	I	I	UV	I	I	I	0.0596727	0.999955	-0.440721	0.669414	-0.243837	1	0.00356083	0.194235	0.0594565	NA	NA	NA	NA	NA	NA	NA	NA	NA	NA	NA	NA	NA	NA	NA	NA	NA	NA	NA	NA	NA	NA	0	0	2	2
lipg	0	4.08354	0.000717	36.125	0.064709	0.122886	5.92e-06	0.305134	P	P	UV	P	P	P	-0.245282	0.999955	0.222263	0.702025	0.175213	1	0.0601634	0.0494008	0.0306995	NA	NA	NA	NA	NA	NA	NA	NA	NA	NA	NA	NA	NA	NA	NA	NA	NA	NA	NA	NA	NA	NA	0	0	2	2
kif5ab	0	3.7884	3.49e-05	191.7	0.443252	0.128932	0.032711	0.992834	I	I	UV	I	I	I	0.993739	0.999955	-2.51278	0.712398	-0.0228387	1	0.987518	6.31408	0.000521604	NA	NA	NA	NA	NA	NA	NA	NA	NA	NA	NA	NA	NA	NA	NA	NA	NA	NA	NA	NA	NA	NA	0	0	1	1
kptn	1	4.14612	0.000253	15.3	0.264585	0.131513	0.04161	0.507779	P	P	UV	P	P	P	0.185697	0.999955	-0.207834	0.715504	0.102941	1	0.0344833	0.0431951	0.0105968	0	0	0	0	0	0	2	2	2	0	2	NA	NA	NA	NA	NA	NA	NA	NA	NA	NA	NA	0	0	0	0
mtrr	0	4.16106	9.26e-05	29.5	0.042098	0.135239	0.391258	0.625029	P	TS	P	P	P	P	-0.379859	0.999955	-0.20654	0.719672	-0.0648957	1	0.144293	0.0426589	0.00421146	NA	NA	NA	NA	NA	NA	NA	NA	NA	NA	NA	NA	NA	NA	NA	NA	NA	NA	NA	NA	NA	NA	1	0	0	1
tp53	1	2.94641	0.016096	84.4381	0.026977	0.135468	0.89696	0.30402	H	TS	H	H	H	H	-0.582642	0.999955	-0.35241	0.719998	-0.21156	1	0.339471	0.124193	0.0447575	NA	NA	NA	NA	NA	NA	NA	NA	NA	NA	NA	0	0	0	0	16	0	0	16	16	0	0	4	0	0	4
vegfaa	1	3.09362	0.003025	117.097	0.741071	0.136627	0.037626	0.270896	H	H	UV	H	H	H	-0.0762747	0.999955	-0.303365	0.721696	-0.213072	1	0.00581783	0.0920305	0.0453998	NA	NA	NA	NA	NA	NA	NA	NA	NA	NA	NA	0	0	1	1	0	0	9	9	0	0	10	0	0	5	5
acsl3b	0	3.74996	0.00024	75.3023	0.756678	0.138714	0.040232	0.757076	P	P	UV	P	P	P	0.0460818	0.999955	-0.164122	0.726495	-0.031165	1	0.00212353	0.026936	0.000971258	0	0	2	2	0	0	0	0	0	0	2	NA	NA	NA	NA	NA	NA	NA	NA	NA	NA	NA	0	0	2	2
gch1	0	3.40812	0.000233	156.947	0.031646	0.142518	0.824182	0.376734	I	TS	I	I	I	I	0.684218	0.999955	0.390697	0.73226	0.220906	1	0.468155	0.152644	0.0487995	0	0	0	0	1	0	0	1	0	0	0	NA	NA	NA	NA	NA	NA	NA	NA	NA	NA	NA	0	0	0	0
cdk7	0	3.23582	0.000774	120.465	0.592524	0.145245	0.048037	0.798303	I	I	UV	I	I	I	-0.0916598	0.999955	0.193965	0.735779	-0.0334739	1	0.00840151	0.0376223	0.0011205	0	0	0	0	0	0	1	1	1	0	1	NA	NA	NA	NA	NA	NA	NA	NA	NA	NA	NA	0	0	1	1
cyp11c1	0	4.36657	6e-05	24.6471	0.724553	0.158397	0.01371	0.503774	P	P	UV	P	P	P	-0.156597	0.999955	0.642674	0.752785	0.314617	1	0.0245225	0.41303	0.098984	NA	NA	NA	NA	NA	NA	NA	NA	NA	NA	NA	NA	NA	NA	NA	NA	NA	NA	NA	NA	NA	NA	0	0	3	3
ptk2bb	0	3.40065	9.95e-05	106.225	0.030475	0.159974	0.001678	0.495022	I	TS	UV	I	2. Antagonistic	I	0.339005	0.999955	-0.186601	0.754858	0.100818	1	0.114924	0.0348199	0.0101642	0	0	0	0	0	0	1	1	1	0	1	NA	NA	NA	NA	NA	NA	NA	NA	NA	NA	NA	1	0	3	4
akt2	0	3.10508	0.001613	108.02	0.903052	0.172344	0.028369	0.481154	I	I	UV	I	I	I	0.0235478	0.999955	-0.272311	0.770407	-0.154082	1	0.0005545	0.0741535	0.0237413	NA	NA	NA	NA	NA	NA	NA	NA	NA	NA	NA	NA	NA	NA	NA	NA	NA	NA	NA	NA	NA	NA	0	0	2	2
six3a	0	4.55214	3.01e-05	12	0.358012	0.181519	0.002442	0.454293	P	P	UV	P	P	P	0.20461	0.999955	-0.242972	0.783977	-0.121686	1	0.0418653	0.0590356	0.0148074	0	0	5	5	0	0	1	1	1	0	6	NA	NA	NA	NA	NA	NA	NA	NA	NA	NA	NA	0	0	0	0
tbx3a	0	4.48818	0	94	0.106573	0.185257	0.04304	0.498997	P	P	UV	P	P	P	0.249881	0.999955	-0.208938	0.78641	0.125903	1	0.0624406	0.043655	0.0158515	0	0	5	5	0	0	1	1	1	0	6	NA	NA	NA	NA	NA	NA	NA	NA	NA	NA	NA	0	0	1	1
bdnf	1	3.64257	8.9e-05	72.3333	0.76506	0.200845	0.040546	0.303567	I	I	UV	I	I	I	0.104917	0.999955	0.434928	0.801859	0.348458	1	0.0110075	0.189163	0.121423	0	0	0	0	0	0	1	1	1	0	1	0	0	2	2	0	0	0	0	0	0	2	0	0	2	2
mmp13b	0	4.98738	0	10	0.051534	0.200665	0.01634	0.146501	P	P	UV	P	P	P	-1.11012	0.999955	-0.658891	0.801859	0.812741	1	1.23236	0.434138	0.660548	NA	NA	NA	NA	NA	NA	NA	NA	NA	NA	NA	NA	NA	NA	NA	NA	NA	NA	NA	NA	NA	NA	0	0	2	2
gcga	1	4.21407	0	136	0.937032	0.206681	0.028926	0.382596	I	I	UV	I	I	I	-0.0416685	0.999955	0.560514	0.805685	0.353692	1	0.00173627	0.314176	0.125098	NA	NA	NA	NA	NA	NA	NA	NA	NA	NA	NA	NA	NA	NA	NA	NA	NA	NA	NA	NA	NA	NA	0	0	1	1
map1lc3a	1	3.75511	7.67e-05	38.9512	0.407087	0.215251	0.025502	0.968371	P	P	UV	P	P	P	-0.216	0.999955	0.292943	0.813383	0.00883441	1	0.0466561	0.0858154	7.8e-05	0	0	0	0	0	0	2	2	2	0	2	NA	NA	NA	NA	NA	NA	NA	NA	NA	NA	NA	0	0	3	3
slc4a4a	0	5.00493	0	5	0.013288	0.215018	0.021355	0.311572	P	TS	UV	P	2. Antagonistic	P	0.62965	0.749611	0.294922	0.813383	-0.22531	1	0.396459	0.0869791	0.0507645	0	0	0	0	2	0	0	2	0	0	0	0	0	0	0	0	0	1	1	0	0	1	1	0	1	2
penkb	0	3.75076	1.81e-07	163.774	0.00266	0.217273	0.572802	0.076191	I	TS	I	I	I	I	0.759276	0.289954	0.335069	0.813716	0.554643	1	0.5765	0.112271	0.307629	NA	NA	NA	NA	NA	NA	NA	NA	NA	NA	NA	NA	NA	NA	NA	NA	NA	NA	NA	NA	NA	NA	0	0	0	0
pleca	1	4.20015	3.58e-05	42.0714	0.334113	0.22356	0.023787	0.869318	P	P	UV	P	P	P	0.232635	0.999955	-0.307101	0.8181	-0.042987	1	0.0541192	0.0943111	0.00184788	0	0	2	2	0	0	1	1	1	0	3	0	0	2	2	0	0	0	0	0	0	2	0	0	0	0
f3b	1	4.15221	9.57e-06	47.0909	0.217405	0.23101	2.5e-05	0.094716	P	P	UV	P	P	P	-0.4164	0.999955	0.32381	0.822449	0.40487	1	0.173389	0.104853	0.16392	0	0	0	0	0	0	1	1	1	0	1	NA	NA	NA	NA	NA	NA	NA	NA	NA	NA	NA	0	0	3	3
daxx	0	3.5	0.000152	86.8095	0.873498	0.244638	0.034914	0.17048	I	I	UV	I	I	I	-0.0257919	0.999955	-0.144325	0.835889	-0.157908	1	0.000665224	0.0208298	0.024935	0	0	0	0	0	0	1	1	1	0	1	NA	NA	NA	NA	NA	NA	NA	NA	NA	NA	NA	0	0	1	1
eya4	1	5.15011	7.3e-06	4.77778	0.682637	0.248444	0.048797	0.655402	P	P	UV	P	P	P	0.0782884	0.999955	-0.209996	0.838699	-0.0855505	1	0.00612907	0.0440983	0.00731889	0	0	6	6	0	0	9	9	9	0	15	0	0	1	1	0	0	1	1	0	0	2	0	0	0	0
kmt2e	0	3.85751	1.96e-05	101.417	0.380631	0.249312	0.00287	0.327114	I	I	UV	I	I	I	0.173578	0.999955	-0.219436	0.839608	-0.189023	1	0.0301294	0.0481522	0.0357297	NA	NA	NA	NA	NA	NA	NA	NA	NA	NA	NA	NA	NA	NA	NA	NA	NA	NA	NA	NA	NA	NA	0	0	2	2
lpl	0	3.90957	0.000701	42	0.652661	0.254988	0.000254	0.083198	P	P	UV	P	P	P	-0.0586308	0.999955	0.115076	0.844139	0.18594	1	0.00343757	0.0132425	0.0345737	NA	NA	NA	NA	NA	NA	NA	NA	NA	NA	NA	0	0	0	0	0	0	1	1	0	0	1	0	0	3	3
pparaa	1	4.01175	0.000357	38.4286	0.23663	0.255934	0.040916	0.724037	P	P	UV	P	P	P	0.814944	0.999955	-0.755797	0.845442	0.233395	1	0.664134	0.57123	0.0544731	NA	NA	NA	NA	NA	NA	NA	NA	NA	NA	NA	NA	NA	NA	NA	NA	NA	NA	NA	NA	NA	NA	0	0	2	2
fancd2	1	3.50319	0.000121	73.6061	0.318859	0.256975	0.007004	0.644276	I	I	UV	I	I	I	0.173817	0.999955	-0.166023	0.846635	-0.0679776	1	0.0302124	0.0275638	0.00462095	0	0	0	0	0	0	1	1	1	0	1	NA	NA	NA	NA	NA	NA	NA	NA	NA	NA	NA	0	0	1	1
sh3pxd2b	0	3.52893	0.000436	143	0.822536	0.27155	0.034653	0.335476	I	I	UV	I	I	I	0.0448277	0.999955	-0.179292	0.854551	-0.134398	1	0.00200952	0.0321457	0.018063	0	0	0	0	0	0	2	2	2	0	2	NA	NA	NA	NA	NA	NA	NA	NA	NA	NA	NA	0	0	0	0
acvr2aa	0	3.97665	0.000119	40.1628	0.243676	0.276395	0.003018	0.592211	P	P	UV	P	P	P	0.190174	0.999955	-0.144632	0.858652	-0.0727159	1	0.0361663	0.0209184	0.0052876	0	0	5	5	0	0	0	0	0	0	5	0	0	1	1	0	0	2	2	0	0	3	0	0	0	0
ezh2	0	3.83329	0.000168	65.24	0.164473	0.281497	0.00077	0.64117	P	P	UV	P	P	P	-0.236328	0.999955	0.140852	0.863587	0.050368	1	0.0558507	0.0198392	0.00253693	NA	NA	NA	NA	NA	NA	NA	NA	NA	NA	NA	0	0	0	0	0	0	3	3	0	0	3	0	0	1	1
tek	0	3.44685	0.00037	125.593	0.021756	0.286671	0.930278	0.313166	I	TS	I	I	I	I	-0.655468	0.942485	-0.324583	0.864769	-0.317663	1	0.429639	0.105354	0.10091	NA	NA	NA	NA	NA	NA	NA	NA	NA	NA	NA	NA	NA	NA	NA	NA	NA	NA	NA	NA	NA	NA	1	0	0	1
il12bb	0	4.35801	1.42e-05	28.8	0.455704	0.285308	0.040946	0.982434	P	P	UV	P	P	P	-1.49697	0.999955	1.09391	0.864769	-0.017621	1	2.24093	1.19665	0.0003105	NA	NA	NA	NA	NA	NA	NA	NA	NA	NA	NA	NA	NA	NA	NA	NA	NA	NA	NA	NA	NA	NA	0	0	1	1
ntrk1	1	3.70595	1.29e-05	85.05	0.531377	0.290118	0.035415	0.728255	I	I	UV	I	I	I	0.501739	0.999955	-0.772044	0.867864	-0.278022	1	0.251742	0.596051	0.0772961	NA	NA	NA	NA	NA	NA	NA	NA	NA	NA	NA	NA	NA	NA	NA	NA	NA	NA	NA	NA	NA	NA	0	0	1	1
gapdh	0	3.07056	0.002448	101.8	0.001375	0.297871	0.020049	0.096943	H	TS	UV	H	2. Antagonistic	H	0.774998	0.183062	-0.266731	0.873952	0.435804	1	0.600622	0.0711457	0.189925	2	0	1	3	2	0	0	2	2	0	1	NA	NA	NA	NA	NA	NA	NA	NA	NA	NA	NA	2	0	2	4
apln	1	4.75983	8.48e-11	124	0.031841	0.305521	0.015847	0.102194	P	TS	UV	P	2. Antagonistic	P	0.455592	0.999955	-0.168923	0.879092	0.215479	1	0.207564	0.0285349	0.0464312	NA	NA	NA	NA	NA	NA	NA	NA	NA	NA	NA	0	0	2	2	0	0	0	0	0	0	2	1	0	2	3
plecb	1	4.20015	3.58e-05	42.0714	0.390337	0.308342	0.025965	0.663964	P	P	UV	P	P	P	0.328114	0.999955	-0.403383	0.880672	-0.16151	1	0.107659	0.162718	0.0260854	0	0	6	6	0	0	1	1	1	0	7	0	0	2	2	0	0	0	0	0	0	2	0	0	0	0
ccr6a	0	3.74547	3.58e-05	157.738	0.332575	0.326663	0.028385	0.993872	I	I	UV	I	I	I	-0.795932	0.999955	0.620844	0.886721	0.00328154	1	0.633508	0.385447	1.08e-05	NA	NA	NA	NA	NA	NA	NA	NA	NA	NA	NA	NA	NA	NA	NA	NA	NA	NA	NA	NA	NA	NA	0	0	1	1
six3b	0	4.20827	0.000134	18.4	0.632989	0.32955	0.005694	0.075684	P	P	UV	P	P	P	0.0999501	0.999955	-0.155304	0.886943	-0.201851	1	0.00999001	0.0241194	0.0407437	0	0	7	7	0	0	3	3	3	0	10	NA	NA	NA	NA	NA	NA	NA	NA	NA	NA	NA	0	0	0	0
add2	0	4.87346	2.89e-06	9	0.2072	0.331984	0.030903	0.7385	P	P	UV	P	P	P	0.230788	0.999955	-0.14143	0.888082	0.0474189	1	0.0532633	0.0200023	0.00224856	NA	NA	NA	NA	NA	NA	NA	NA	NA	NA	NA	NA	NA	NA	NA	NA	NA	NA	NA	NA	NA	NA	0	0	1	1
atp1a2a	0	4.14946	8.65e-05	59	0.933802	0.339969	0.038018	0.238814	P	P	UV	P	P	P	-0.0281934	0.999955	-0.372179	0.892833	-0.477391	1	0.000794869	0.138517	0.227902	0	0	3	3	0	0	1	1	1	0	4	0	0	2	2	0	0	0	0	0	0	2	0	0	1	1
kdm4ab	0	3.5913	3.53e-05	126.79	0.109701	0.349969	1.53e-05	0.177648	I	I	UV	I	I	I	0.23036	0.999955	-0.106712	0.896539	-0.172188	1	0.0530658	0.0113873	0.0296489	NA	NA	NA	NA	NA	NA	NA	NA	NA	NA	NA	NA	NA	NA	NA	NA	NA	NA	NA	NA	NA	NA	0	0	3	3
insb	0	3.37796	0.001282	82.5676	0.19403	0.349506	0.037399	0.752478	I	I	UV	I	I	I	-0.743982	0.999955	0.433661	0.896539	-0.154475	1	0.553509	0.188062	0.0238624	NA	NA	NA	NA	NA	NA	NA	NA	NA	NA	NA	NA	NA	NA	NA	NA	NA	NA	NA	NA	NA	NA	0	0	3	3
isl1	0	4.21465	0.000373	31.2	0.029187	0.360922	0.000495	0.883475	P	TS	UV	P	2. Antagonistic	P	0.340386	0.999955	-0.109894	0.901906	0.0170178	1	0.115862	0.0120766	0.000289605	NA	NA	NA	NA	NA	NA	NA	NA	NA	NA	NA	0	0	2	2	2	0	3	5	2	0	5	1	0	1	2
gnas	0	3.52255	0.001413	100.521	0.511492	0.366725	0.021957	0.362962	I	I	UV	I	I	I	0.237113	0.999955	-0.271736	0.905601	-0.194602	1	0.0562226	0.0738402	0.03787	NA	NA	NA	NA	NA	NA	NA	NA	NA	NA	NA	NA	NA	NA	NA	NA	NA	NA	NA	NA	NA	NA	0	0	2	2
dusp6	0	3.82473	1.45e-06	186.267	0.619209	0.381155	0.03153	0.397219	I	I	UV	I	I	I	0.08855	0.999955	-0.126413	0.910826	-0.10811	1	0.0078411	0.0159803	0.0116878	0	0	0	0	0	0	1	1	1	0	1	NA	NA	NA	NA	NA	NA	NA	NA	NA	NA	NA	0	0	1	1
col2a1a	0	3.99768	0.00031	59.9865	0.350517	0.384388	0.002743	0.173489	P	P	UV	P	P	P	0.207883	0.999955	-0.157735	0.91273	-0.189847	1	0.0432152	0.0248802	0.0360419	0	0	5	5	0	0	0	0	0	0	5	0	0	1	1	0	0	1	1	0	0	2	0	0	0	0
c6ast3	0	4.44329	1.53e-05	28.1538	0.016075	0.404611	0.000241	0.596605	P	TS	UV	P	2. Antagonistic	P	-3.41128	0.815681	0.621808	0.923183	0.328929	1	11.6368	0.386645	0.108194	NA	NA	NA	NA	NA	NA	NA	NA	NA	NA	NA	NA	NA	NA	NA	NA	NA	NA	NA	NA	NA	NA	0	0	1	1
itga2.3	0	4.54779	0	108	0.00536	0.418776	0.002576	0.695612	P	TS	UV	P	2. Antagonistic	P	-1.04907	0.456831	0.325908	0.927873	-0.158465	1	1.10056	0.106216	0.0251113	NA	NA	NA	NA	NA	NA	NA	NA	NA	NA	NA	NA	NA	NA	NA	NA	NA	NA	NA	NA	NA	NA	1	0	2	3
hrasa	0	3.03437	0.00341	98.46	0.012412	0.444646	0.383028	0.352565	H	TS	H	H	H	H	0.596587	0.724397	0.174134	0.938342	0.211007	1	0.355917	0.0303227	0.0445238	NA	NA	NA	NA	NA	NA	NA	NA	NA	NA	NA	NA	NA	NA	NA	NA	NA	NA	NA	NA	NA	NA	4	0	0	4
ncoa4	0	4.46635	0	29	0.78175	0.454696	0.010712	0.076781	P	P	UV	P	P	P	0.0533315	0.999955	-0.118796	0.939454	-0.247351	1	0.00284425	0.0141125	0.0611825	0	0	3	3	0	0	2	2	2	0	5	NA	NA	NA	NA	NA	NA	NA	NA	NA	NA	NA	0	0	1	1
fabp1b.2	0	5.87404	0.000151	3.25	0.323105	0.452964	0.015841	0.501583	P	P	UV	P	P	P	-0.922612	0.999955	0.700155	0.939454	0.627197	1	0.851212	0.490217	0.393375	NA	NA	NA	NA	NA	NA	NA	NA	NA	NA	NA	NA	NA	NA	NA	NA	NA	NA	NA	NA	NA	NA	0	0	1	1
yy1a	0	3.50268	0.000571	62.1765	0.126582	0.469598	0.004961	0.926353	H	H	UV	H	H	H	-0.179098	0.999955	0.0632011	0.94337	-0.00874263	1	0.0320761	0.00399438	7.64e-05	0	0	2	2	0	0	0	0	0	0	2	0	0	0	0	0	0	5	5	0	0	5	0	0	0	0
sh2b3	0	4.17397	3.59e-05	51.1667	0.805518	0.493623	0.032525	0.197535	P	P	UV	P	P	P	0.24582	0.999955	-0.590029	0.951338	-1.14042	1	0.0604277	0.348134	1.30055	0	0	1	1	0	0	0	0	0	0	1	NA	NA	NA	NA	NA	NA	NA	NA	NA	NA	NA	0	0	1	1
fap	0	4.29144	2.44e-06	127.5	0.014171	0.497987	0.976571	0.230367	P	TS	P	P	P	P	0.450927	0.760142	0.143833	0.952397	0.30189	1	0.203335	0.0206878	0.0911374	NA	NA	NA	NA	NA	NA	NA	NA	NA	NA	NA	NA	NA	NA	NA	NA	NA	NA	NA	NA	NA	NA	1	0	0	1
nipa2	0	4.58238	1.17e-09	11.75	0.03142	0.505198	0.004445	0.648272	P	TS	UV	P	2. Antagonistic	P	-0.346857	0.999955	0.0867219	0.95346	-0.0659254	1	0.12031	0.00752069	0.00434616	0	0	0	0	2	0	0	2	0	0	0	NA	NA	NA	NA	NA	NA	NA	NA	NA	NA	NA	1	0	0	1
adam19a	0	6.28441	0	5.5	0.647915	0.513094	0.027191	0.314628	P	P	UV	P	P	P	0.0949584	0.999955	-0.146742	0.954122	-0.268074	1	0.00901709	0.0215331	0.0718637	NA	NA	NA	NA	NA	NA	NA	NA	NA	NA	NA	NA	NA	NA	NA	NA	NA	NA	NA	NA	NA	NA	0	0	1	1
bmp8a	0	4.81421	7.3e-08	29	0.699907	0.513352	0.028642	0.305889	P	P	UV	P	P	P	-0.199355	0.999955	0.36198	0.954177	0.634026	1	0.0397426	0.13103	0.401989	0	0	0	0	0	0	2	2	2	0	2	NA	NA	NA	NA	NA	NA	NA	NA	NA	NA	NA	0	0	0	0
cdh5	0	3.76483	0.000323	66.8667	0.177791	0.528271	0.024695	0.834751	P	P	UV	P	P	P	-0.212354	0.999955	0.0767471	0.955781	-0.0254822	1	0.0450944	0.00589011	0.000649345	0	0	3	3	0	0	1	1	1	0	4	0	0	1	1	0	0	1	1	0	0	2	0	0	0	0
rnf139	1	3.65236	0.000221	72.8333	0.314318	0.545673	0.012727	0.631404	I	I	UV	I	I	I	-0.166334	0.999955	0.0771533	0.958906	0.0614931	1	0.0276671	0.00595263	0.0037814	NA	NA	NA	NA	NA	NA	NA	NA	NA	NA	NA	NA	NA	NA	NA	NA	NA	NA	NA	NA	NA	NA	0	0	1	1
pygmb	0	3.69362	0.000501	62.3421	0.000718	0.55405	0.06872	0.608867	P	TS	P	P	P	P	0.516465	0.117706	0.0991981	0.960389	0.0985904	1	0.266736	0.00984027	0.00972007	6	0	0	6	0	0	0	0	6	0	0	NA	NA	NA	NA	NA	NA	NA	NA	NA	NA	NA	0	0	0	0
aldob	0	3.63546	6.66e-05	56.7931	0.01689	0.555925	0.024015	0.490749	P	TS	UV	P	2. Antagonistic	P	0.717952	0.837018	-0.179591	0.960389	0.200466	1	0.515455	0.032253	0.0401867	NA	NA	NA	NA	NA	NA	NA	NA	NA	NA	NA	NA	NA	NA	NA	NA	NA	NA	NA	NA	NA	NA	1	0	1	2
pik3r3a	0	3.32052	0.000336	96.6271	0.032874	0.56591	0.001328	0.85197	I	TS	UV	I	2. Antagonistic	I	-0.568165	0.999955	0.132836	0.961905	0.0389663	1	0.322811	0.0176453	0.00151837	0	0	0	0	1	0	0	1	0	0	0	NA	NA	NA	NA	NA	NA	NA	NA	NA	NA	NA	0	0	0	0
ppp1r3aa	0	4.39891	0	93	0.085344	0.568852	0.035134	0.468024	P	P	UV	P	P	P	0.791174	0.999955	-0.220144	0.961905	0.198206	1	0.625956	0.0484634	0.0392857	NA	NA	NA	NA	NA	NA	NA	NA	NA	NA	NA	NA	NA	NA	NA	NA	NA	NA	NA	NA	NA	NA	0	0	1	1
ggt1a	1	3.91095	0.000183	53.4262	0.022982	0.564316	0.236661	0.233441	P	TS	P	P	P	P	2.16253	0.965553	0.492298	0.961905	0.887279	1	4.67654	0.242357	0.787264	NA	NA	NA	NA	NA	NA	NA	NA	NA	NA	NA	NA	NA	NA	NA	NA	NA	NA	NA	NA	NA	NA	1	0	0	1
atp1a1a.4	0	4.63546	1.97e-05	20.7	0.067013	0.583289	0.013656	0.769504	P	P	UV	P	P	P	0.354341	0.999955	-0.0869186	0.963749	0.0393713	1	0.125557	0.00755485	0.0015501	NA	NA	NA	NA	NA	NA	NA	NA	NA	NA	NA	NA	NA	NA	NA	NA	NA	NA	NA	NA	NA	NA	0	0	1	1
tnikb	0	4.42531	0	62.3333	0.496183	0.602659	0.013082	0.177338	P	P	UV	P	P	P	0.14722	0.999955	-0.100404	0.967802	-0.245167	1	0.0216737	0.010081	0.0601068	NA	NA	NA	NA	NA	NA	NA	NA	NA	NA	NA	NA	NA	NA	NA	NA	NA	NA	NA	NA	NA	NA	0	0	0	0
nfe2l1a	1	5.31958	0	8	0.430546	0.609407	0.01709	0.284845	P	P	UV	P	P	P	0.469568	0.999955	-0.346364	0.96794	-0.835826	1	0.220494	0.119968	0.698606	0	0	0	0	0	0	2	2	2	0	2	0	0	0	0	0	0	1	1	0	0	1	0	0	1	1
aanat2	0	4.60711	0.000189	19.375	0.326945	0.641732	0.00054	0.079909	P	P	UV	P	P	P	-0.569802	0.999955	0.201616	0.970595	0.737075	1	0.324674	0.040649	0.54328	NA	NA	NA	NA	NA	NA	NA	NA	NA	NA	NA	NA	NA	NA	NA	NA	NA	NA	NA	NA	NA	NA	0	0	1	1
ctsbb	0	4.12973	1.5e-07	89	0.249851	0.652111	0.028155	0.940941	P	P	UV	P	P	P	-3.23138	0.999955	0.619228	0.973493	-0.0829515	1	10.4418	0.383444	0.00688095	NA	NA	NA	NA	NA	NA	NA	NA	NA	NA	NA	NA	NA	NA	NA	NA	NA	NA	NA	NA	NA	NA	0	0	2	2
il16	0	4.3116	3.01e-05	62.3333	0.29825	0.666074	0.03943	0.650927	P	P	UV	P	P	P	0.333375	0.999955	-0.124672	0.974456	-0.151924	1	0.111139	0.0155432	0.023081	NA	NA	NA	NA	NA	NA	NA	NA	NA	NA	NA	NA	NA	NA	NA	NA	NA	NA	NA	NA	NA	NA	0	0	2	2
il13ra1	0	4.18448	1.22e-05	47.4167	0.02193	0.6828	0.038399	0.832102	P	TS	UV	P	P	2. Synergistic	-0.59726	0.945487	0.126826	0.977159	-0.0794617	1	0.356719	0.0160847	0.00631415	NA	NA	NA	NA	NA	NA	NA	NA	NA	NA	NA	NA	NA	NA	NA	NA	NA	NA	NA	NA	NA	NA	0	0	1	1
stat1a	1	3.34706	0.001315	71.7429	0.047037	0.68461	0.000824	0.433394	H	TS	UV	H	2. Antagonistic	H	0.468117	0.999955	-0.0882003	0.977393	-0.182242	1	0.219133	0.00777929	0.033212	0	0	0	0	2	0	4	6	4	0	4	NA	NA	NA	NA	NA	NA	NA	NA	NA	NA	NA	1	0	2	3
adrb3a	0	3.7145	4.23e-05	115.594	0.024315	0.685295	3.49e-06	0.116429	I	TS	UV	I	2. Antagonistic	I	0.598363	0.990913	-0.100187	0.977393	-0.46133	1	0.358038	0.0100375	0.212825	NA	NA	NA	NA	NA	NA	NA	NA	NA	NA	NA	NA	NA	NA	NA	NA	NA	NA	NA	NA	NA	NA	1	0	2	3
ccl19a.2	1	4.31559	3.55e-05	65.7143	0.443039	0.720928	0.024459	0.428216	P	P	UV	P	P	P	-2.53564	0.999955	0.501584	0.980364	0.837159	1	6.42947	0.251587	0.700836	0	0	0	0	0	0	1	1	1	0	1	NA	NA	NA	NA	NA	NA	NA	NA	NA	NA	NA	0	0	1	1
lta	0	4.71088	1.02e-05	11.5	0.027446	0.731266	0.001351	0.649704	P	TS	UV	P	2. Antagonistic	P	-2.43618	0.999955	0.263229	0.982567	0.315575	1	5.93497	0.0692897	0.0995879	NA	NA	NA	NA	NA	NA	NA	NA	NA	NA	NA	NA	NA	NA	NA	NA	NA	NA	NA	NA	NA	NA	1	0	3	4
maptb	0	3.65605	2.3e-05	105.857	0.032962	0.750539	0.68277	0.349106	I	TS	I	I	I	I	0.321404	0.999955	0.0534136	0.983605	0.185696	1	0.1033	0.00285301	0.0344829	NA	NA	NA	NA	NA	NA	NA	NA	NA	NA	NA	NA	NA	NA	NA	NA	NA	NA	NA	NA	NA	NA	1	0	0	1
eef2k	0	3.91052	2.07e-05	101.4	0.004123	0.751471	0.022218	0.7507	I	TS	UV	I	2. Antagonistic	I	0.451942	0.392395	-0.0596463	0.983605	0.0707311	1	0.204252	0.00355769	0.00500289	0	0	0	0	0	0	6	6	6	0	6	NA	NA	NA	NA	NA	NA	NA	NA	NA	NA	NA	1	0	1	2
cyp2p7	0	4.22349	4.32e-05	41.6562	0.32091	0.751516	0.014412	0.286899	P	P	UV	P	P	P	-0.442175	0.999955	0.1189	0.983605	0.357039	1	0.195518	0.0141371	0.127477	NA	NA	NA	NA	NA	NA	NA	NA	NA	NA	NA	NA	NA	NA	NA	NA	NA	NA	NA	NA	NA	NA	0	0	2	2
ldb3b	0	3.76824	3.16e-05	58.625	0.008319	0.80646	0.272943	0.234255	P	TS	P	P	P	P	0.648507	0.583033	-0.0724787	0.989035	0.386218	1	0.420562	0.00525316	0.149164	1	0	0	1	0	0	0	0	1	0	0	NA	NA	NA	NA	NA	NA	NA	NA	NA	NA	NA	1	0	0	1
pth1b	0	4.73996	0	89	0.007075	0.809828	0.017544	0.433818	P	TS	UV	P	2. Antagonistic	P	1.38062	0.53903	-0.120412	0.98931	0.436324	1	1.90611	0.0144991	0.190378	NA	NA	NA	NA	NA	NA	NA	NA	NA	NA	NA	NA	NA	NA	NA	NA	NA	NA	NA	NA	NA	NA	1	0	2	3
g6pca.2	0	3.84191	0.000168	56.931	0.182116	0.818044	0.031194	0.239944	P	P	UV	P	P	P	0.465566	0.999955	0.0851472	0.989858	-0.425839	1	0.216751	0.00725004	0.181339	NA	NA	NA	NA	NA	NA	NA	NA	NA	NA	NA	NA	NA	NA	NA	NA	NA	NA	NA	NA	NA	NA	0	0	1	1
nr0b2a	0	4.57099	4.09e-05	27.8333	0.042906	0.821819	0.052194	0.718721	P	TS	P	P	P	P	0.707129	0.999955	0.0869876	0.990621	-0.140442	1	0.500032	0.00756685	0.019724	NA	NA	NA	NA	NA	NA	NA	NA	NA	NA	NA	NA	NA	NA	NA	NA	NA	NA	NA	NA	NA	NA	1	0	0	1
hbegfb	0	3.35453	2.32e-05	156.071	0.651509	0.843406	0.02084	0.150173	I	I	UV	I	I	I	0.109985	0.999955	-0.0464222	0.992967	-0.41454	1	0.0120968	0.00215502	0.171844	NA	NA	NA	NA	NA	NA	NA	NA	NA	NA	NA	0	0	1	1	0	0	0	0	0	0	1	0	0	2	2
slc4a1a	0	4.32683	9.43e-05	24.2	0.006532	0.84912	0.065459	0.544992	P	TS	P	P	P	P	0.663743	0.509188	-0.0540064	0.993232	0.187756	1	0.440555	0.00291669	0.0352524	2	0	0	2	2	0	0	2	2	0	0	0	0	0	0	2	0	0	2	2	0	0	1	0	0	1
ncoa3	0	3.69079	0.000883	39.2424	0.522829	0.932081	0.019747	0.101755	P	P	UV	P	P	P	0.0881362	0.999955	0.0132129	0.993419	-0.302313	1	0.00776799	0.000174581	0.0913934	0	0	0	0	0	0	2	2	2	0	2	NA	NA	NA	NA	NA	NA	NA	NA	NA	NA	NA	0	0	1	1
nr2f6a	0	4.51748	4.82e-07	59.3333	0.431139	0.890663	0.027722	0.300827	P	P	UV	P	P	P	-0.126481	0.999955	0.0172338	0.993419	0.118514	1	0.0159975	0.000297004	0.0140456	0	0	2	2	0	0	0	0	0	0	2	NA	NA	NA	NA	NA	NA	NA	NA	NA	NA	NA	0	0	1	1
crcp	0	3.77491	7.43e-06	150.128	0.146141	0.897926	0.00444	0.229275	I	I	UV	I	I	I	-0.360476	0.999955	-0.023543	0.993419	0.174325	1	0.129943	0.000554271	0.0303893	NA	NA	NA	NA	NA	NA	NA	NA	NA	NA	NA	NA	NA	NA	NA	NA	NA	NA	NA	NA	NA	NA	0	0	1	1
enpp1	0	3.92067	0.00056	38.8684	0.435649	0.862402	0.034748	0.165386	P	P	UV	P	P	P	0.126617	0.999955	0.0355423	0.993419	-0.357057	1	0.016032	0.00126325	0.12749	0	0	4	4	0	0	0	0	0	0	4	0	0	1	1	0	0	0	0	0	0	1	0	0	1	1
itga3a	0	3.67411	0.000203	66.3158	0.411211	0.863392	0.048805	0.456718	P	P	UV	P	P	P	-0.257441	0.999955	0.0433063	0.993419	0.188386	1	0.066276	0.00187543	0.0354894	NA	NA	NA	NA	NA	NA	NA	NA	NA	NA	NA	NA	NA	NA	NA	NA	NA	NA	NA	NA	NA	NA	0	0	1	1
epor	0	3.81037	0.000188	66.6129	0.29033	0.923619	0.029011	0.28931	P	P	UV	P	P	P	0.915945	0.999955	-0.0882894	0.993419	-1.05711	1	0.838956	0.00779503	1.11749	0	0	1	1	0	0	0	0	0	0	1	NA	NA	NA	NA	NA	NA	NA	NA	NA	NA	NA	0	0	2	2
egln1a	1	4.1227	2.18e-06	23.7692	0.567056	0.973591	0.033426	0.150759	P	P	UV	P	P	P	0.281622	0.999955	0.0141973	0.996283	-0.679111	1	0.0793107	0.000201565	0.461192	0	0	0	0	0	0	2	2	2	0	2	NA	NA	NA	NA	NA	NA	NA	NA	NA	NA	NA	0	0	2	2
tmeff2a	0	4.25627	4.05e-05	18.9	0.726629	0.976258	0.022784	0.102541	P	P	UV	P	P	P	-0.0692892	0.999955	-0.00689679	0.996515	0.450168	1	0.004801	4.76e-05	0.202652	0	0	6	6	0	0	0	0	0	0	6	NA	NA	NA	NA	NA	NA	NA	NA	NA	NA	NA	0	0	1	1
rho	0	3.49732	0.000811	57.1311	0.580525	0.693395	0.722537	0.003799	H	H	H	UVPrecededbyHeat	H	2. Synergistic	NA	NA	-1.10982	0.978107	NA	NA	NA	1.23169	NA	NA	NA	NA	NA	NA	NA	NA	NA	NA	NA	NA	NA	NA	NA	NA	NA	NA	NA	NA	NA	NA	NA	0	0	0	0
[truncated: 7 more columns]
